# Supplementary material for: Early transcriptional responses reveal cell type-specific vulnerability and neuroprotective mechanisms in the neonatal ischemic hippocampus
Source: Acta Neuropathol Commun. 2025 Jul 5;13:147. doi: 10.1186/s40478-025-02062-4 (PMC12228329; doi:10.1186/s40478-025-02062-4)
Supplement: Supplementary file 2 — Additional file 2. [file 40478_2025_2062_MOESM2_ESM.xlsx]

## Sheet: H-I
logFC	AveExpr	t	P.Value	adj.P.Val	B	gene	cell_type
6.07029	12.1094	9.00791	1.11179e-17	1.14752e-15	33.0614	Phkg1	CA1-proS
6.06269	12.1074	8.99398	1.23389e-17	1.14752e-15	32.9391	Snhg5	CA1-proS
4.5432	12.0884	6.72168	6.77003e-11	3.77721e-09	15.5762	Sap18	CA1-proS
4.41917	12.2402	6.69187	8.12304e-11	3.77721e-09	15.3866	Gabarapl2	CA1-proS
4.42567	12.1586	6.61498	1.29578e-10	4.82031e-09	14.8865	Gm20604	CA1-proS
3.98846	11.5052	5.93363	6.78599e-09	2.10366e-07	10.728	Slc7a6os	CA1-proS
3.90788	11.0253	5.69759	2.47354e-08	6.57255e-07	9.39473	Zbtb2	CA1-proS
3.54538	11.2085	5.32424	1.75762e-07	4.08646e-06	7.38983	Cotl1	CA1-proS
3.46152	11.1831	5.18949	3.47499e-07	7.18164e-06	6.70105	4921524J17Rik	CA1-proS
3.46491	11.811	5.07232	6.21472e-07	1.15594e-05	6.12276	Klhl11	CA1-proS
3.53716	10.8458	4.99708	8.97587e-07	1.51774e-05	5.76394	Mxd1	CA1-proS
3.52867	10.8103	4.96111	1.06842e-06	1.65605e-05	5.59141	Rnf185	CA1-proS
3.37927	10.7529	4.70343	3.61159e-06	5.16735e-05	4.38748	Abhd3	CA1-proS
3.3477	10.736	4.6471	4.68021e-06	6.21799e-05	4.13321	Trim17	CA1-proS
3.25096	10.6945	4.47518	1.01622e-05	0.00012441	3.37667	Pdk3	CA1-proS
3.24523	10.6904	4.46352	1.07019e-05	0.00012441	3.3265	2610020C07Rik	CA1-proS
3.12493	10.6388	4.25371	2.66341e-05	0.000291408	2.44542	Fbxo33	CA1-proS
5.34248	10.1354	20.1326	1.80642e-06	0.000355865	5.90587	Slbp	GABA
2.79614	11.4816	4.16052	3.94713e-05	0.00040787	2.02462	Cgn	CA1-proS
2.70352	11.0577	3.97143	8.57818e-05	0.000839758	1.2839	Sumo2	CA1-proS
2.68215	11.7669	3.92871	0.000101808	0.000946814	1.12146	Sde2	CA1-proS
2.9187	10.5375	3.89485	0.00011648	0.000984783	1.04058	H3f3a	CA1-proS
-2.36015	16.3551	-3.90382	0.000112411	0.000984783	0.953777	Dcn	CA1-proS
5.78526	11.8754	13.549	1.61957e-05	0.00106351	3.82846	Pcp4l1	GABA
4.50041	9.94881	13.9967	1.35446e-05	0.00106351	4.07414	Spring1	GABA
2.64551	10.9906	3.8271	0.000152065	0.00122974	0.745605	Tex15	CA1-proS
5.532	10.4603	12.2449	2.81972e-05	0.00138871	3.35994	Armc7	GABA
2.69081	10.7494	3.74316	0.000210446	0.00163096	0.459056	Gatad2a	CA1-proS
2.83332	10.4125	3.68793	0.000259778	0.00183969	0.295322	Bend4	CA1-proS
2.80782	10.4299	3.66643	0.000281769	0.00183969	0.21748	Pip4k2c	CA1-proS
2.80511	10.4226	3.65795	0.000290925	0.00183969	0.188185	Eif2ak3	CA1-proS
2.64022	10.7187	3.6527	0.000296724	0.00183969	0.138074	Adam32	CA1-proS
2.64022	10.7187	3.6527	0.000296724	0.00183969	0.138074	Slc35e2	CA1-proS
2.52454	11.0204	3.67682	0.000270929	0.00183969	0.194123	Mob1a	CA1-proS
-2.4452	11.1335	-3.63858	0.000312872	0.00187723	0.0451303	Gm10754	CA1-proS
5.02502	10.3846	10.4425	6.69632e-05	0.00188454	2.46186	Lgr5	GABA
3.59396	10.0531	10.7037	5.8594e-05	0.00188454	2.62821	Actr5	GABA
-3.63058	13.361	-10.8522	5.43819e-05	0.00188454	2.71837	Tll1	GABA
2.91562	9.7863	3.6068	0.000352298	0.00192728	0.0351175	Ypel2	CA1-proS
2.43609	11.5317	3.62183	0.000333106	0.00192728	-0.0134675	Scpep1	CA1-proS
2.42894	11.1331	3.61417	0.000342764	0.00192728	-0.0409364	Slc25a4	CA1-proS
2.38222	11.2896	3.58418	0.000383151	0.00203618	-0.152922	Lamp1	CA1-proS
4.68944	10.8184	9.79597	9.44654e-05	0.00232621	2.114	Nefh	GABA
6.89687	10.2752	8.04143	3.26658e-05	0.00240094	2.86131	B3gnt5	imGCs
5.94249	10.7859	8.25946	2.67165e-05	0.00240094	2.99006	Sesn2	imGCs
5.78633	10.7202	8.63994	1.90005e-05	0.00240094	3.28438	Snhg5	imGCs
5.64245	10.7666	9.00349	1.38754e-05	0.00240094	3.54579	Phkg1	imGCs
4.88428	9.64626	9.47789	9.35058e-06	0.00240094	4.01662	Pawr	imGCs
4.45293	10.1742	8.16603	2.91048e-05	0.00240094	2.9738	Wnt5b	imGCs
4.54511	10.474	7.80021	4.10121e-05	0.00258376	2.63873	Gm12940	imGCs
2.44948	10.9231	3.50142	0.000519004	0.00268152	-0.405721	Nr4a2	CA1-proS
2.69655	10.3792	3.48729	0.0005463	0.00274626	-0.395366	Slc16a10	CA1-proS
4.11432	9.64143	7.58657	5.04026e-05	0.00277845	2.49599	Bcar3	imGCs
4.53486	10.6467	7.27535	6.86171e-05	0.00336224	2.16502	Snhg6	imGCs
2.29343	11.4718	3.4133	0.000712441	0.00343262	-0.727519	Neurod2	CA1-proS
2.27167	11.203	3.41043	0.000719742	0.00343262	-0.742812	Blzf1	CA1-proS
2.83025	14.299	8.88326	0.000159269	0.00348622	1.62846	Sp9	GABA
2.52877	10.5704	3.39043	0.000772635	0.00359275	-0.737327	Fscn1	CA1-proS
4.32007	10.5929	7.06185	8.52868e-05	0.00376115	1.9708	Rest	imGCs
-2.10513	13.0021	-3.37008	0.000830184	0.0037662	-0.920499	Ndrg1	CA1-proS
-2.25372	11.4765	-3.35381	0.00087901	0.00389276	-0.923189	Itgbl1	CA1-proS
2.56901	10.1064	8.50406	0.000200691	0.0039536	1.32068	St8sia6	GABA
-2.60475	11.5399	-8.28343	0.000230546	0.00412887	1.2663	Trpc6	GABA
-2.2458	12.0754	-3.31703	0.000999435	0.00432314	-1.03741	G630018N14Rik	CA1-proS
-2.41702	11.0446	-8.00932	0.000275145	0.00451697	1.00896	Gm42303	GABA
3.16128	11.5677	7.79799	0.000316474	0.00454843	0.937465	Lama1	GABA
2.20415	10.0556	7.76646	0.000323239	0.00454843	0.817376	Laptm4b	GABA
2.17516	11.1918	3.26359	0.00120197	0.00508104	-1.21918	Aldh4a1	CA1-proS
4.30794	9.24598	7.40212	0.000415007	0.00514306	0.694562	Bcl2l11	GABA
2.38926	10.3193	7.39285	0.00041771	0.00514306	0.489644	Bend4	GABA
3.75967	9.8228	6.64223	0.000132689	0.00531964	1.57956	Zbtb2	imGCs
4.74044	10.5686	6.5399	0.000148241	0.00544786	1.46284	Ctsl	imGCs
5.32226	10.2287	6.41655	0.000169708	0.00575703	1.34316	Pecam1	imGCs
2.13883	11.3337	3.21042	0.00144067	0.00595476	-1.38693	Rbm34	CA1-proS
2.2908	10.7601	3.19198	0.00153325	0.00609453	-1.39351	Eno1	CA1-proS
-2.00648	12.7328	-3.19067	0.00154002	0.00609453	-1.49006	Aox4	CA1-proS
4.54733	10.7831	6.2185	0.000211678	0.00622333	1.12738	Eif4a3	imGCs
3.59507	8.99922	6.22977	0.000209006	0.00622333	1.14275	Insig1	imGCs
6.60317	9.95298	9.90242	0.00015833	0.00658511	1.60595	Gadd45b	CA3
6.30526	9.78738	9.22599	0.000223584	0.00658511	1.33406	Bmp8a	CA3
5.50161	10.1776	9.87579	0.000160429	0.00658511	1.5758	Rhpn2	CA3
5.41439	8.4787	9.77085	0.000169032	0.00658511	1.6045	Pcp4l1	CA3
5.02798	9.94264	9.1553	0.000232099	0.00658511	1.28682	Rpl41	CA3
4.92108	10.2718	9.1347	0.000234652	0.00658511	1.2575	Snu13	CA3
4.83617	9.86655	11.1478	8.84407e-05	0.00658511	2.0808	Ppp1r15a	CA3
4.81112	9.85034	10.8361	0.00010172	0.00658511	1.97513	Eid1	CA3
4.69005	9.80983	10.3552	0.000127172	0.00658511	1.80381	Tmem276-zftraf1	CA3
4.6628	9.8033	9.36054	0.000208378	0.00658511	1.393	Gm39185	CA3
4.53608	9.71617	10.6405	0.000111266	0.00658511	1.92641	Polg2	CA3
4.50447	9.70019	10.5597	0.000115516	0.00658511	1.89835	Ctsl	CA3
4.42909	10.4036	9.86014	0.000161679	0.00658511	1.56045	Nefh	CA3
4.3685	8.03075	9.54048	0.000189914	0.00658511	1.46352	Tuft1	CA3
3.68353	9.29355	9.05365	0.000245027	0.00658511	1.27468	Cdipt	CA3
3.66394	9.2843	9.05798	0.00024446	0.00658511	1.2767	Wrap53	CA3
3.87577	9.88246	6.04631	0.000257529	0.00668059	0.942717	Atad2	imGCs
-3.76375	10.2783	-6.06973	0.000250697	0.00668059	0.971526	Cog1	imGCs
4.33495	9.59492	6.90635	0.000593135	0.00687339	0.359848	Rbm20	GABA
4.01889	7.884	8.8255	0.000277289	0.00691658	1.13918	Celsr1	CA3
3.63528	9.27189	8.68397	0.000299835	0.00691658	1.09286	Tpi1	CA3
-3.79225	12.3714	-8.64971	0.000305616	0.00691658	1.09445	E330011O21Rik	CA3
3.79234	9.09792	5.96403	0.000283199	0.00693838	0.855	Poln	imGCs
2.45666	10.2457	3.11714	0.00196821	0.00718878	-1.56185	Eif3j1	CA1-proS
2.42732	10.331	3.11081	0.00200977	0.00718878	-1.58699	Eloa	CA1-proS
2.10885	11.1133	3.12902	0.00189226	0.00718878	-1.62973	Fancm	CA1-proS
2.09457	11.1289	3.11458	0.00198488	0.00718878	-1.67512	Lsm1	CA1-proS
2.083	11.159	3.11153	0.00200496	0.00718878	-1.68761	Arpc3	CA1-proS
2.30867	10.5607	3.09122	0.00214361	0.00752287	-1.67358	Rnf19b	CA1-proS
4.06639	10.568	5.79159	0.000346583	0.00764216	0.663674	Odc1	imGCs
-3.41264	12.1493	-5.79265	0.000346148	0.00764216	0.664984	Islr2	imGCs
-2.93815	9.63183	-5.7486	0.000364699	0.00765868	0.599322	Lrrn1	imGCs
2.40646	10.3186	3.07746	0.00224243	0.00772392	-1.68503	Tox4	CA1-proS
6.49809	9.90309	8.20902	0.000393123	0.00783127	0.826265	Ciart	CA3
4.15956	10.684	7.69387	0.000535914	0.00783127	0.53307	Rilpl2	CA3
4.09812	10.4972	8.11742	0.000414864	0.00783127	0.762257	E330034L11Rik	CA3
3.93908	9.41913	7.9393	0.000461353	0.00783127	0.694519	Cbx8	CA3
3.80366	10.5591	7.67315	0.000542838	0.00783127	0.520795	Neu1	CA3
3.67628	9.65015	7.65665	0.000548424	0.00783127	0.528836	Ptger3	CA3
3.6161	9.99871	8.28129	0.000376915	0.00783127	0.85905	Slc25a20	CA3
3.38983	9.15606	7.62458	0.000559484	0.00783127	0.511573	Gsto1	CA3
3.32136	9.84578	7.66667	0.000545023	0.00783127	0.529245	Nalf2	CA3
3.3056	9.84479	7.74114	0.000520506	0.00783127	0.572057	Ovgp1	CA3
3.21152	9.06648	7.61005	0.00056458	0.00783127	0.502836	Slc30a1	CA3
-3.14538	9.37682	-7.62843	0.000558142	0.00783127	0.514175	St18	CA3
3.54452	8.97423	5.65482	0.000407929	0.0078982	0.508364	Bcl2l11	imGCs
3.49118	8.94717	5.6467	0.000411924	0.0078982	0.499676	Errfi1	imGCs
3.60192	9.61518	7.53161	0.000593063	0.00796929	0.455081	Il17ra	CA3
3.10704	9.7436	5.56046	0.000457138	0.00806391	0.380732	Pak1ip1	imGCs
-3.08273	10.3712	-5.59367	0.000439116	0.00806391	0.434703	Fam163a	imGCs
5.58729	11.7309	5.50975	0.000486234	0.00815101	0.342291	Stpg4	imGCs
3.93513	11.3696	5.48847	0.000499041	0.00815101	0.318173	Slbp	imGCs
5.25422	9.28969	7.38513	0.000650926	0.0082323	0.366723	Snhg5	CA3
4.65858	11.1057	7.41881	0.000637054	0.0082323	0.379829	Gpat3	CA3
5.58137	9.45287	7.18067	0.000743236	0.00887754	0.238431	Hbegf	CA3
3.73911	9.70502	7.2098	0.00072918	0.00887754	0.256663	Dbf4	CA3
4.50965	9.0082	6.48322	0.000818293	0.00895576	0.0201363	Adam32	GABA
5.75296	9.55769	6.98006	0.000849184	0.00912873	0.108838	Esr2	CA3
3.47412	9.19986	6.99286	0.000841914	0.00912873	0.116946	Bpgm	CA3
2.8624	8.88441	7.06636	0.000801557	0.00912873	0.164919	Gabarapl2	CA3
-2.87068	14.4315	-7.05646	0.000806857	0.00912873	0.0891749	Gm47450	CA3
5.2881	9.30349	6.92629	0.000880542	0.00923495	0.0728282	Ube2s	CA3
3.16546	9.75986	6.79279	0.000964493	0.00940742	-0.0137984	4732463B04Rik	CA3
3.04256	10.1982	6.82865	0.000941051	0.00940742	0.00971401	St6galnac4	CA3
3.03961	8.99107	6.73121	0.00100638	0.00940742	-0.0584307	Gm50371	CA3
2.90211	8.88554	6.7591	0.000987151	0.00940742	-0.0395095	Ddx56	CA3
2.7645	8.82658	6.78217	0.000971571	0.00940742	-0.0240293	Map2k3	CA3
2.90303	8.92181	6.65252	0.00106306	0.00972583	-0.112769	Slc7a6os	CA3
3.16385	9.40168	6.59837	0.00110425	0.00989221	-0.150876	Sfr1	CA3
4.11489	10.1446	6.50507	0.0011797	0.0102203	-0.207166	Rpl26	CA3
-3.72033	10.3476	-6.49476	0.0011884	0.0102203	-0.213974	Slc9a4	CA3
3.27495	10.0871	6.43732	0.00123831	0.0102399	-0.254436	Tmem120a	CA3
2.64195	9.51211	6.45448	0.00122315	0.0102399	-0.252026	Pak1ip1	CA3
3.21705	9.08171	6.41015	0.00126278	0.0102452	-0.283859	Map1lc3b	CA3
2.25699	10.4848	2.97895	0.00308215	0.0104233	-1.99318	Cebpz	CA1-proS
2.78768	10.01	5.19971	0.00071456	0.010504	-0.0509658	Brix1	imGCs
2.61186	9.4991	5.20595	0.000708959	0.010504	-0.055334	Mxd1	imGCs
-3.08041	12.7745	-5.22822	0.000689327	0.010504	-0.00216669	Prox1os	imGCs
-4.91699	13.5168	-16.9211	0.000320129	0.0105642	1.39351	Olfml2b	CA2
2.09933	10.8396	2.96287	0.00324378	0.010774	-2.08563	Slc35a3	CA1-proS
3.59836	10.5964	6.11956	0.00109384	0.0107744	-0.582208	Mxra7	GABA
3.14704	9.58555	6.15789	0.00106023	0.0107744	-0.23466	Syt2	GABA
2.61199	12.0321	6.05116	0.00115695	0.0108533	-0.405697	A530058N18Rik-1	GABA
5.20154	9.26318	6.28358	0.0013845	0.0110247	-0.376861	A530013C23Rik	CA3
9.8924	8.57596	16.0634	1.92845e-05	0.0110307	2.31451	Dgkk	mGCs
4.41366	8.90699	6.16639	0.00150965	0.0113227	-0.463652	Phkg1	CA3
4.3685	10.3965	6.08349	0.00160624	0.0113227	-0.506817	Mrpl20	CA3
4.17283	8.72706	6.08449	0.00160503	0.0113227	-0.527274	Tob2	CA3
3.35382	9.84254	6.10692	0.00157822	0.0113227	-0.497274	Lgr5	CA3
3.02052	9.68637	6.19681	0.00147593	0.0113227	-0.435746	Polr1c	CA3
2.89413	7.28198	6.13692	0.00154318	0.0113227	-0.471484	Cbx4	CA3
2.71645	9.78437	6.11204	0.00157218	0.0113227	-0.495463	Gtf2h5	CA3
-2.56794	9.43615	-6.03443	0.00166681	0.0115601	-0.564252	Flt3	CA3
4.46774	8.91177	5.864	0.00135227	0.0116875	-0.444179	Zbtb2	GABA
4.26042	8.85978	5.8533	0.00136454	0.0116875	-0.468296	Tuft1	GABA
2.07912	10.823	2.92766	0.00362523	0.0118297	-2.18454	Tspan33	CA1-proS
3.89054	9.26337	5.78294	0.00144849	0.0118897	-0.467248	Bmp6	GABA
2.6821	8.76089	5.97532	0.0017434	0.0118994	-0.610845	Blzf1	CA3
3.16466	10.1137	4.9587	0.000972902	0.0119181	-0.351106	Deptor	imGCs
3.05407	9.46655	4.98192	0.000944059	0.0119181	-0.338604	Ptp4a1	imGCs
2.94104	9.90074	5.01625	0.000903106	0.0119181	-0.284894	Slc7a6os	imGCs
2.87311	10.5225	4.98676	0.000938162	0.0119181	-0.295654	Bag1	imGCs
2.61904	9.24804	4.97445	0.000953236	0.0119181	-0.335558	Trim17	imGCs
-2.58109	9.93517	-5.04611	0.000869045	0.0119181	-0.246093	Tspan18	imGCs
3.04949	7.34579	5.93842	0.0017933	0.0119422	-0.621635	Tmsb4x	CA3
3.00747	9.32434	5.92741	0.0018085	0.0119422	-0.647442	Bex3	CA3
2.55842	8.75686	5.90991	0.00183299	0.0119422	-0.661915	Actr5	CA3
-1.96928	13.7536	-5.88428	0.00186957	0.0119987	-0.774296	Far2os2	CA3
2.30982	10.1998	2.91427	0.00378077	0.0121246	-2.14706	Plat	CA1-proS
3.63217	9.25817	5.84973	0.00192023	0.0121426	-0.708175	Slbp	CA3
-1.50227	15.5294	-5.6494	0.00162476	0.0125796	-0.987953	Hapln1	GABA
-2.17466	15.0566	-5.62453	0.00166025	0.0125796	-0.955664	Gm31218	GABA
-1.92138	11.2799	-2.89216	0.00405091	0.0127707	-2.33395	Lmo1	CA1-proS
3.94936	8.57558	5.72934	0.00210977	0.0131479	-0.807897	Rest	CA3
3.2724	9.46115	5.59941	0.00233943	0.0134127	-0.910099	ENSMUSG00000121597	CA3
2.84967	8.8345	5.60008	0.00233817	0.0134127	-0.910028	4930590J08Rik	CA3
2.68837	9.16733	5.64695	0.00225217	0.0134127	-0.870571	Zfp52	CA3
2.29212	9.33536	5.66444	0.00222103	0.0134127	-0.857557	Mtrf1l	CA3
2.27466	8.59469	5.67391	0.00220437	0.0134127	-0.852829	Gm12940	CA3
2.27166	8.57558	5.63169	0.00227976	0.0134127	-0.887561	Tgoln1	CA3
1.86175	11.9932	5.46964	0.00190249	0.0134216	-0.943591	Zfp941	GABA
-1.68737	11.0988	-5.46659	0.00190764	0.0134216	-1.08832	Cntnap3	GABA
5.20466	11.111	9.3947	6.45343e-05	0.0135185	2.3329	Rpl41	CA1
4.56205	10.4217	8.63727	0.000105613	0.0135185	1.90111	Snhg5	CA1
3.03292	8.71822	4.8409	0.00113475	0.013525	-0.455081	Rfx2	imGCs
3.87889	11.1322	5.5214	0.00249135	0.0136311	-0.950946	Igfals	CA3
3.25447	9.44589	5.48476	0.00256668	0.0136311	-1.00575	Tmsb15l	CA3
3.20515	9.08412	5.51945	0.0024953	0.0136311	-0.975439	Zbtb2	CA3
2.32301	8.64182	5.48426	0.00256772	0.0136311	-1.00964	Bag4	CA3
2.26933	8.60798	5.50626	0.00252216	0.0136311	-0.991509	Klhl11	CA3
2.21444	8.55303	5.52501	0.00248408	0.0136311	-0.976017	Tnfrsf11a	CA3
2.90625	9.23215	4.80816	0.00118475	0.0137494	-0.549028	Gldc	imGCs
8.38948	6.32331	10.9042	3.21434e-05	0.0140037	3.01346	Efhb	Cajal-Retzius
7.62335	5.06319	9.05821	9.37749e-05	0.0140037	1.2961	Rfx2	Cajal-Retzius
6.48573	6.74305	9.4733	7.2541e-05	0.0140037	2.28985	Fgd3	Cajal-Retzius
2.16835	10.4496	2.84319	0.00471294	0.0142306	-2.37014	Cwc25	CA1-proS
2.16433	10.4546	2.84108	0.00474353	0.0142306	-2.37669	Raly	CA1-proS
1.91382	11.1318	2.84709	0.00465686	0.0142306	-2.4509	Ipmk	CA1-proS
3.38423	9.11763	5.3117	0.00219233	0.0143963	-0.857376	Spacdr	GABA
-1.69286	11.4847	-5.34287	0.00213132	0.0143963	-1.11513	Pde5a	GABA
2.40727	8.69199	5.39632	0.00275972	0.0144717	-1.08344	Nefm	CA3
2.47021	9.89935	5.38054	0.00279591	0.0144848	-1.07113	Ppp1r11	CA3
2.23631	10.2118	2.82552	0.00497495	0.0146879	-2.39309	Btg3	CA1-proS
2.20657	8.52846	5.31421	0.00295427	0.015123	-1.15532	Hpcal1	CA3
1.90749	11.0643	2.80557	0.00528674	0.0153646	-2.55638	Cnnm3	CA1-proS
3.0544	9.98939	5.26636	0.00307503	0.015556	-1.16362	Nuak2	CA3
2.22072	10.1825	2.79628	0.00543782	0.0155605	-2.46988	Ero1b	CA1-proS
3.18208	9.07597	5.24872	0.00312097	0.0156048	-1.20663	Pls1	CA3
2.32789	9.35344	5.22491	0.00318428	0.0157384	-1.22962	Zfp7	CA3
3.66641	8.94334	5.10033	0.00266314	0.0157747	-1.04215	Rps6ka1	GABA
2.16843	9.83127	5.09286	0.0026818	0.0157747	-1.38166	Nrip2	GABA
1.92696	9.7194	5.1068	0.00264712	0.0157747	-1.29001	Epha10	GABA
1.69221	13.705	5.07675	0.00272253	0.0157747	-1.3767	Gm14204	GABA
2.52337	13.0656	5.01505	0.0028852	0.0157885	-1.38815	Gm42692	GABA
-1.462	10.7308	-5.04259	0.00281126	0.0157885	-1.61204	Vwc2	GABA
4.14507	8.02372	5.19142	0.0032759	0.015853	-1.23419	Mxra7	CA3
2.2553	8.61604	5.18952	0.00328119	0.015853	-1.2644	Zfp267	CA3
3.67258	11.69	11.8948	0.000967179	0.0159585	0.197878	Tbc1d2	CA2
4.17735	6.94031	8.40269	0.000143768	0.016102	1.66165	E2f6	Cajal-Retzius
2.09838	10.4962	2.77584	0.00578421	0.0163009	-2.55897	Zdbf2	CA1-proS
4.14416	10.5718	5.12929	0.0034541	0.0163745	-1.27217	Glrx5	CA3
4.0491	8.58264	5.09255	0.00356479	0.0163745	-1.35124	Gm31718	CA3
3.7884	10.0397	5.07659	0.00361417	0.0163745	-1.32656	Dhrs11	CA3
3.36449	9.49731	5.11685	0.00349112	0.0163745	-1.32362	Nefl	CA3
3.35275	8.36942	5.07548	0.00361763	0.0163745	-1.36048	Tspan15	CA3
2.72931	9.5666	5.09297	0.00356349	0.0163745	-1.34261	Pdcd2l	CA3
8.53427	8.56611	9.92401	0.000193735	0.0164534	1.11928	Rhpn2	mGCs
8.35884	10.3876	9.83167	0.000202473	0.0164534	0.577175	Lrrc75aos2	mGCs
8.21885	8.44649	8.57729	0.000383954	0.0164534	0.663454	Fgf10	mGCs
7.82759	9.52968	9.03166	0.000301719	0.0164534	0.429576	Ppp1r15a	mGCs
7.82556	8.44917	8.55403	0.00038884	0.0164534	0.653656	Pcp4l1	mGCs
7.79009	8.22611	8.77369	0.000345491	0.0164534	0.765234	Lsmem1	mGCs
7.75451	9.04852	10.5789	0.000143171	0.0164534	1.07063	Phkg1	mGCs
7.49884	10.1361	8.72895	0.000353832	0.0164534	0.264154	Polg2	mGCs
7.15497	7.1877	11.2085	0.000108774	0.0164534	1.46058	Sesn2	mGCs
6.41224	8.48513	9.76739	0.000208834	0.0164534	1.08814	Ctsl	mGCs
6.26134	7.55934	8.48986	0.000402706	0.0164534	0.631992	Gm49450	mGCs
-7.04838	8.57826	-9.0845	0.000293587	0.0164534	0.833892	Fn3krp	mGCs
-8.95428	8.90562	-11.5451	9.44608e-05	0.0164534	1.38988	Tmem114	mGCs
2.91513	11.8824	4.6502	0.00146199	0.0165317	-0.720137	Ftsj1	imGCs
-3.21253	12.0744	-4.92997	0.00312815	0.0166553	-1.47246	Mob3b	GABA
-1.77513	14.581	-5.03955	0.00373182	0.0167154	-1.56993	Gm35722	CA3
4.03261	9.48318	5.02579	0.00377668	0.016742	-1.40596	Potegl	CA3
2.91521	8.95414	4.99732	0.00387147	0.0167744	-1.43169	Lrrc47	CA3
2.40232	8.70187	4.98861	0.00390103	0.0167744	-1.44355	Dynll1	CA3
2.38313	9.38236	5.00435	0.00384781	0.0167744	-1.42673	Lyar	CA3
2.24896	9.43568	4.89457	0.00323603	0.0167763	-1.31988	Itga9	GABA
-2.97403	11.4464	-4.61555	0.00153174	0.0168875	-0.760718	Rcor2	imGCs
-2.76121	11.8245	-4.58486	0.00159653	0.0171724	-0.805118	Necab3	imGCs
-1.97483	14.2507	-4.93614	0.00408469	0.0173903	-1.64752	A330069K06Rik	CA3
3.1578	9.16903	4.53849	0.00170012	0.0174361	-0.899463	Slc16a6	imGCs
2.42245	9.14988	4.5404	0.00169571	0.0174361	-0.894489	Eif1a	imGCs
4.1393	10.6545	4.88816	0.00426151	0.0175238	-1.48697	Taf13	CA3
2.9026	9.86453	4.90499	0.0041985	0.0175238	-1.49093	Srp14	CA3
1.96957	8.44473	4.88352	0.00427907	0.0175238	-1.53988	Mxd1	CA3
1.96957	8.44473	4.88352	0.00427907	0.0175238	-1.53988	Cacybp	CA3
4.8347	9.11111	4.84369	0.00443339	0.0176019	-1.57278	Gla	CA3
3.46244	11.6136	4.85823	0.00437631	0.0176019	-1.55122	Dgkk	CA3
3.09682	8.16984	4.83162	0.00448141	0.0176019	-1.5681	Spacdr	CA3
3.02743	10.7091	4.81618	0.00454374	0.0176019	-1.55298	Ggct	CA3
2.07616	8.45171	4.83009	0.00448754	0.0176019	-1.59009	Slc25a4	CA3
-2.50129	9.67789	-4.82433	0.00451072	0.0176019	-1.58079	Ccbe1	CA3
2.62878	8.9041	4.50018	0.00179116	0.0176041	-0.913555	Rnf19b	imGCs
-3.3544	10.5627	-4.49807	0.00179634	0.0176041	-0.927678	Tmem132a	imGCs
4.17994	9.03594	4.44726	0.00192569	0.01766	-1.00465	Trim36	imGCs
2.73696	10.9145	4.43358	0.00196222	0.01766	-1.00433	Gabarapl2	imGCs
2.53107	10.4773	4.47955	0.00184235	0.01766	-0.95724	ENSMUSG00000121485	imGCs
2.24181	9.73384	4.45632	0.00190192	0.01766	-1.03224	Pard6g	imGCs
2.80696	9.8579	4.7879	0.00466049	0.017893	-1.59961	Noa1	CA3
-2.35493	10.2549	-4.40421	0.00204317	0.0180208	-1.07506	Prox1	imGCs
4.71749	12.8422	7.71383	0.00368595	0.0180782	-1.14903	Wnt7b	CA2
2.8683	11.6383	7.10777	0.00472565	0.0180782	-1.23082	Gm57212	CA2
-1.80161	12.2706	-7.89801	0.00342999	0.0180782	-0.974635	Prkca	CA2
-1.85522	12.4333	-7.79197	0.00357443	0.0180782	-1.05783	Asic2	CA2
-1.94171	12.1799	-6.69875	0.00565076	0.0180782	-1.50942	Hs3st4	CA2
-1.96445	12.3456	-6.72344	0.00558858	0.0180782	-1.54592	Thsd4	CA2
-1.9657	13.4404	-6.96419	0.0050263	0.0180782	-1.54302	Abcc4	CA2
-1.99774	12.3731	-6.55688	0.00602608	0.0180782	-1.64152	Cpne4	CA2
-2.02154	12.8355	-9.49491	0.00194788	0.0180782	-0.422177	Brinp2	CA2
4.12716	10.5721	7.5698	0.000226168	0.0183651	1.22719	Arg2	CA1
3.91617	10.096	6.84528	0.000399705	0.0183651	0.696268	Zbtb2	CA1
3.91357	11.3234	7.1333	0.000316954	0.0183651	0.917386	Lyar	CA1
3.62315	10.3249	6.75531	0.000430432	0.0183651	0.627491	Bag1	CA1
-2.1256	12.1379	-6.33054	0.00669455	0.01841	-1.68927	Ccbe1	CA2
3.63872	6.29382	7.88391	0.000205874	0.0184463	1.35695	Arl13b	Cajal-Retzius
7.55416	7.47543	8.12658	0.000493315	0.0188117	0.470374	Ccdc175	mGCs
3.68188	8.98646	4.74073	0.00375721	0.0189787	-1.36166	Pde8a	GABA
-2.2127	9.53825	-4.30024	0.00235997	0.0192125	-1.25399	Synpr	imGCs
-2.30269	10.1455	-4.28934	0.00239612	0.0192125	-1.2408	Myo5b	imGCs
-2.40632	9.66395	-4.33025	0.00226344	0.0192125	-1.2106	Pnck	imGCs
-2.60693	10.7008	-4.32827	0.00226966	0.0192125	-1.15015	Fam163b	imGCs
-2.73575	11.5801	-4.31299	0.00231843	0.0192125	-1.16548	Ntf3	imGCs
-2.2902	14.1725	-4.27275	0.00245232	0.019312	-1.28431	Spink13	imGCs
4.03165	10.8014	4.62694	0.00539544	0.0200374	-1.73027	Ddx43	CA3
3.12852	10.1379	4.62493	0.00540544	0.0200374	-1.73667	Sesn2	CA3
2.96563	9.70143	4.64666	0.00529851	0.0200374	-1.74714	Fgf18	CA3
1.9119	8.43034	4.63464	0.00535733	0.0200374	-1.7754	Osgep	CA3
1.9265	10.789	2.69803	0.00729283	0.0202458	-2.80663	Csdc2	CA1-proS
1.86764	8.39826	4.59063	0.00557927	0.0203355	-1.81654	Cd164	CA3
-2.97563	13.3465	-4.59041	0.00558043	0.0203355	-1.93014	Gm816	CA3
-1.71634	13.5314	-4.63449	0.00417315	0.0205528	-1.82836	Pde11a	GABA
2.29952	9.57882	4.56936	0.00569037	0.0205618	-1.83171	Uqcrh	CA3
3.10855	10.1412	4.54122	0.00584122	0.0205879	-1.81676	Gm37238	CA3
2.35515	8.9814	4.54153	0.00583954	0.0205879	-1.86282	Polr2c	CA3
-2.28897	10.4943	-4.55642	0.00575914	0.0205879	-1.79559	Itprid1	CA3
2.98712	9.57142	4.52411	0.00593527	0.0207493	-1.8766	Pabpc1l	CA3
2.4942	9.89761	4.50767	0.00602724	0.0209009	-1.86385	Bex2	CA3
8.92742	9.42628	7.62968	0.000659893	0.0209499	-0.0199635	Tchh	mGCs
7.42833	8.54479	7.08041	0.000928366	0.0209499	-0.0440239	Snhg5	mGCs
7.32621	9.44745	7.27596	0.000820062	0.0209499	-0.170988	Hmgn5	mGCs
6.88267	9.39279	7.46317	0.000730157	0.0209499	-0.0789421	Cbx8	mGCs
6.88119	8.21466	7.55458	0.00069054	0.0209499	0.223809	Slbp	mGCs
6.74962	9.26076	7.39733	0.000760375	0.0209499	-0.0695294	Rpl41	mGCs
6.53721	9.68821	7.65592	0.000649565	0.0209499	-0.0599522	Tex14	mGCs
5.6931	9.78804	7.04089	0.000952269	0.0209499	-0.321743	Hao1	mGCs
5.68415	8.86208	7.06537	0.000937378	0.0209499	-0.102515	Rgs2	mGCs
4.87223	8.02618	7.16845	0.000877625	0.0209499	0.028347	Gm12940	mGCs
4.26506	8.07994	7.24218	0.00083765	0.0209499	0.0670321	Myo15a	mGCs
-2.43855	10.9582	-4.20158	0.00270987	0.0209658	-1.31909	Mndal	imGCs
2.52782	9.72275	4.4867	0.00614698	0.0211456	-1.90101	Rpl6	CA3
2.67899	9.39693	4.57711	0.00441951	0.0212352	-1.62332	Fam222a	GABA
3.77422	6.4451	7.43211	0.00028618	0.0213681	1.04351	Nelfb	Cajal-Retzius
2.86912	9.82848	4.46221	0.00629031	0.0214669	-1.91468	Imp4	CA3
6.33461	9.48277	6.92373	0.00102755	0.0217689	-0.334407	Brd8dc	mGCs
2.48565	9.33077	4.49298	0.00481123	0.0220478	-1.68124	Kcnk3	GABA
-1.18092	10.155	-4.49273	0.00481246	0.0220478	-2.18794	Rab3b	GABA
2.39412	9.62202	4.42292	0.00652836	0.0221039	-1.97325	Cnppd1	CA3
5.01051	8.14502	6.83205	0.00109142	0.0221061	-0.159116	Gm50371	mGCs
4.51399	7.49694	6.79203	0.00112076	0.0221061	-0.194591	Rps14	mGCs
3.43544	9.01572	4.46434	0.00495351	0.0221782	-1.62762	Aar2	GABA
2.10649	9.66686	4.12867	0.00300407	0.0224542	-1.49354	Arpc3	imGCs
-2.13168	9.99563	-4.13664	0.00297032	0.0224542	-1.46313	Kcnk1	imGCs
4.58233	11.2068	7.1563	0.000352812	0.02258	0.826624	Gm10069	Cajal-Retzius
7.86716	9.10165	6.70583	0.00118721	0.0226362	-0.350074	Efcab8	mGCs
7.80397	9.01464	6.38843	0.0014757	0.0228245	-0.500667	Agbl2	mGCs
7.28842	8.60187	6.31282	0.00155621	0.0228245	-0.487503	Gm37245	mGCs
6.78018	7.76371	6.49358	0.00137176	0.0228245	-0.359983	Ehd4	mGCs
5.5998	8.08147	6.42708	0.00143644	0.0228245	-0.398721	Stpg4	mGCs
5.59177	8.07389	6.46547	0.00139867	0.0228245	-0.375045	Odc1	mGCs
5.54648	8.49061	6.52649	0.00134104	0.0228245	-0.351056	Snhg6	mGCs
4.58421	5.92011	6.35167	0.0015142	0.0228245	-0.549934	Syt2	mGCs
4.56279	7.86905	6.34246	0.00152405	0.0228245	-0.451369	Mxd1	mGCs
-3.99354	7.30947	-6.46186	0.00140218	0.0228245	-0.393615	Mtrr	mGCs
2.51521	9.18877	4.39331	0.00532746	0.0228406	-1.7355	Isca1	GABA
1.54307	10.0173	4.39224	0.00533333	0.0228406	-2.25369	Rims3	GABA
2.1841	9.25967	4.101	0.00312457	0.0229656	-1.51533	Nup54	imGCs
2.8796	9.25187	4.35534	0.00696273	0.0230306	-2.04985	Ttc9c	CA3
2.19552	8.90509	4.35856	0.00694123	0.0230306	-2.04573	Cdkn1b	CA3
1.92539	9.14273	4.37031	0.00686367	0.0230306	-2.03302	Rfwd3	CA3
2.01601	10.4572	2.64785	0.00844522	0.0231002	-2.88885	Tiprl	CA1-proS
-2.1697	12.4826	-5.68612	0.00920711	0.0233719	-2.17689	Cracdl	CA2
1.77329	9.56046	4.32112	0.00719527	0.0234391	-2.08045	Qpctl	CA3
-1.44419	13.4285	-4.32891	0.00714159	0.0234391	-2.20328	Gm31615	CA3
2.00013	9.19772	4.30842	0.00728388	0.0235494	-2.09665	Pdgfa	CA3
2.53785	11.1685	4.03364	0.00344003	0.0240404	-1.54978	H2az2	imGCs
2.35971	9.93382	4.0238	0.00348886	0.0240404	-1.62667	Prag1	imGCs
2.24088	10.4478	4.04125	0.00340272	0.0240404	-1.56294	Orc6	imGCs
-3.008	11.1937	-4.05684	0.0033277	0.0240404	-1.517	Gm40578	imGCs
5.3132	7.08949	6.18068	0.00170975	0.0242863	-0.57509	Pawr	mGCs
5.19438	11.3794	6.02756	0.00191064	0.0242863	-0.699417	Gm32884	mGCs
4.56774	7.53634	6.15138	0.00174618	0.0242863	-0.579961	Plekhf2	mGCs
3.83191	7.11755	6.05244	0.00187617	0.0242863	-0.65511	Zdbf2	mGCs
3.82959	8.14198	6.0313	0.0019054	0.0242863	-0.652804	Rbm7	mGCs
-2.07538	15.1101	-6.0654	0.0018585	0.0242863	-0.781444	Iigp1	mGCs
-3.82006	8.44189	-5.98485	0.00197156	0.0245159	-0.689061	Fam163b	mGCs
2.12691	10.1486	3.99237	0.00364998	0.0245458	-1.65853	Aar2	imGCs
-1.9797	9.52493	-3.98791	0.00367353	0.0245458	-1.69655	Gm31508	imGCs
1.37487	10.0133	4.30136	0.00586011	0.0245626	-2.35607	Lgi2	GABA
1.87843	10.7569	2.61608	0.00925675	0.024953	-3.01339	Tmem33	CA1-proS
3.9937	11.1182	5.87157	0.000930893	0.0251593	-0.11463	Nifk	CA1
3.41966	11.4038	5.99685	0.000830204	0.0251593	-0.00290506	Rilpl2	CA1
3.34246	11.0372	6.16144	0.000716191	0.0251593	0.140711	Rpl21	CA1
3.27711	9.77212	5.81287	0.000982786	0.0251593	-0.161153	Tuft1	CA1
-1.50015	9.6829	-4.24181	0.00623728	0.0255989	-2.18792	Pstpip2	GABA
3.01993	9.01586	4.20769	0.00803288	0.0256562	-2.19949	Arg2	CA3
2.53912	9.45216	4.177	0.00827841	0.0256562	-2.23289	Npc2	CA3
2.38343	11.2514	4.16786	0.00835318	0.0256562	-2.20708	Fgf5	CA3
-1.52486	15.7913	-4.18069	0.00824842	0.0256562	-2.50545	Csf2rb2	CA3
-2.09514	11.4685	-4.19634	0.00812267	0.0256562	-2.19077	Gm20125	CA3
-2.4164	11.052	-4.16789	0.00835293	0.0256562	-2.19401	Gm47728	CA3
-2.61288	12.6144	-4.16896	0.00834412	0.0256562	-2.31197	Gm31698	CA3
1.74875	11.12	2.59709	0.0097748	0.025973	-3.11138	Casp3	CA1-proS
-2.59428	11.9502	-3.93682	0.00395453	0.0260291	-1.69447	Gm5087	imGCs
-1.74122	11.4876	-2.59103	0.00994536	0.026054	-3.12822	Slc26a8	CA1-proS
-3.10297	10.114	-4.14484	0.00854506	0.0260594	-2.21401	A630031M04Rik	CA3
2.3356	9.78097	4.12762	0.00869189	0.0263205	-2.25923	Trnp1	CA3
2.05737	10.1299	2.57407	0.0104373	0.0265148	-3.03934	Swt1	CA1-proS
2.05737	10.1299	2.57407	0.0104373	0.0265148	-3.03934	Siah3	CA1-proS
2.04111	10.0938	2.55753	0.0109377	0.0265148	-3.08121	Arf4	CA1-proS
1.97246	10.3893	2.55627	0.0109766	0.0265148	-3.10891	Ilf2	CA1-proS
1.84401	10.7369	2.56017	0.0108563	0.0265148	-3.15119	Gxylt1	CA1-proS
-1.77142	10.985	-2.55899	0.0108926	0.0265148	-3.18499	Gm41804	CA1-proS
2.11942	8.85665	4.1026	0.00891037	0.0267291	-2.31115	Nudt21	CA3
1.67984	8.2912	4.09801	0.00895115	0.0267291	-2.30699	Tfb2m	CA3
5.76797	8.03577	5.83244	0.00220847	0.0267619	-0.787362	Sap18	mGCs
3.8942	8.17791	5.81021	0.00224575	0.0267619	-0.803335	Lamtor1	mGCs
2.38917	9.38196	4.08356	0.00908095	0.0267908	-2.33206	Siah2	CA3
2.123	8.85529	4.08185	0.0090964	0.0267908	-2.33311	Ier3ip1	CA3
3.62477	11.9765	4.17456	0.00669667	0.0269233	-2.30905	Klhl14	GABA
1.94567	9.39671	3.89558	0.00419812	0.0270189	-1.82452	Scpep1	imGCs
-2.00345	9.6178	-3.89079	0.00422745	0.0270189	-1.83749	Rarb	imGCs
-2.58989	9.49244	-3.87849	0.00430375	0.0271136	-1.854	Slc26a8	imGCs
5.07705	12.3962	3.82577	0.00464771	0.0272011	-1.86483	Efcab8	imGCs
2.58567	8.4995	3.81991	0.00468772	0.0272011	-1.7847	Abtb2	imGCs
-1.92852	9.69927	-3.82968	0.00462121	0.0272011	-1.92211	2900079G21Rik	imGCs
-2.05784	14.8536	-3.82034	0.00468475	0.0272011	-1.9487	Gm44724	imGCs
-2.25047	10.5693	-3.86364	0.00439782	0.0272011	-1.8066	Dusp15	imGCs
-2.93095	10.265	-3.84518	0.00451779	0.0272011	-1.86013	1700094M23Rik	imGCs
2.14275	9.51273	4.03875	0.00949728	0.027496	-2.37667	Sharpin	CA3
2.05767	9.68816	4.0454	0.00943414	0.027496	-2.35577	Gm56971	CA3
1.70444	8.28024	4.02373	0.00964173	0.027496	-2.38464	Eif2b2	CA3
1.70444	8.28024	4.02373	0.00964173	0.027496	-2.38464	Gm57212	CA3
1.69365	9.04496	4.0223	0.00965558	0.027496	-2.39423	Prdx1	CA3
-1.71089	11.5862	-2.53813	0.0115519	0.0275469	-3.25773	Celf2	CA1-proS
3.35887	8.21133	4.01209	0.00975538	0.0275975	-2.38947	Rps6ka1	CA3
6.36985	7.51987	5.73355	0.00238018	0.027785	-0.859975	Tuft1	mGCs
4.04909	10.1555	5.50455	0.0013156	0.027839	-0.450285	Slbp	CA1
3.59469	9.93179	5.08587	0.0019922	0.027839	-0.856504	Snhg6	CA1
3.3495	10.5497	5.54514	0.00126522	0.027839	-0.414635	Mtrf1l	CA1
3.26399	10.1255	5.37445	0.00149309	0.027839	-0.574789	Gsto1	CA1
3.0497	9.65615	5.00017	0.00217492	0.027839	-0.937707	Mxd1	CA1
3.01025	10.3819	5.17144	0.00182686	0.027839	-0.776506	Gabarapl2	CA1
3.00393	9.63497	5.25889	0.00167369	0.027839	-0.679058	Spring1	CA1
2.83219	9.93298	5.14402	0.00187809	0.027839	-0.798016	Cotl1	CA1
2.66979	10.2088	5.04015	0.00208742	0.027839	-0.908529	Zfp52	CA1
-3.64814	10.7718	-5.05922	0.00204709	0.027839	-0.896254	Dync2li1	CA1
2.01092	10.0989	2.51914	0.0121824	0.0279745	-3.17475	Aktip	CA1-proS
1.75675	10.9489	2.5207	0.0121296	0.0279745	-3.27407	Ube2j2	CA1-proS
-1.56511	14.5213	-2.51963	0.0121659	0.0279745	-3.36996	Gm48159	CA1-proS
2.19197	9.03462	3.7849	0.00493454	0.0282614	-1.93236	Ldlr	imGCs
2.92468	9.59499	4.88705	0.0024457	0.028459	-1.05387	Abhd3	CA1
2.82267	9.54601	4.88874	0.00244138	0.028459	-1.05201	Spacdr	CA1
-1.36064	11.4194	-4.0961	0.00728178	0.0286902	-2.46751	Pld5	GABA
-2.57493	9.33059	-3.76269	0.00509817	0.0288243	-2.01223	Ccdc28b	imGCs
2.63574	8.52426	3.75116	0.00518544	0.0289466	-1.88377	Cdk6	imGCs
2.22171	9.76141	3.91644	0.0107498	0.0293014	-2.48565	Dffb	CA3
2.16929	9.71721	3.93372	0.010562	0.0293014	-2.47225	Tor1b	CA3
2.13792	8.60264	3.92006	0.0107102	0.0293014	-2.51315	B4galt1	CA3
2.11009	8.84097	3.92496	0.0106567	0.0293014	-2.50154	Jup	CA3
2.11009	8.84097	3.92496	0.0106567	0.0293014	-2.50154	Nol6	CA3
-1.85592	9.80737	-3.91492	0.0107666	0.0293014	-2.48201	9530026P05Rik	CA3
-1.96523	14.5569	-3.90715	0.0108525	0.0293207	-2.7402	Or52k2	CA3
-2.02571	9.87701	-3.90199	0.01091	0.0293207	-2.48822	Opcml	CA3
-2.0872	11.9147	-5.1293	0.012445	0.0293347	-2.3269	Ksr1	CA2
2.40151	10.0302	3.89016	0.0110431	0.0294939	-2.4876	Tomm40l	CA3
-1.91391	9.87486	-3.718	0.0054453	0.0296466	-2.07297	Col15a1	imGCs
-2.12827	10.4667	-3.71888	0.00543822	0.0296466	-2.02388	Adamts18	imGCs
1.61119	8.98532	3.87325	0.0112367	0.0296722	-2.55606	Nop53	CA3
-2.01106	9.87418	-3.87228	0.0112478	0.0296722	-2.52066	Itgbl1	CA3
3.52737	10.0545	3.68148	0.00574766	0.0298159	-2.11701	Plcxd2	imGCs
2.87597	10.0915	3.63564	0.00615249	0.0298159	-2.18221	Sap18	imGCs
2.53243	8.47373	3.69167	0.00566155	0.0298159	-1.961	Cry1	imGCs
2.23989	11.6088	3.65459	0.00598155	0.0298159	-2.0935	Rassf1	imGCs
2.09769	8.98751	3.66122	0.005923	0.0298159	-2.10207	Raly	imGCs
1.87256	9.36013	3.67972	0.00576262	0.0298159	-2.13765	Rragd	imGCs
1.82701	9.52765	3.64684	0.0060509	0.0298159	-2.19593	Aldh4a1	imGCs
-1.91722	9.7917	-3.66621	0.00587931	0.0298159	-2.15394	Nectin1	imGCs
-1.92942	10.1195	-3.63621	0.00614726	0.0298159	-2.17904	Sema5a	imGCs
-1.95268	10.2009	-3.69732	0.00561441	0.0298159	-2.08169	Coa8	imGCs
2.0366	8.95703	3.61989	0.00629855	0.0298673	-2.15537	Mpp7	imGCs
-2.40666	10.3063	-3.62618	0.00623973	0.0298673	-2.17581	Inf2	imGCs
2.77359	9.18409	3.85343	0.0114684	0.0300357	-2.5781	Bag1	CA3
2.50686	9.0347	3.82236	0.0118429	0.0300357	-2.61127	Rita1	CA3
2.16423	11.5769	3.83774	0.0116558	0.0300357	-2.58048	Rasl12	CA3
1.99493	9.19882	3.82632	0.0117944	0.0300357	-2.60806	Hagh	CA3
1.75773	8.69016	3.81413	0.0119444	0.0300357	-2.6272	Slc25a30	CA3
1.58607	8.2551	3.82408	0.0118218	0.0300357	-2.59819	Errfi1	CA3
-1.95982	12.7071	-3.83981	0.0116309	0.0300357	-2.67828	4921539H07Rik	CA3
-2.05651	11.2541	-3.81599	0.0119214	0.0300357	-2.58156	Lsamp	CA3
-1.78923	14.393	-3.60854	0.00640603	0.0300538	-2.25156	Slc13a5	imGCs
2.21807	10.3472	3.58261	0.00665896	0.0308116	-2.23569	Zfp946	imGCs
1.85256	9.98174	3.57777	0.00670729	0.0308116	-2.27495	Sf3b6	imGCs
-2.22269	10.0956	-3.76739	0.0125402	0.0313505	-2.61688	Ak9	CA3
1.79067	10.7016	2.46866	0.0140107	0.0313975	-3.36855	Rgmb	CA1-proS
-1.55921	12.6611	-2.47106	0.0139186	0.0313975	-3.47523	Lsamp	CA1-proS
-1.62731	12.2345	-2.46178	0.0142778	0.0316151	-3.45921	Rbfox1	CA1-proS
1.77832	10.6995	2.45055	0.0147235	0.0322185	-3.41133	Osbpl7	CA1-proS
2.79074	10.8295	4.72514	0.00290185	0.0322989	-1.24807	Lrrc47	CA1
2.29884	8.92999	3.53937	0.00710442	0.0322995	-2.267	Dusp16	imGCs
2.2293	8.45609	3.73304	0.0129996	0.0323111	-2.71688	Trim28	CA3
1.86957	10.4333	2.44279	0.0150389	0.0323973	-3.38859	Eif2a	CA1-proS
-1.66685	11.8436	-2.44	0.0151536	0.0323973	-3.48442	Opcml	CA1-proS
2.36578	10.9749	3.48996	0.00765244	0.0324493	-2.33574	Uhrf1bp1	imGCs
2.2968	10.0918	3.49838	0.00755601	0.0324493	-2.38633	Selenow	imGCs
2.01904	12.464	3.49188	0.00763032	0.0324493	-2.35572	Adamts19	imGCs
2.01387	10.3338	3.50122	0.00752373	0.0324493	-2.35788	Cnnm3	imGCs
1.85074	9.68761	3.52696	0.00723813	0.0324493	-2.37131	Gm20431	imGCs
-1.87995	10.1438	-3.50877	0.00743878	0.0324493	-2.36613	Gpr139	imGCs
-2.11591	11.0654	-3.51187	0.00740419	0.0324493	-2.30184	Gm20687	imGCs
3.72693	8.34836	5.50467	0.00284176	0.0325098	-1.02243	Nifk	mGCs
1.87755	8.4671	3.71829	0.0132028	0.0325551	-2.73406	Hmgn1	CA3
-2.01408	15.2738	-3.71496	0.0132492	0.0325551	-3.0047	Or52i2	CA3
1.79403	9.75444	3.96053	0.00843416	0.032579	-2.57439	Kcnh2	GABA
1.96299	9.41607	3.70695	0.0133614	0.0326443	-2.74241	Gal3st3	CA3
5.81687	8.31056	5.40296	0.00308023	0.032821	-1.09761	Ube2s	mGCs
4.89893	6.94099	5.35202	0.00320847	0.032821	-1.1412	Ptp4a1	mGCs
4.02106	9.07641	5.37852	0.00314099	0.032821	-1.14413	Twnk	mGCs
3.75409	8.10743	5.37331	0.00315413	0.032821	-1.11983	Klhl11	mGCs
3.69964	7.69725	5.43465	0.00300348	0.032821	-1.07392	Btg2	mGCs
-2.11494	14.4154	-5.35017	0.00321325	0.032821	-1.28214	Gm11728	mGCs
2.29056	10.4589	3.46293	0.00797099	0.0334782	-2.40146	Gm49711	imGCs
1.77677	9.48599	3.45351	0.00808516	0.0336373	-2.4839	Trim26	imGCs
2.70085	12.0073	3.66723	0.0139346	0.0338524	-2.80831	Twist2	CA3
2.6615	10.5101	3.43049	0.00837172	0.0341845	-2.44506	Tfb2m	imGCs
-2.29038	13.1184	-3.43279	0.00834259	0.0341845	-2.4694	1700028E10Rik	imGCs
4.31017	9.60675	5.27656	0.00341015	0.0342212	-1.26264	2410006H16Rik	mGCs
3.61364	6.98588	5.15652	0.00376252	0.0343859	-1.28672	Ero1b	mGCs
3.24204	7.80682	5.1486	0.00378726	0.0343859	-1.2934	Bpgm	mGCs
3.23278	8.34633	5.1868	0.00366978	0.0343859	-1.26277	Noa1	mGCs
3.09957	7.75061	5.22269	0.00356326	0.0343859	-1.23516	Acot8	mGCs
-3.19426	8.06961	-5.22009	0.00357086	0.0343859	-1.23753	Chst9	mGCs
-5.45833	11.033	-5.16942	0.00372267	0.0343859	-1.29777	Myrfl	mGCs
4.61347	6.63239	6.46515	0.00061441	0.034407	0.298324	Hspg2	Cajal-Retzius
-1.21511	11.3805	-3.89156	0.00909843	0.0344691	-2.71922	Col19a1	GABA
1.78185	8.69016	3.64456	0.0142742	0.0344825	-2.81694	Nynrin	CA3
1.95171	8.91459	3.40763	0.00866689	0.0345942	-2.45797	Cebpz	imGCs
1.86941	9.5337	3.40456	0.00870739	0.0345942	-2.55947	Rnf185	imGCs
-1.80489	13.3041	-3.40547	0.00869532	0.0345942	-2.5167	Slc29a1	imGCs
-1.41525	11.5289	-3.87038	0.00931411	0.0346204	-2.71721	Gm46102	GABA
1.78891	9.49244	3.39769	0.00879864	0.0346447	-2.56847	Gm20604	imGCs
2.50704	8.46137	3.38862	0.00892066	0.0348143	-2.39219	Msrb3	imGCs
1.86336	9.5455	3.37569	0.00909772	0.0348878	-2.60345	Lsg1	imGCs
-1.77075	10.1854	-3.37644	0.00908736	0.0348878	-2.56058	Zfhx2os	imGCs
1.82724	8.69977	3.62757	0.0145349	0.0349162	-2.83589	Mettl2	CA3
2.51482	10.072	3.61339	0.0147566	0.0350266	-2.78929	Asphd1	CA3
1.95934	8.52024	3.60905	0.0148252	0.0350266	-2.85917	Ppp4c	CA3
-2.07929	10.4118	-3.61431	0.0147421	0.0350266	-2.775	Rbfox1	CA3
3.47951	5.99731	6.18139	0.00078211	0.0350385	0.0720636	Gmip	Cajal-Retzius
3.08119	6.565	6.20834	0.00076411	0.0350385	0.0784984	Aldh1l2	Cajal-Retzius
2.79879	9.88367	3.59411	0.0150643	0.0352047	-2.82774	Esyt3	CA3
2.191	9.52014	3.59881	0.0149887	0.0352047	-2.86123	Rrp9	CA3
3.34001	6.89719	5.09193	0.00396974	0.0354796	-1.33699	Bud31	mGCs
3.24253	11.7563	4.59455	0.00334002	0.0356269	-1.39834	Rps2	CA1
2.26578	9.7452	3.35273	0.00942133	0.0358173	-2.62849	Cdv3	imGCs
3.54945	10.4603	3.56918	0.015473	0.0359643	-2.82545	Ftl1	CA3
1.74779	10.6759	2.39716	0.0170155	0.0359646	-3.5329	Wdr3	CA1-proS
1.68774	10.8658	2.39203	0.0172514	0.0360534	-3.57092	Hinfp	CA1-proS
1.8561	10.341	2.38287	0.0176798	0.0361368	-3.51455	Pdhb	CA1-proS
-1.60636	11.5615	-2.38605	0.0175299	0.0361368	-3.62285	Gm6999	CA1-proS
7.2317	9.22348	5.04565	0.00412646	0.0363129	-1.39418	Gm45205	mGCs
1.44472	8.90648	3.54952	0.0158042	0.0365366	-2.91938	Mtarc2	CA3
5.96589	7.52819	6.00506	0.000912566	0.0367549	-0.0730342	Gm21926	Cajal-Retzius
5.02525	5.75787	5.8987	0.00100321	0.0367549	-0.161635	Dcdc2a	Cajal-Retzius
2.73145	6.25637	5.74914	0.00114859	0.0367549	-0.32838	Kcnq4	Cajal-Retzius
2.7144	6.19606	5.78139	0.00111532	0.0367549	-0.293889	Bri3	Cajal-Retzius
1.18667	10.0527	3.79928	0.0100812	0.0367778	-2.96878	A730060N03Rik	GABA
-2.13303	13.1941	-3.53455	0.0160619	0.0369339	-3.06671	Pkhd1	CA3
1.8938	8.79344	3.52677	0.0161977	0.0370479	-2.94812	Prdx2	CA3
3.35093	9.80539	4.44982	0.00391445	0.0371148	-1.52797	Rnf185	CA1
-2.00521	13.385	-4.5003	0.00370238	0.0371148	-1.56733	Fibcd1	CA1
-2.27237	10.8018	-4.45731	0.00388213	0.0371148	-1.54266	Gm13986	CA1
2.04008	9.19305	3.51011	0.0164927	0.0371302	-2.96464	Klf10	CA3
1.88062	8.31031	3.51091	0.0164784	0.0371302	-2.95661	Eloa	CA3
1.68696	9.27672	3.51646	0.0163796	0.0371302	-2.95871	Ccdc137	CA3
3.15466	11.8295	3.76952	0.0104232	0.0373339	-2.80538	Cftr	GABA
-1.27224	11.9043	-3.7392	0.0107851	0.0373339	-2.83409	Chrm2	GABA
-1.61395	12.0698	-3.7378	0.0108022	0.0373339	-2.81576	Rnf144b	GABA
2.21796	9.04767	3.31283	0.0100128	0.0373559	-2.6334	Msmo1	imGCs
1.88072	9.10886	3.31244	0.0100188	0.0373559	-2.64724	Isy1	imGCs
1.82057	10.119	3.30845	0.0100802	0.0373559	-2.6697	Rsl1d1	imGCs
3.45417	7.28654	4.96273	0.00442576	0.0377841	-1.43887	Tspan15	mGCs
3.27071	6.83746	4.96705	0.00440958	0.0377841	-1.43452	Map2k3	mGCs
5.94046	8.53305	4.88537	0.00472817	0.0378875	-1.50211	Ftl1	mGCs
4.75934	9.67354	4.88853	0.00471536	0.0378875	-1.53392	Sharpin	mGCs
3.59454	7.05565	4.93054	0.00454877	0.0378875	-1.46354	Gatad2a	mGCs
3.3467	6.86162	4.87535	0.00476906	0.0378875	-1.5073	Adgra2	mGCs
2.99858	7.45921	4.88823	0.00471658	0.0378875	-1.50061	Cdk2ap1	mGCs
2.90208	9.6105	3.47694	0.0170986	0.0378901	-2.9945	Gm15385	CA3
1.73188	8.70135	3.48648	0.0169218	0.0378901	-2.99774	Sap18	CA3
1.66121	8.64033	3.46776	0.0172708	0.0378901	-3.02132	Slc30a4	CA3
1.43099	8.91334	3.46822	0.017262	0.0378901	-3.01321	Mrps18c	CA3
-1.98615	10.01	-3.47611	0.0171141	0.0378901	-2.94989	Olfml2b	CA3
4.19016	10.5985	4.24786	0.0049099	0.0379277	-1.77722	Esyt3	CA1
3.13208	10.6733	4.08662	0.0059092	0.0379277	-1.96771	Hmgn1	CA1
2.76653	10.672	4.21347	0.00510611	0.0379277	-1.81882	Rbm24	CA1
2.71585	9.49941	4.2715	0.00477991	0.0379277	-1.72386	Plcxd2	CA1
2.56917	9.42627	4.11024	0.0057496	0.0379277	-1.90899	Rps24	CA1
2.4077	11.3447	4.19387	0.00522183	0.0379277	-1.84374	9430038I01Rik	CA1
2.39841	9.34101	4.10687	0.00577206	0.0379277	-1.91113	Klhl11	CA1
2.39841	9.34101	4.10687	0.00577206	0.0379277	-1.91113	Tmsb10	CA1
2.38621	9.33321	4.09638	0.00584269	0.0379277	-1.92345	Scpep1	CA1
-1.92912	13.1579	-4.08415	0.0059262	0.0379277	-2.04396	Ctxnd1	CA1
-2.23363	10.3385	-4.2422	0.00494161	0.0379277	-1.77749	Crym	CA1
-2.35313	10.9916	-4.2029	0.00516818	0.0379277	-1.83473	Gm56610	CA1
-2.4682	10.9792	-4.14837	0.00550192	0.0379277	-1.89862	Gm32014	CA1
1.88128	10.0337	2.36013	0.018784	0.0379763	-3.54891	Sirt1	CA1-proS
2.39203	10.7523	4.05664	0.00611897	0.0382062	-2.00519	Ier3ip1	CA1
2.25935	9.27041	4.03231	0.00629526	0.0383711	-1.99884	Gatad2a	CA1
4.70731	8.88762	4.83721	0.00492861	0.0386187	-1.53801	Rrp9	mGCs
2.2072	8.65797	3.2785	0.0105529	0.0387646	-2.58615	2610020C07Rik	imGCs
-2.47075	10.9434	-3.27338	0.0106361	0.0387646	-2.65848	Tacr1	imGCs
4.19993	7.23805	4.79712	0.00510312	0.0389728	-1.57405	Cdo1	mGCs
3.20854	6.80136	4.78453	0.00515939	0.0389728	-1.58059	Elp5	mGCs
3.12734	7.53686	4.78035	0.00517821	0.0389728	-1.59115	Osgep	mGCs
1.71776	10.647	2.34231	0.0196916	0.0393832	-3.65407	Dcbld1	CA1-proS
2.94151	8.115	4.75004	0.00531729	0.0394999	-1.62094	Ddx49	mGCs
2.96395	9.99564	3.96686	0.00679821	0.0395532	-2.09422	Slc7a6os	CA1
2.1829	9.23237	3.96735	0.00679425	0.0395532	-2.07558	Mak	CA1
1.70858	10.6597	2.33584	0.0200304	0.0396345	-3.67077	A930015D03Rik	CA1-proS
5.54093	7.9494	4.62355	0.00594681	0.0400186	-1.73072	Gm20604	mGCs
5.22011	7.79164	4.69497	0.00558129	0.0400186	-1.66757	Slc31a1	mGCs
4.83524	8.58783	4.64822	0.0058175	0.0400186	-1.69965	Esyt3	mGCs
3.32195	7.21519	4.67547	0.00567843	0.0400186	-1.67603	Suv39h1	mGCs
3.20397	7.22135	4.68188	0.00564627	0.0400186	-1.67068	Synpo2	mGCs
3.17381	7.20331	4.68937	0.00560898	0.0400186	-1.66404	Cwc25	mGCs
2.93938	7.68188	4.63212	0.00590148	0.0400186	-1.72033	Saraf	mGCs
-5.74422	8.37748	-4.63696	0.00587609	0.0400186	-1.71481	Gm43948	mGCs
1.84517	9.11689	3.24192	0.0111622	0.0403487	-2.7555	Gatad2a	imGCs
2.49566	8.55445	3.39985	0.0186068	0.0406138	-3.10178	Ttyh2	CA3
-1.44836	13.5067	-2.32192	0.0207768	0.0406787	-3.83374	C230014O12Rik	CA1-proS
2.93296	9.61051	3.90484	0.00731622	0.0407163	-2.15427	Gm20604	CA1
2.09528	10.8517	3.91322	0.00724375	0.0407163	-2.17926	Gal3st3	CA1
2.00716	9.07519	3.38923	0.018826	0.0408848	-3.1039	Rnf43	CA3
1.68398	8.36465	3.38315	0.018953	0.040906	-3.11109	Rbm34	CA3
1.60893	9.01619	3.37516	0.0191212	0.040906	-3.12097	Zim1	CA3
1.4222	8.17121	3.37928	0.0190341	0.040906	-3.09213	Snrnp40	CA3
-1.7641	10.298	-3.2254	0.0114492	0.0410497	-2.77643	Naxd	imGCs
1.77739	9.50337	3.20879	0.0117456	0.0414386	-2.8564	Fancm	imGCs
1.73664	9.75261	3.20989	0.0117258	0.0414386	-2.84505	Ppm1d	imGCs
2.85056	7.39019	4.56967	0.00624111	0.0415106	-1.76962	Ube2j2	mGCs
2.66498	9.73165	3.34995	0.019663	0.0416506	-3.12888	B230369F24Rik	CA3
-1.65513	10.0042	-3.35199	0.0196186	0.0416506	-3.09412	Scube2	CA3
2.06215	9.20363	3.34442	0.0197842	0.041702	-3.15826	Surf6	CA3
2.00694	8.942	3.19421	0.0120126	0.0417131	-2.78474	Pdk3	imGCs
-1.86631	10.0489	-3.19859	0.0119318	0.0417131	-2.84221	Mrpl33	imGCs
-1.75658	9.88634	-3.18892	0.0121109	0.0417257	-2.86709	Prdm5	imGCs
1.27431	10.7557	3.62273	0.0123122	0.041819	-3.24248	Kcnk13	GABA
4.75927	10.1364	4.52205	0.00651539	0.0419418	-1.81533	Oca2	mGCs
3.8511	7.56609	4.50615	0.00661007	0.0419418	-1.8287	Tex15	mGCs
3.82091	8.64677	4.48951	0.00671092	0.0419418	-1.83546	Pabpc1l	mGCs
3.20434	7.15663	4.4838	0.00674589	0.0419418	-1.84088	H3f3a	mGCs
-3.66328	7.73401	-4.51948	0.0065306	0.0419418	-1.82039	Poli	mGCs
-3.72859	9.90491	-4.51111	0.00658038	0.0419418	-1.82195	Prox1os	mGCs
4.96215	6.9785	4.40568	0.00724686	0.0421412	-1.90556	Lgr5	mGCs
3.25728	8.03969	4.42434	0.0071234	0.0421412	-1.90828	Snhg17	mGCs
3.09912	6.79086	4.40358	0.00726095	0.0421412	-1.90287	Mzt1	mGCs
2.97149	8.5816	4.45633	0.00691731	0.0421412	-1.86726	Tmem230	mGCs
2.88842	7.42002	4.41208	0.00720425	0.0421412	-1.90984	Sumo2	mGCs
2.75078	7.75456	4.38783	0.00736735	0.0421412	-1.93945	Ubald1	mGCs
2.69608	7.55691	4.39334	0.00732994	0.0421412	-1.92976	Prorp	mGCs
2.62103	7.74476	4.43482	0.00705513	0.0421412	-1.89656	Asah2	mGCs
-3.78664	9.70195	-4.37313	0.00746832	0.0422958	-1.92904	Gm46102	mGCs
4.2317	11.6246	3.32248	0.0202733	0.0425246	-3.17183	Kifc5b	CA3
2.43273	9.41034	3.15347	0.0127922	0.0426915	-2.93628	Spsb1	imGCs
2.07537	10.1225	3.14924	0.0128761	0.0426915	-2.91137	Rpl22	imGCs
1.88008	9.13445	3.14445	0.012972	0.0426915	-2.90725	Ina	imGCs
1.71833	9.60003	3.15813	0.0127005	0.0426915	-2.93563	Sumo2	imGCs
-1.70606	9.61643	-3.15151	0.012831	0.0426915	-2.94543	Agbl5	imGCs
-1.93661	10.0136	-3.15353	0.0127911	0.0426915	-2.91339	Gfra2	imGCs
2.3741	9.12563	3.13206	0.0132231	0.0428237	-2.92429	Eif2ak3	imGCs
1.94272	8.90992	3.13291	0.0132057	0.0428237	-2.86835	Heca	imGCs
-1.74594	12.703	-3.12814	0.0133035	0.0428237	-2.91284	Igfbpl1	imGCs
-1.79783	13.297	-3.30528	0.0206663	0.0431384	-3.34756	Serpinb8	CA3
2.00952	9.20945	3.30018	0.0207844	0.0431752	-3.21074	Elp5	CA3
1.80068	10.2781	2.29187	0.022471	0.0435375	-3.71277	Rnf4	CA1-proS
2.89764	6.6553	4.3177	0.00786371	0.0436703	-1.9759	Cbx4	mGCs
2.6578	7.28323	4.32411	0.00781678	0.0436703	-1.98705	Lhx2	mGCs
3.71883	10.724	3.80825	0.00821233	0.0437991	-2.30506	Nefh	CA1
2.23121	10.6625	3.81774	0.00811911	0.0437991	-2.29181	Prokr2	CA1
-1.48618	13.5601	-3.54991	0.0133894	0.0447069	-3.09922	Sox1ot	GABA
4.71048	9.14941	4.2653	0.00825996	0.0449549	-2.01432	Nfatc2ip	mGCs
3.05139	7.08196	4.25624	0.00833081	0.0449549	-2.04353	Tdp2	mGCs
-4.82292	9.78542	-4.27186	0.00820917	0.0449549	-2.01284	Cstad	mGCs
2.06037	8.36304	3.25799	0.0217917	0.0449654	-3.25919	Emx1	CA3
1.95541	8.32401	3.2554	0.0218553	0.0449654	-3.25807	Khsrp	CA3
2.10211	9.11369	3.2508	0.0219687	0.0449836	-3.26821	Gapdh	CA3
1.78027	10.3133	2.27509	0.0234688	0.045002	-3.75282	Ugdh	CA1-proS
2.11007	8.6414	3.08999	0.0141141	0.0451038	-2.86217	Cbx4	imGCs
2.5194	7.69124	4.23044	0.00853649	0.0453736	-2.08377	Glrx2	mGCs
-2.5793	7.55004	-4.20733	0.00872569	0.0453736	-2.10135	Inpp5j	mGCs
-2.73856	12.5603	-4.22105	0.0086128	0.0453736	-2.12747	B930018H19Rik	mGCs
-3.61368	7.06297	-4.21455	0.00866604	0.0453736	-2.08136	Gm32014	mGCs
2.81346	6.61827	4.18805	0.00888723	0.0453884	-2.09156	Spats2	mGCs
-3.51538	9.34516	-4.18904	0.00887887	0.0453884	-2.0792	Zfp831	mGCs
1.60716	10.837	2.26732	0.0239441	0.0454449	-3.8489	Dennd3	CA1-proS
1.67036	10.6155	2.262	0.0242737	0.0456051	-3.82737	Nup54	CA1-proS
2.32314	8.75157	3.07729	0.0143951	0.0456708	-2.9085	Adam17	imGCs
2.8586	6.62733	4.16742	0.00906405	0.0458817	-2.11061	Raly	mGCs
2.09493	8.60766	3.05813	0.0148303	0.0460584	-2.90269	Cwc25	imGCs
1.93394	9.39052	3.05188	0.0149752	0.0460584	-3.09052	Hrk	imGCs
1.71059	9.04959	3.06349	0.0147072	0.0460584	-3.01175	Fkbp4	imGCs
1.58726	9.21755	3.04672	0.0150958	0.0460584	-3.07322	Rnf4	imGCs
1.58726	9.21755	3.04672	0.0150958	0.0460584	-3.07322	Ostm1	imGCs
-1.96361	10.8519	-3.04468	0.0151439	0.0460584	-3.00512	A330008L17Rik	imGCs
2.33414	11.7547	3.74222	0.00889454	0.0464694	-2.39961	Noa1	CA1
1.76535	10.247	2.24025	0.0256648	0.0468416	-3.82309	Ero1a	CA1-proS
1.75384	10.2941	2.23608	0.0259392	0.0468416	-3.83574	Paf1	CA1-proS
1.75384	10.2941	2.23608	0.0259392	0.0468416	-3.83574	Khsrp	CA1-proS
1.57592	10.8787	2.23829	0.025793	0.0468416	-3.91784	4833439L19Rik	CA1-proS
1.74493	10.3057	2.22787	0.0264863	0.0469186	-3.85448	Arpp19	CA1-proS
1.73984	10.3358	2.23159	0.0262371	0.0469186	-3.85011	Usp38	CA1-proS
3.86102	7.56094	4.11124	0.00956636	0.0470024	-2.19282	3110056K07Rik	mGCs
2.78906	6.61712	4.11661	0.00951698	0.0470024	-2.15698	Dynll2	mGCs
2.76791	6.59823	4.10932	0.00958408	0.0470024	-2.16317	Prkd2	mGCs
-2.58706	8.29517	-4.10607	0.00961413	0.0470024	-2.20217	Tgfa	mGCs
2.98752	11.2687	3.02413	0.0156364	0.0472305	-3.0288	Adamtsl3	imGCs
2.13163	9.48609	3.20063	0.0232504	0.0473823	-3.3295	Myo15a	CA3
-3.04469	7.75533	-4.07633	0.00989467	0.047964	-2.23239	Kctd4	mGCs
3.11518	6.81491	4.06686	0.00998605	0.0480002	-2.20988	Adam17	mGCs
4.12037	9.37043	4.05491	0.0101026	0.0481558	-2.1967	Ggct	mGCs
2.71424	9.75002	3.17722	0.023877	0.0482024	-3.33166	Dck	CA3
1.84699	8.48012	3.17761	0.0238662	0.0482024	-3.36496	Terf2ip	CA3
-1.31082	17.5779	-2.21266	0.0275279	0.0483037	-4.12042	Gm30275	CA1-proS
4.19483	5.28716	5.25171	0.00183632	0.0483924	-0.758164	Traf3ip1	Cajal-Retzius
2.34351	6.2503	5.34909	0.00167114	0.0483924	-0.70865	Nsun7	Cajal-Retzius
-2.90283	6.07133	-5.28385	0.00177983	0.0483924	-0.752312	Sema4g	Cajal-Retzius
1.52249	13.8811	5.19069	0.00194924	0.0485144	-1.0901	Vmn2r1	Cajal-Retzius
3.07709	8.66705	3.45442	0.0149648	0.0486422	-2.6219	Gatad2a	GABA
2.04313	9.81712	3.43506	0.0153087	0.0486422	-3.27139	Ror2	GABA
-1.21838	10.264	-3.44434	0.0151429	0.0486422	-3.47673	Pitpnm3	GABA
1.56515	10.8241	2.20421	0.0281211	0.0488834	-3.98425	Egln1	CA1-proS
2.64842	6.91575	4.02852	0.0103658	0.049002	-2.25025	Eif4ebp2	mGCs
-3.19377	10.5959	-4.01668	0.0104864	0.0491658	-2.22973	Ntf3	mGCs
2.60108	8.58915	3.14598	0.0247429	0.0492567	-3.40477	Abhd3	CA3
-1.4221	10.546	-3.14932	0.0246486	0.0492567	-3.31428	Gm29865	CA3
-1.69511	9.99343	-3.14795	0.0246871	0.0492567	-3.33679	Gm32647	CA3
2.31723	9.89722	2.98319	0.0166678	0.0500035	-3.18202	Klhl11	imGCs
1.5755	14.3825	3.39103	0.0161243	0.0504204	-3.37928	Slc32a1	GABA
3.10663	9.11454	3.97912	0.0108799	0.0505961	-2.27272	Cdkl4	mGCs
2.86421	7.03217	3.96754	0.0110047	0.0507634	-2.31397	Pak1ip1	mGCs
1.6382	9.01339	2.96854	0.0170538	0.0508157	-3.14707	Rab43	imGCs
2.29835	9.03398	3.36268	0.016675	0.0513277	-2.8216	Tmem151a	GABA
3.10265	10.4254	3.54421	0.011345	0.0513714	-2.62616	Rassf1	CA1
2.95107	10.352	3.62197	0.0103037	0.0513714	-2.52596	Gm2694	CA1
2.52391	10.3841	3.60528	0.0105179	0.0513714	-2.54764	Nrip2	CA1
2.13912	9.21258	3.53763	0.0114382	0.0513714	-2.60218	Rnf11	CA1
2.13912	9.21258	3.53763	0.0114382	0.0513714	-2.60218	Tbc1d2	CA1
2.01901	9.14876	3.59596	0.0106397	0.0513714	-2.52676	Tsr1	CA1
-1.7979	12.5623	-3.58646	0.0107655	0.0513714	-2.6401	C030047K22Rik	CA1
-2.29836	9.8	-3.54497	0.0113342	0.0513714	-2.60387	Cntn2	CA1
2.30804	9.29551	3.49228	0.0121045	0.0514012	-2.6605	Tmem33	CA1
2.0011	9.1385	3.4622	0.0125698	0.0514012	-2.6951	Gm1604b	CA1
1.96229	10.671	3.51533	0.0117607	0.0514012	-2.67086	Stox1	CA1
1.87209	9.80854	3.45717	0.0126495	0.0514012	-2.71579	Ehbp1l1	CA1
-1.91782	10.4528	-3.47909	0.0123062	0.0514012	-2.71032	Gm10754	CA1
-1.93265	10.5941	-3.48853	0.0121614	0.0514012	-2.70285	Srl	CA1
1.21385	9.84634	3.34576	0.0170135	0.0515641	-3.40967	Gm49711	GABA
-1.79064	10.4	-3.43928	0.0129377	0.0517508	-2.7593	Gm2164	CA1
2.11578	9.28673	3.3176	0.017594	0.0518078	-2.99184	Ldhb	GABA
-1.92595	12.384	-3.31637	0.0176199	0.0518078	-3.30914	Gm5087	GABA
-1.86074	9.7139	-2.94692	0.0176404	0.0522108	-3.25356	Tsen2	imGCs
1.711	10.238	2.1692	0.0307003	0.0525971	-3.97311	Sufu	CA1-proS
1.53375	10.8375	2.16393	0.0311058	0.0525971	-4.07107	Hic2	CA1-proS
1.49128	11.0043	2.16433	0.0310751	0.0525971	-4.09385	Whamm	CA1-proS
5.23778	9.21916	3.91554	0.0115856	0.0526749	-2.32676	Rnf128	mGCs
2.76917	6.57572	3.91401	0.0116032	0.0526749	-2.34613	Ankrd50	mGCs
2.15822	10.1845	3.3796	0.0139517	0.0527739	-2.8335	Faim	CA1
2.07028	10.3983	3.37776	0.0139844	0.0527739	-2.83861	Ddx49	CA1
1.8703	9.80674	3.40153	0.0135693	0.0527739	-2.78699	Casp3	CA1
-2.16739	11.1108	-3.37586	0.0140181	0.0527739	-2.85308	Gm48748	CA1
1.54291	10.7822	2.15818	0.0315533	0.0528731	-4.07595	P4htm	CA1-proS
3.7198	12.0979	2.91169	0.0186415	0.0530717	-3.21743	Ube2s	imGCs
2.04874	8.60859	2.91606	0.0185142	0.0530717	-3.1149	Bend4	imGCs
1.71028	9.02382	2.91128	0.0186533	0.0530717	-3.23749	Sumo1	imGCs
1.54208	9.195	2.92078	0.0183777	0.0530717	-3.26226	Atg12	imGCs
1.50075	9.67984	2.92556	0.0182405	0.0530717	-3.28969	Arf2	imGCs
-1.6781	9.85335	-2.92071	0.0183796	0.0530717	-3.28057	Gm14634	imGCs
5.18547	8.95092	3.89512	0.0118234	0.0532518	-2.36384	Pnpla3	mGCs
-2.59924	11.5357	-3.88722	0.0119169	0.0532536	-2.38181	Cc2d2b	mGCs
2.20846	10.636	2.90396	0.0188689	0.0533409	-3.22927	Sun2	imGCs
2.52692	7.24046	3.86908	0.0121348	0.0536017	-2.41954	Ern1	mGCs
-2.37541	7.29659	-3.86518	0.0121822	0.0536017	-2.42529	4930578G10Rik	mGCs
1.24051	8.81321	3.06325	0.027211	0.053869	-3.49857	Il17d	CA3
-1.56443	10.5909	-3.0601	0.0273103	0.053869	-3.42228	Il16	CA3
1.68166	10.2971	2.14482	0.0326144	0.0541632	-4.02852	Dstn	CA1-proS
1.47607	9.16088	3.05116	0.0275942	0.0541804	-3.51061	Acot8	CA3
3.25359	9.9936	3.04286	0.0278608	0.0542088	-3.46385	Ccdc177	CA3
1.39892	8.18989	3.04491	0.0277946	0.0542088	-3.49509	Tmed5	CA3
3.731	8.67513	3.84097	0.0124815	0.0544994	-2.44096	Setdb2	mGCs
2.69095	9.12534	3.02759	0.0283587	0.054551	-3.53898	Adgra2	CA3
1.91263	9.00841	3.01838	0.0286639	0.054551	-3.55063	Hsbp1	CA3
1.5316	9.20829	3.02483	0.0284498	0.054551	-3.54372	Rps18	CA3
1.35402	8.51447	3.01817	0.028671	0.054551	-3.5604	Orai1	CA3
1.34236	8.14862	3.0327	0.028191	0.054551	-3.50368	Sumo2	CA3
2.78909	9.94269	3.01161	0.0288904	0.054607	-3.50736	Tsen34	CA3
2.18311	9.2891	3.00603	0.0290788	0.054607	-3.56829	Selenos	CA3
2.07372	8.61123	3.00595	0.0290814	0.054607	-3.57569	Rnd1	CA3
2.35734	8.89957	3.252	0.0190334	0.0547352	-2.90461	Cdc14b	GABA
2.07528	10.7128	3.24601	0.0191712	0.0547352	-3.73461	Gm43174	GABA
2.88918	10.3169	3.33058	0.0148498	0.0547602	-2.89836	Rpl13a	CA1
2.10823	10.1739	3.31298	0.0151874	0.0547602	-2.91981	Emc8	CA1
2.02952	9.15972	3.31407	0.0151663	0.0547602	-2.88604	Eif1a	CA1
1.58314	10.5983	2.13514	0.0334022	0.0547912	-4.09373	Gm57212	CA1-proS
-1.44708	11.6722	-2.13296	0.0335817	0.0547912	-4.1724	Slc26a4	CA1-proS
2.08817	9.2384	2.88184	0.0195354	0.0548474	-3.33061	Hat1	imGCs
-1.59222	9.62669	-2.8781	0.0196505	0.0548474	-3.36646	Osbpl5	imGCs
3.23564	6.61444	4.94009	0.00250333	0.0551004	-1.12394	Cebpg	Cajal-Retzius
2.31555	6.25554	4.92225	0.00254911	0.0551004	-1.14198	6430548M08Rik	Cajal-Retzius
2.0209	12.6475	4.90935	0.00258283	0.0551004	-1.21979	Col24a1	Cajal-Retzius
3.18576	6.8651	3.81274	0.0128413	0.0551521	-2.45735	Bend4	mGCs
2.64594	6.52152	3.80667	0.0129202	0.0551521	-2.44787	L3mbtl3	mGCs
-2.32147	8.41412	-3.81575	0.0128024	0.0551521	-2.4836	Cracdl	mGCs
-1.37163	10.6787	-3.22582	0.0196437	0.0552829	-3.76743	Gm4221	GABA
1.4914	8.26049	2.98903	0.029661	0.0554532	-3.57381	Rps13	CA3
-2.23155	10.1666	-2.98524	0.0297925	0.0554579	-3.52101	Col15a1	CA3
1.24794	8.79614	2.97979	0.0299828	0.0555716	-3.60187	Ddx49	CA3
2.06391	8.76776	2.97141	0.0302782	0.0557934	-3.61338	Esyt1	CA3
1.51181	8.27617	2.96905	0.030362	0.0557934	-3.60038	Trim17	CA3
-6.53564	9.44934	-3.78234	0.0132422	0.0561076	-2.44387	Igsf1	mGCs
-1.16191	13.0297	-2.95742	0.0307782	0.0563176	-3.75469	Malat1	CA3
1.89064	10.0539	3.28008	0.0158413	0.0563245	-2.95814	Tex15	CA1
-0.897717	13.8757	-3.96832	0.0257029	0.0565465	-3.47338	Lsamp	CA2
3.25607	8.36286	3.19498	0.0203907	0.056577	-2.87262	Gm20604	GABA
1.89937	9.46392	3.25063	0.0164526	0.0566033	-2.97415	Lrrc59	CA1
1.81163	9.41661	3.24451	0.016583	0.0566033	-2.9811	Eif2b2	CA1
-1.57756	12.2736	-3.26198	0.0162141	0.0566033	-3.04693	Lsamp	CA1
2.13356	8.80386	2.94924	0.0310752	0.05662	-3.63937	Txnrd3	CA3
1.57951	10.5613	2.11508	0.0350878	0.0567507	-4.12909	Sub1	CA1-proS
1.43027	11.0845	2.1114	0.0354041	0.0567687	-4.21817	Nol6	CA1-proS
2.70061	8.76145	3.16889	0.0210471	0.0567984	-2.96086	Fancm	GABA
2.46873	8.89084	3.17599	0.0208662	0.0567984	-2.99112	Trim26	GABA
2.68466	6.93053	3.76098	0.0135324	0.0569155	-2.51242	Golph3l	mGCs
1.88519	9.07985	3.22127	0.0170878	0.0575588	-3.00263	Pip4k2c	CA1
1.74256	9.99419	3.20485	0.0174547	0.0579416	-3.05357	Wrap53	CA1
-3.15261	13.5265	-3.19608	0.0176541	0.0579416	-3.20429	Gm2895	CA1
1.97126	8.56733	2.83635	0.0209836	0.0580145	-3.2252	Hspa14	imGCs
1.60691	9.2275	2.83439	0.0210483	0.0580145	-3.40179	6720427I07Rik	imGCs
3.18115	8.30554	3.12082	0.0223184	0.0583013	-2.94878	Trim17	GABA
-0.865106	11.0378	-3.1145	0.0224919	0.0583013	-3.81876	Gad2	GABA
-1.58923	9.36417	-3.13376	0.021968	0.0583013	-3.26864	A330008L17Rik	GABA
1.27034	8.80015	2.92041	0.0321465	0.0583249	-3.67536	Sys1	CA3
2.61432	7.46692	3.72771	0.0139991	0.058449	-2.56957	Tfb2m	mGCs
2.31547	8.13137	3.7204	0.0141043	0.0584612	-2.59073	Slc16a10	mGCs
1.60579	9.46505	2.82529	0.0213521	0.0584862	-3.44551	Hnrnpf	imGCs
-2.15039	9.75179	-2.91388	0.0323949	0.0585285	-3.65318	Otogl	CA3
2.68831	6.90383	3.71195	0.0142268	0.0585447	-2.56026	Swt1	mGCs
3.06895	6.80412	3.68748	0.0145885	0.0587365	-2.57944	Eif2ak3	mGCs
2.77577	7.26038	3.67898	0.0147166	0.0587365	-2.6125	Adam32	mGCs
2.72045	7.35684	3.6914	0.0145298	0.0587365	-2.60304	Btg3	mGCs
2.45557	6.82259	3.67436	0.0147868	0.0587365	-2.59372	Slc7a6os	mGCs
2.35357	7.14484	3.68786	0.0145828	0.0587365	-2.59807	Abhd10	mGCs
2.73769	6.54755	3.63228	0.0154441	0.0592887	-2.62213	Strip2	mGCs
2.53966	7.89247	3.65276	0.0151201	0.0592887	-2.66209	Ovgp1	mGCs
2.43706	7.38755	3.63535	0.015395	0.0592887	-2.66203	Bnip1	mGCs
2.30309	7.11477	3.63734	0.0153632	0.0592887	-2.64839	Rps13	mGCs
-2.42555	8.27045	-3.63581	0.0153876	0.0592887	-2.6751	Kcng2	mGCs
2.26611	7.74886	3.62309	0.0155919	0.0594572	-2.68943	Prxl2c	mGCs
2.33103	8.37359	2.80996	0.021874	0.0595459	-3.23396	Gk5	imGCs
-1.73683	10.7266	-3.16498	0.0183815	0.0595652	-3.12863	Gm6999	CA1
-2.4284	7.78907	-3.61322	0.0157526	0.0596723	-2.70116	Cpped1	mGCs
-2.1029	8.13267	-3.60305	0.0159202	0.0599103	-2.71323	Pip5k1b	mGCs
-1.02703	13.4132	-3.78646	0.0292084	0.0602424	-3.68464	Rbfox1	CA2
-1.92912	13.3145	-3.70229	0.031035	0.0602444	-3.75593	Plch2	CA2
2.62595	8.72937	3.07703	0.0235504	0.0602524	-3.0589	Trmt61b	GABA
1.59865	9.966	2.79288	0.0224709	0.0604247	-3.4712	Katna1	imGCs
1.40766	9.6421	2.79408	0.0224284	0.0604247	-3.49575	Wdr3	imGCs
1.64823	9.26938	3.05871	0.0240882	0.0608381	-3.30422	Stat5b	GABA
2.30967	7.12585	3.57841	0.0163348	0.0610688	-2.71019	Slc25a33	mGCs
1.45167	10.9282	2.07663	0.0385214	0.0612392	-4.26219	Gle1	CA1-proS
1.84288	9.08998	2.77369	0.0231611	0.0615304	-3.46533	Pdhb	imGCs
-1.64089	11.7562	-2.77404	0.0231486	0.0615304	-3.41741	Olfml2b	imGCs
1.70718	8.58613	2.86456	0.0343409	0.0617849	-3.75199	Wnt7b	CA3
1.44409	9.33726	2.76637	0.0234303	0.0618728	-3.52491	Eif4ebp2	imGCs
3.91596	9.62835	3.54953	0.0168364	0.0620192	-2.66178	Gm15892	mGCs
3.18119	7.94129	3.54702	0.0168808	0.0620192	-2.77392	Tgoln1	mGCs
2.24737	7.57621	3.54514	0.0169143	0.0620192	-2.76436	Fancm	mGCs
1.59584	10.3794	2.06387	0.0397231	0.0620883	-4.20388	Ulk1	CA1-proS
1.41503	11.0293	2.06489	0.0396256	0.0620883	-4.3027	Ppm1d	CA1-proS
1.19198	12.5541	3.01123	0.0255447	0.0620911	-3.70189	Stac2	GABA
-0.895251	14.3437	-2.98875	0.0262678	0.0620911	-3.90184	Gm56750	GABA
-1.24037	14.0939	-2.99915	0.0259306	0.0620911	-3.86223	Oprd1	GABA
-1.30828	9.47959	-2.99533	0.0260541	0.0620911	-3.53405	Pnma3	GABA
-1.37508	9.61583	-2.97292	0.0267906	0.0620911	-3.68783	2610316D01Rik	GABA
-1.57003	9.35739	-2.97896	0.0265897	0.0620911	-3.46146	St8sia4	GABA
-1.67514	9.23227	-2.97508	0.0267186	0.0620911	-3.38885	Cnr1	GABA
2.68723	6.95388	3.53449	0.0171046	0.0623174	-2.74568	Taf5	mGCs
6.792	7.24556	3.52814	0.0172194	0.0623386	-2.76919	Junb	mGCs
1.53651	9.36061	2.95735	0.0273157	0.062572	-3.49149	Trim62	GABA
1.54819	10.5165	2.05683	0.0403997	0.0626195	-4.23996	Rmc1	CA1-proS
4.56615	7.86696	3.51778	0.0174083	0.0626262	-2.80447	Map1lc3b	mGCs
6.67495	9.83496	3.44871	0.0187309	0.0629304	-2.75727	Gm39185	mGCs
5.54646	10.0163	3.40968	0.0195288	0.0629304	-2.794	2210016F16Rik	mGCs
4.10633	8.83242	3.39446	0.0198503	0.0629304	-2.88433	A530013C23Rik	mGCs
3.80575	8.86089	3.47432	0.0182276	0.0629304	-2.79642	Zfp472	mGCs
3.54943	7.76027	3.39394	0.0198614	0.0629304	-2.93515	Zbtb2	mGCs
3.45423	7.7195	3.42953	0.0191183	0.0629304	-2.89487	Rps6ka1	mGCs
3.01859	8.28976	3.39151	0.0199133	0.0629304	-2.93553	Srp54c	mGCs
2.88022	7.32461	3.44459	0.0188134	0.0629304	-2.86138	Taf5l	mGCs
2.50757	7.4081	3.43909	0.018924	0.0629304	-2.87035	Wrap53	mGCs
2.50279	7.24721	3.47564	0.0182021	0.0629304	-2.82497	Arf4	mGCs
2.41725	7.12193	3.47087	0.0182944	0.0629304	-2.82321	Slc25a44	mGCs
2.39726	6.39745	3.39986	0.0197356	0.0629304	-2.85385	Plat	mGCs
2.39726	6.39745	3.39986	0.0197356	0.0629304	-2.85385	Mob1a	mGCs
2.39726	6.39745	3.39986	0.0197356	0.0629304	-2.85385	Gm15264	mGCs
2.26342	7.10581	3.46052	0.0184968	0.0629304	-2.83323	Gcnt2	mGCs
2.23891	7.05735	3.50425	0.0176588	0.0629304	-2.78399	Ddx54	mGCs
2.16161	7.26397	3.45773	0.0185519	0.0629304	-2.8448	Emc8	mGCs
2.16111	8.2219	3.45661	0.0185739	0.0629304	-2.86745	Sdhaf3	mGCs
-1.40791	15.2699	-3.49667	0.0178009	0.0629304	-3.29566	Or13a23-ps1	mGCs
-2.12989	7.4602	-3.48918	0.0179427	0.0629304	-2.81883	Frem1	mGCs
-2.39804	7.10811	-3.40573	0.0196117	0.0629304	-2.89196	Tlcd3b	mGCs
-2.7378	7.75749	-3.39715	0.019793	0.0629304	-2.93154	Dync2li1	mGCs
1.62095	10.3555	3.10996	0.0197491	0.0631971	-3.18911	Rpl6	CA1
1.71351	10.2175	3.08968	0.0202808	0.0633157	-3.21486	Nme1	CA1
-1.58676	10.8522	-3.09582	0.0201182	0.0633157	-3.22363	Celf2	CA1
3.42515	8.96868	3.37572	0.0202544	0.0636568	-2.88579	Rasef	mGCs
5.34539	8.3192	3.3687	0.0204085	0.0637903	-2.95914	Ccdc138	mGCs
2.92798	9.2653	2.83388	0.0356165	0.063813	-3.78226	Alpk3	CA3
3.38919	7.35436	3.35421	0.0207301	0.063842	-2.96019	Terf2ip	mGCs
3.23691	7.11477	3.35977	0.020606	0.063842	-2.94196	St8sia6	mGCs
2.38278	7.18472	3.35288	0.0207598	0.063842	-2.95367	Grb2	mGCs
2.7592	7.39019	3.34632	0.0209077	0.063953	-2.9702	Rnf185	mGCs
2.10538	7.2662	3.34102	0.021028	0.0639789	-2.97094	Rsl1d1	mGCs
1.20626	9.78168	2.82383	0.0360456	0.0643137	-3.761	Lsm7	CA3
1.64958	8.38184	2.81289	0.0365192	0.0646868	-3.80754	Idnk	CA3
1.30967	8.51359	2.81206	0.0365556	0.0646868	-3.81717	Lamp1	CA3
1.74541	9.74292	3.06089	0.0210623	0.0647463	-3.22978	4921524J17Rik	CA1
-1.58344	11.0138	-3.05433	0.0212449	0.0647463	-3.27923	Gpr63	CA1
1.43659	9.92218	2.73183	0.024744	0.0649531	-3.56848	Faim	imGCs
2.32006	7.57048	3.30607	0.021841	0.0654525	-3.02264	Fbxo33	mGCs
2.31958	7.51245	3.30513	0.0218635	0.0654525	-3.02091	Trp53inp1	mGCs
2.16405	7.05451	3.30494	0.0218679	0.0654525	-2.9976	Maml1	mGCs
2.16228	7.01221	3.30066	0.0219701	0.0654525	-2.99925	Rragd	mGCs
2.78153	10.0243	2.79415	0.0373468	0.0658161	-3.76807	Pard6b	CA3
4.06352	7.11554	3.28675	0.0223058	0.0659918	-3.02155	Manf	mGCs
2.37423	7.42563	3.28363	0.0223818	0.0659918	-3.04047	Nelfb	mGCs
1.6454	10.6079	2.71044	0.025595	0.0667894	-3.52751	Acot8	imGCs
1.53846	8.96357	2.7044	0.0258407	0.0670337	-3.53647	Ubtd1	imGCs
2.7411	6.53186	3.26084	0.022947	0.0671086	-3.00901	Mylip	mGCs
2.20884	6.69356	3.25892	0.0229953	0.0671086	-3.02162	Api5	mGCs
1.16058	9.9178	2.88736	0.0298198	0.0674194	-4.07325	Gm17276	GABA
-1.16979	11.6367	-2.8795	0.0301163	0.0674194	-3.96899	Qpct	GABA
2.95106	6.62396	3.24752	0.0232846	0.0675137	-3.02934	Atp7a	mGCs
-2.05558	7.53436	-3.24418	0.0233701	0.0675137	-3.0894	Arsb	mGCs
3.27303	8.73731	3.23468	0.0236154	0.0678793	-3.06976	Gm52948	mGCs
2.49354	9.44855	2.76477	0.0386861	0.0678981	-3.86892	6720407P12Rik	CA3
-1.88604	9.52748	-2.6921	0.0263486	0.0679515	-3.6543	Frmpd1	imGCs
1.64294	9.26021	2.759	0.0389555	0.068093	-3.87656	Atg4d	CA3
2.50132	6.42591	3.2189	0.0240292	0.0682749	-3.04794	Ostm1	mGCs
2.20898	7.0898	3.21134	0.0242304	0.0682749	-3.10289	Slc35e2	mGCs
2.08462	6.97864	3.21459	0.0241438	0.0682749	-3.0912	Ero1a	mGCs
2.08462	6.97864	3.21459	0.0241438	0.0682749	-3.0912	Me2	mGCs
2.46054	6.40787	3.2034	0.0244438	0.0683069	-3.06368	Fancc	mGCs
-2.04873	7.83682	-3.20203	0.0244806	0.0683069	-3.15044	Synpr	mGCs
1.3818	8.54567	2.74882	0.0394357	0.0686532	-3.89771	Cnnm3	CA3
1.70542	10.0603	2.68006	0.0268555	0.0687682	-3.63819	Gm5165	imGCs
1.37293	9.45341	2.67721	0.0269771	0.0687682	-3.67394	4921524J17Rik	imGCs
2.40794	8.68757	2.85345	0.0311223	0.0688886	-3.3103	Rwdd4a	GABA
2.45433	8.65513	2.84119	0.0316083	0.069187	-3.31562	4833439L19Rik	GABA
-1.84387	12.2307	-3.43928	0.0377531	0.069214	-3.773	Frmpd1	CA2
-1.98292	8.23031	-3.17614	0.0251924	0.0692882	-3.17704	Stxbp6	mGCs
-3.06436	9.92439	-3.17603	0.0251957	0.0692882	-3.03132	Gm12339	mGCs
-3.6877	8.62073	-3.18207	0.0250274	0.0692882	-3.14166	Lgi3	mGCs
2.63873	5.80608	4.64229	0.0034074	0.0693871	-1.3596	Erg28	Cajal-Retzius
1.48517	12.2473	2.98277	0.0233511	0.0695104	-3.41961	B4galnt3	CA1
-2.14616	15.054	-2.98924	0.0231517	0.0695104	-3.67217	Trp63	CA1
1.33634	9.45528	2.66138	0.0276616	0.0697072	-3.69852	Atp7a	imGCs
-1.49485	9.82241	-2.66146	0.0276583	0.0697072	-3.68275	Car12	imGCs
1.18481	8.75488	2.73278	0.0402053	0.0697108	-3.91291	Fam234a	CA3
1.45608	9.1437	2.72939	0.0403697	0.0697148	-3.91159	Rit1	CA3
1.34243	8.8202	2.7205	0.0408054	0.0701852	-3.92604	Orc6	CA3
2.13607	8.439	3.1583	0.0256967	0.0703277	-3.18512	Zdhhc24	mGCs
1.49686	8.49455	2.71197	0.0412286	0.0706308	-3.94331	Emc7	CA3
-1.51096	10.3643	-2.64907	0.0282066	0.0706769	-3.64943	Dguok	imGCs
2.15446	9.01758	2.77735	0.034276	0.0707279	-3.52971	Slc22a21	GABA
0.951796	11.2113	2.773	0.0344664	0.0707279	-4.21209	Abtb3	GABA
0.93426	10.135	2.78608	0.0338972	0.0707279	-4.31682	Insyn2b	GABA
-0.968706	9.72948	-2.79721	0.0334209	0.0707279	-4.03278	Cntnap4	GABA
-1.04285	9.98913	-2.80956	0.0329008	0.0707279	-4.22537	Reln	GABA
-1.18307	9.52837	-2.79213	0.0336373	0.0707279	-3.84441	2700054A10Rik	GABA
-2.4404	8.8202	-3.14347	0.0261242	0.0711575	-3.15916	Asic4	mGCs
2.00628	10.0182	2.70236	0.0417107	0.0711731	-3.88388	Rps26	CA3
2.19127	10.8157	2.9552	0.024222	0.0712738	-3.41172	Rrp9	CA1
1.90056	9.81921	2.88966	0.026435	0.0712912	-3.46319	Rpl22	CA1
1.86652	9.70562	2.88908	0.0264557	0.0712912	-3.45848	Bpgm	CA1
1.67899	9.96224	2.91059	0.0257057	0.0712912	-3.44399	Nynrin	CA1
-1.47226	11.5462	-2.89139	0.0263739	0.0712912	-3.50131	Rbfox1	CA1
-1.48948	10.8587	-2.893	0.0263172	0.0712912	-3.49689	Opcml	CA1
-1.5126	10.971	-2.89978	0.0260796	0.0712912	-3.48811	Gm11906	CA1
-1.62567	10.8283	-2.91353	0.0256049	0.0712912	-3.4684	Chst9	CA1
-1.69939	12.679	-2.93202	0.024981	0.0712912	-3.51398	Gm37725	CA1
1.56732	9.25922	2.63355	0.028909	0.0716452	-3.71726	Atp6v0e	imGCs
1.53452	10.1935	2.63335	0.028918	0.0716452	-3.69605	Nelfb	imGCs
-1.13021	13.6752	-2.69064	0.0423069	0.0719051	-4.14779	Gm20751	CA3
1.58237	9.66466	2.8735	0.0270136	0.0720361	-3.47767	Ube2j2	CA1
2.05425	7.42841	3.12457	0.0266812	0.0721534	-3.21835	Hpcal1	mGCs
-2.02147	7.68494	-3.12252	0.0267422	0.0721534	-3.23428	Adcy1	mGCs
1.36367	9.09659	2.6779	0.0429659	0.0727375	-3.97658	Phyhip	CA3
1.49626	10.52	1.98932	0.0473974	0.0728589	-4.37248	Ina	CA1-proS
1.56015	10.1967	1.96772	0.0498424	0.0729976	-4.37	Rhbdl3	CA1-proS
1.4988	10.4633	1.97085	0.0494821	0.0729976	-4.3986	Ippk	CA1-proS
1.4913	10.5252	1.98494	0.0478851	0.0729976	-4.38182	Sumo1	CA1-proS
1.47656	10.5502	1.97427	0.0490901	0.0729976	-4.40603	Tsr1	CA1-proS
1.47537	10.5413	1.96999	0.0495812	0.0729976	-4.41305	Erlin1	CA1-proS
1.38322	10.9136	1.9742	0.0490981	0.0729976	-4.46155	Ldlr	CA1-proS
1.37399	9.84965	2.61304	0.0298644	0.0735766	-3.75558	Hpcal1	imGCs
2.1268	11.4924	2.60289	0.0303493	0.0740592	-3.67153	Prkch	imGCs
2.10842	9.81355	2.60191	0.0303962	0.0740592	-3.77534	Fscn1	imGCs
1.55034	9.64745	2.83651	0.0283892	0.0741595	-3.52687	Atp5h	CA1
-1.46752	10.7317	-2.83655	0.0283876	0.0741595	-3.57065	Hcrtr2	CA1
2.62364	5.61676	4.49462	0.00398869	0.0744555	-1.47969	Gm49711	Cajal-Retzius
-1.95249	6.39004	-4.52628	0.00385525	0.0744555	-1.58156	Fat1	Cajal-Retzius
1.98111	6.94549	3.09027	0.0277262	0.0744571	-3.22708	Atf1	mGCs
1.11621	8.76601	2.65477	0.0441912	0.0745186	-4.01172	Ccdc92b	CA3
1.42823	9.44787	2.59341	0.030809	0.0746526	-3.80306	9530077C05Rik	imGCs
3.82653	8.80396	3.07271	0.0282787	0.0752345	-3.24073	Gabarapl2	mGCs
1.99713	6.96306	3.07658	0.0281557	0.0752345	-3.24393	Wdr3	mGCs
1.4319	9.10121	2.58284	0.03133	0.0755003	-3.76119	Sqle	imGCs
1.429	9.71141	2.63989	0.0450002	0.0755862	-4.00369	Neurod6	CA3
1.45328	9.1401	2.63231	0.0454183	0.0759917	-4.03509	Trpv2	CA3
1.66845	8.77279	2.57173	0.0318876	0.0764262	-3.67816	Rnf11	imGCs
1.30781	9.26917	2.56622	0.0321678	0.076681	-3.82276	Arf4	imGCs
2.58738	5.57154	4.35654	0.0046348	0.0769033	-1.6183	Ei24	Cajal-Retzius
2.10042	11.3781	4.39509	0.00444334	0.0769033	-1.66009	Emx2	Cajal-Retzius
1.03008	14.841	4.38701	0.00448271	0.0769033	-2.18944	Pik3c2g	Cajal-Retzius
4.34185	7.85849	4.26845	0.00510814	0.0769964	-1.72385	Myadm	Cajal-Retzius
2.90537	7.53448	4.26005	0.00515601	0.0769964	-1.75489	Arap1	Cajal-Retzius
2.57712	5.67828	4.26015	0.00515546	0.0769964	-1.74363	Ubox5	Cajal-Retzius
2.14963	11.0732	2.7913	0.0301729	0.0775934	-3.63434	Tbl3	CA1
-1.39547	13.5856	-2.78795	0.0303099	0.0775934	-3.76774	Gm29676	CA1
2.34414	7.17938	3.03222	0.0296013	0.0780274	-3.3106	Snapc1	mGCs
2.17423	7.3273	3.03295	0.0295767	0.0780274	-3.31815	Coq3	mGCs
1.36008	9.78278	2.59978	0.0472613	0.0787688	-4.04411	Arhgap28	CA3
1.36367	10.859	1.93058	0.0542942	0.0788962	-4.53719	Fam220a	CA1-proS
1.74425	9.84714	2.54133	0.0334648	0.0789196	-3.86613	Lef1	imGCs
-1.46228	9.34069	-2.5439	0.0333283	0.0789196	-3.86876	Colgalt1	imGCs
2.30056	6.13699	4.20753	0.00546712	0.0790087	-1.91118	Ypel2	Cajal-Retzius
-1.31142	11.7255	-1.92585	0.0548853	0.079137	-4.57774	Gm2762	CA1-proS
1.45047	10.49	1.91627	0.0560963	0.0792867	-4.50492	Snrnp40	CA1-proS
1.44718	10.4975	1.91493	0.056268	0.0792867	-4.50873	Mettl6	CA1-proS
1.31408	11.0246	1.91559	0.0561832	0.0792867	-4.59047	Dgat1	CA1-proS
0.975503	13.0798	2.67368	0.0391425	0.0794956	-4.19831	Sytl5	GABA
1.96179	8.70795	2.99516	0.0308728	0.0796185	-3.34245	Cecr2	mGCs
-1.7917	7.62341	-3.00271	0.030609	0.0796185	-3.36819	Kif9	mGCs
-1.83605	7.7188	-2.99446	0.0308975	0.0796185	-3.38292	Shisa9	mGCs
-2.01144	8.50158	-2.99436	0.0309009	0.0796185	-3.36646	Plekhg5	mGCs
-3.052	9.10808	-2.99821	0.030766	0.0796185	-3.27392	Gm30092	mGCs
1.17915	9.01881	2.58009	0.0484169	0.0797673	-4.10192	Thop1	CA3
1.12852	9.23435	2.58359	0.0482093	0.0797673	-4.0994	Slco4c1	CA3
-1.23413	10.5993	-2.58258	0.048269	0.0797673	-4.01561	Smoc2	CA3
1.75085	10.2861	2.52812	0.0341745	0.0797985	-3.84562	Paip2b	imGCs
1.29776	9.72783	2.52766	0.0341994	0.0797985	-3.8995	H3f3a	imGCs
1.79748	8.5989	2.5701	0.0490148	0.0798347	-4.12563	Gpkow	CA3
1.11049	8.99304	2.57147	0.0489321	0.0798347	-4.11341	Higd1a	CA3
-1.14308	9.82992	-2.57017	0.0490101	0.0798347	-4.07476	Mndal	CA3
1.81911	9.41821	2.75928	0.0315085	0.079863	-3.62872	L2hgdh	CA1
1.37687	10.7211	1.90577	0.057451	0.080345	-4.56393	Sqle	CA1-proS
1.24935	8.11823	2.56043	0.0496009	0.0804845	-4.09085	Vamp2	CA3
-1.54302	11.7909	-2.73697	0.0324764	0.080718	-3.72514	Teddm2	CA1
-2.01079	10.5988	-2.73822	0.0324212	0.080718	-3.70046	Tnxb	CA1
-1.90069	8.25941	-2.97697	0.0315191	0.0808473	-3.4038	Gfra2	mGCs
2.38695	7.07523	2.96779	0.0318514	0.0813349	-3.37674	Uck2	mGCs
1.44729	12.6902	2.64358	0.0406915	0.0814028	-4.20082	Gipc2	GABA
-0.77692	10.14	-2.6388	0.0409434	0.0814028	-4.51998	Slc6a1	GABA
-0.962493	11.496	-2.63169	0.0413212	0.0814028	-4.32445	Dlx6os1	GABA
-0.9748	14.0353	-2.54699	0.0504285	0.0815197	-4.36403	Gm37184	CA3
1.7835	9.84795	2.5438	0.0506274	0.0815347	-4.1059	Kcng3	CA3
1.03306	8.71675	2.53736	0.0510313	0.0816079	-4.16399	Chkb	CA3
-1.47812	9.87912	-2.53702	0.0510524	0.0816079	-4.11011	Zfp831	CA3
2.03303	9.91863	2.71852	0.0333005	0.0816241	-3.70191	Pdcd6	CA1
1.47993	9.86428	2.7146	0.0334786	0.0816241	-3.70367	Mrpl21	CA1
-1.89487	8.79091	-2.95824	0.0322007	0.0818615	-3.3726	Myo5b	mGCs
1.90452	6.90035	2.95392	0.0323602	0.0819029	-3.37791	Lamp1	mGCs
1.09345	8.70655	2.53101	0.0514328	0.0819115	-4.17259	Aph1b	CA3
1.37327	8.91721	2.52077	0.0520876	0.0820428	-4.17935	Fdxr	CA3
1.21996	8.75488	2.52205	0.0520051	0.0820428	-4.18233	Mknk2	CA3
-2.8587	10.1369	-2.52591	0.0517576	0.0820428	-4.09804	Gm30092	CA3
-2.41687	9.4033	-2.94661	0.0326326	0.0822283	-3.2958	Lyzl4	mGCs
1.35854	8.57513	2.51527	0.0524426	0.0823004	-4.1966	Gm42722	CA3
1.52713	8.82323	2.50972	0.0528042	0.0825666	-4.19564	Xylb	CA3
-1.89078	7.20732	-2.93832	0.0329438	0.0826486	-3.42046	Ehd3	mGCs
2.78431	6.67738	2.93054	0.0332393	0.0830257	-3.38588	Rnf19b	mGCs
2.32942	10.5469	2.4993	0.0534899	0.0833357	-4.12085	Pqbp1	CA3
2.04931	11.9711	2.49303	0.0539071	0.0836512	-4.23871	Trhr	CA3
-1.29718	9.43336	-2.49042	0.0540815	0.0836512	-4.21999	Fxyd5	CA3
-1.35473	9.68694	-2.49087	0.0362586	0.0841582	-3.96055	Dpysl4	imGCs
2.24622	10.332	4.11872	0.0060422	0.0845908	-1.90296	Gm15264	Cajal-Retzius
1.48304	10.2143	1.87433	0.0616681	0.084965	-4.54434	Wdr45b	CA1-proS
1.48304	10.2143	1.87433	0.0616681	0.084965	-4.54434	Rnf11	CA1-proS
2.13432	9.55596	2.67677	0.035249	0.0851296	-3.74379	Polr2m	CA1
2.28445	9.28318	2.66886	0.0356317	0.0851525	-3.74979	Rhof	CA1
1.45549	9.60085	2.66288	0.0359237	0.0851525	-3.76297	Arpc3	CA1
1.3854	8.22456	2.47214	0.0553224	0.085264	-4.2216	6720427I07Rik	CA3
2.1776	7.0898	2.90304	0.0343073	0.0853209	-3.4526	Gm20431	mGCs
2.14103	6.88132	2.88884	0.034874	0.0859019	-3.45103	Eeig1	mGCs
-2.12642	8.63339	-2.88788	0.0349128	0.0859019	-3.47573	Susd1	mGCs
-2.22513	9.10549	-2.88593	0.0349915	0.0859019	-3.40005	Gm43154	mGCs
3.59207	7.80661	2.88167	0.0351642	0.085957	-3.51847	Zfp622	mGCs
1.30899	10.0858	2.474	0.0372439	0.0859924	-3.95272	Casp3	imGCs
1.33806	9.11649	2.46233	0.0560013	0.0860021	-4.25331	Nelfb	CA3
3.32164	8.18911	3.96343	0.00721743	0.0862461	-2.0493	Ccdc157	Cajal-Retzius
2.41195	5.63897	4.06166	0.00644717	0.0862461	-1.95569	Ssu72	Cajal-Retzius
2.39625	5.68558	3.98345	0.00705246	0.0862461	-2.0567	Lhfpl2	Cajal-Retzius
1.82905	6.1677	4.0029	0.00689622	0.0862461	-2.15758	4930578M01Rik	Cajal-Retzius
-2.51941	6.88171	-4.00672	0.00686601	0.0862461	-2.13033	Hs3st1	Cajal-Retzius
-3.44676	9.2091	-3.95177	0.00731551	0.0862461	-2.05968	Mboat1	Cajal-Retzius
5.33958	9.08234	2.86667	0.0357793	0.0864887	-3.42578	B230369F24Rik	mGCs
2.70691	7.38261	2.86664	0.0357807	0.0864887	-3.51326	Ina	mGCs
1.85298	6.8778	2.86532	0.0358353	0.0864887	-3.47789	Zfp33b	mGCs
2.88094	14.3279	3.087	0.0498826	0.0866383	-4.19484	Lrp2	CA2
1.95924	8.18757	2.46528	0.0377641	0.0867394	-3.72229	Stk40	imGCs
5.97038	6.83482	2.8349	0.0371234	0.087027	-3.50933	Tsc22d3	mGCs
4.91535	7.7449	2.84596	0.036649	0.087027	-3.55791	Alkbh5	mGCs
3.79615	8.01411	2.85447	0.0362889	0.087027	-3.55344	Pdgfa	mGCs
2.74425	7.23243	2.84534	0.0366754	0.087027	-3.53054	Crlf3	mGCs
2.37621	7.20781	2.83692	0.0370363	0.087027	-3.53864	Snrnp40	mGCs
1.86473	6.86996	2.83601	0.0370753	0.087027	-3.51116	Txnrd1	mGCs
-1.78313	7.69475	-2.8406	0.036878	0.087027	-3.5617	Sphkap	mGCs
2.97104	6.788	2.83037	0.0373194	0.0871295	-3.51045	Sgk3	mGCs
1.99854	10.7636	2.45894	0.0381466	0.087164	-3.89985	Rps6ka1	imGCs
1.58017	8.72902	2.45291	0.0385141	0.0874548	-3.84306	Slc25a25	imGCs
1.4651	8.92696	2.44416	0.0390535	0.0874548	-3.92108	Ankrd13a	imGCs
1.26425	9.55973	2.44394	0.0390671	0.0874548	-4.03778	Ddx21	imGCs
-1.68566	10.6178	-2.44822	0.0388026	0.0874548	-3.92632	Sema3c	imGCs
1.02923	8.6788	2.44499	0.0572233	0.087566	-4.28475	Rpl3	CA3
1.09825	9.55901	2.56549	0.0450256	0.0878222	-4.17646	Haus8	GABA
1.92628	7.36465	2.82004	0.0377711	0.0878256	-3.56715	Arpc3	mGCs
1.48534	8.80934	2.42659	0.058551	0.0878321	-4.30332	1810055G02Rik	CA3
1.12633	8.41927	2.43935	0.0576264	0.0878321	-4.28821	2610021A01Rik	CA3
1.10287	8.77324	2.42407	0.0587356	0.0878321	-4.30818	Elovl4	CA3
0.973648	8.67973	2.42282	0.0588271	0.0878321	-4.3134	Trp53	CA3
0.973648	8.67973	2.42282	0.0588271	0.0878321	-4.3134	Dact3	CA3
-1.31474	10.0553	-2.43587	0.0578773	0.0878321	-4.21976	Tnfaip8l3	CA3
-1.9482	9.90385	-2.42848	0.0584133	0.0878321	-4.24608	Gm13481	CA3
1.67657	12.1381	2.55484	0.0456543	0.088103	-4.34531	Snx8	GABA
-0.65019	10.9589	-2.54798	0.046064	0.088103	-4.61243	Adarb2	GABA
-0.70327	10.5904	-2.53082	0.0471066	0.088381	-4.72046	Nxph1	GABA
-1.05191	11.883	-2.53565	0.046811	0.088381	-4.40586	Lama3	GABA
1.3216	9.08492	2.43406	0.0396861	0.0883918	-3.98438	Ttc27	imGCs
1.39571	9.85628	2.42265	0.0404123	0.0891291	-4.04776	Tbc1d4	imGCs
1.3026	9.97565	2.41979	0.0405965	0.0891291	-4.0444	Nol8	imGCs
1.22954	9.38281	2.41938	0.0406235	0.0891291	-4.06522	Smoc1	imGCs
1.34864	9.09843	2.41482	0.0409192	0.0893336	-4.01726	Rragc	imGCs
2.47641	9.088	2.78812	0.0392055	0.0893447	-3.51435	E330034L11Rik	mGCs
1.8077	7.12051	2.79837	0.0387381	0.0893447	-3.57734	Sde2	mGCs
-1.90537	8.48661	-2.78909	0.0391607	0.0893447	-3.60777	Syt17	mGCs
-2.30757	8.90063	-2.79627	0.0388333	0.0893447	-3.54039	Vwa3a	mGCs
-7.39685	12.0104	-2.79275	0.0389937	0.0893447	-3.61413	Or13a20	mGCs
1.64703	9.8811	2.41161	0.0411283	0.0893478	-4.06327	Phactr4	imGCs
-1.45487	10.0296	-2.4036	0.0602575	0.0896565	-4.26376	Gm56610	CA3
1.66563	8.0562	2.7812	0.039524	0.0897132	-3.63997	ENSMUSG00000121500	mGCs
1.72004	8.19376	2.39466	0.0609352	0.0903522	-4.3167	Eif4a3	CA3
6.50415	10.6524	2.7695	0.0400699	0.0903841	-3.4859	Gm8251	mGCs
3.46178	7.65117	2.76475	0.0402936	0.0903841	-3.64912	A830082N09Rik	mGCs
2.546	7.15352	2.76557	0.0402549	0.0903841	-3.61868	Pdcd6	mGCs
-2.79322	12.42	-2.75989	0.0405246	0.0905471	-3.70465	Dsp	mGCs
1.05216	8.74494	2.38664	0.0615502	0.0909505	-4.35775	Ube2j2	CA3
1.1915	9.00537	2.38378	0.061772	0.0909655	-4.35546	Ss18l2	CA3
1.7103	7.74921	2.74814	0.0410878	0.0910939	-3.67436	Tspan33	mGCs
-5.32674	11.2713	-2.75042	0.040978	0.0910939	-3.57554	4930519F16Rik	mGCs
1.33636	10.685	1.8361	0.0671403	0.091154	-4.68378	Camsap3	CA1-proS
1.25612	11.0376	1.83675	0.0670452	0.091154	-4.73687	Nol9	CA1-proS
4.14984	7.7186	2.73848	0.0415574	0.0914082	-3.68438	Rassf1	mGCs
2.35978	7.14252	2.7394	0.0415128	0.0914082	-3.64878	Eif3i	mGCs
2.28727	7.46198	2.73539	0.041709	0.0914082	-3.67257	Gm3365	mGCs
-1.53401	10.1527	-2.38747	0.0427383	0.0919394	-4.07736	Trim11	imGCs
-2.01132	10.8265	-2.38776	0.0427187	0.0919394	-4.00536	Xntrpc	imGCs
1.06984	8.37801	2.36708	0.0630788	0.0922581	-4.37788	Atp5pb	CA3
1.06984	8.37801	2.36708	0.0630788	0.0922581	-4.37788	Eif1a	CA3
-0.796937	14.2706	-2.49036	0.0496659	0.0923036	-4.57011	Igf1	GABA
-1.29211	13.0425	-2.36378	0.0633412	0.0923279	-4.52043	B430212C06Rik	CA3
-1.08351	9.98116	-2.35831	0.0637777	0.09265	-4.3267	Gm49677	CA3
0.942675	8.65968	2.35108	0.0643601	0.0931813	-4.40718	Arpc3	CA3
1.28558	10.3404	2.36898	0.0440134	0.0937677	-4.08052	Pfdn2	imGCs
-1.50198	10.8031	-2.37084	0.0438836	0.0937677	-4.03161	Ttc7	imGCs
-1.64733	8.42215	-2.709	0.0430287	0.0939406	-3.70939	Il1rap	mGCs
2.98228	9.00214	2.7015	0.043412	0.0941929	-3.63102	Kcng3	mGCs
2.50628	6.91575	2.7003	0.0434736	0.0941929	-3.67471	Lsg1	mGCs
3.69634	10.9741	2.68584	0.0442246	0.0942982	-3.61598	Gm16582	mGCs
2.78208	6.68887	2.68351	0.0443465	0.0942982	-3.67327	Dnaja1	mGCs
2.28197	7.16288	2.68739	0.0441434	0.0942982	-3.71217	Zswim4	mGCs
-2.14973	7.23578	-2.68923	0.0440474	0.0942982	-3.71551	Pnck	mGCs
-4.16208	9.53019	-2.68566	0.0442338	0.0942982	-3.57645	Ap1s3	mGCs
-1.59642	8.2371	-2.67327	0.0448891	0.0947475	-3.76455	Olfml2b	mGCs
-2.91741	6.50147	-2.67496	0.0447987	0.0947475	-3.66713	Capsl	mGCs
2.056	9.2382	2.33035	0.0660614	0.0953234	-4.42664	Atp23	CA3
2.86737	8.19737	2.66415	0.0453777	0.0954266	-3.777	Psma5	mGCs
2.22225	6.64373	2.66035	0.0455834	0.095508	-3.69657	Pom121	mGCs
1.9236	9.11261	2.56289	0.0412029	0.095635	-3.88896	Sumo2	CA1
1.44133	10.2558	2.55825	0.0414667	0.095635	-3.93729	Srp54c	CA1
1.37774	9.81258	2.5638	0.0411515	0.095635	-3.90712	Morn4	CA1
1.43355	9.58795	2.32404	0.0665883	0.0957624	-4.42618	Tbc1d2	CA3
1.57704	10.7421	2.45155	0.0522603	0.0962175	-4.80441	Manba	GABA
1.0424	8.94155	2.31498	0.0673534	0.0965399	-4.44554	Coq4	CA3
-2.90434	12.9078	-2.64382	0.0464893	0.0970506	-3.91247	Gm37306	mGCs
4.52537	9.97616	2.63132	0.0471873	0.0978315	-3.62004	Gadd45b	mGCs
1.80692	6.82975	2.631	0.0472054	0.0978315	-3.74856	Lsm1	mGCs
1.95374	11.1616	2.32664	0.0470788	0.098397	-4.08969	Cd9	imGCs
1.85502	8.50622	2.33121	0.0467377	0.098397	-3.96432	Aff1	imGCs
1.36245	9.10538	2.33047	0.0467929	0.098397	-4.14712	Snrnp40	imGCs
1.14741	9.51248	2.32718	0.0470384	0.098397	-4.21493	Eif2b4	imGCs
1.71697	9.09112	2.28761	0.0697225	0.0996035	-4.47963	Fam104a	CA3
1.50926	9.17852	2.31262	0.0481401	0.100141	-4.19171	Zswim4	imGCs
2.63798	7.72059	2.6063	0.04862	0.100368	-3.84373	Jup	mGCs
-1.6761	8.39709	-2.60355	0.0487804	0.100368	-3.83861	Il16	mGCs
2.01662	7.03475	3.79839	0.00875327	0.10055	-2.35508	Bcl7c	Cajal-Retzius
2.71005	9.82967	2.59477	0.0492963	0.101066	-3.6651	Dgat2	mGCs
3.76203	7.06267	3.75055	0.00926401	0.101226	-2.40825	Trim66	Cajal-Retzius
-2.17475	8.01131	-3.75218	0.00924612	0.101226	-2.30061	1500009L16Rik	Cajal-Retzius
0.910781	8.63846	2.26809	0.0714663	0.101421	-4.51577	Mocs2	CA3
-1.1534	10.3523	-2.26882	0.0713999	0.101421	-4.41744	Meg3	CA3
1.48626	9.94531	2.29909	0.0491868	0.101837	-4.23056	Tmem127	imGCs
2.73977	7.05905	2.58131	0.050099	0.102162	-3.83042	Ccng2	mGCs
2.3818	7.78695	2.57983	0.0501879	0.102162	-3.87926	Orc6	mGCs
-1.26993	10.8095	-2.25853	0.0723367	0.102318	-4.43347	2600014E21Rik	CA3
1.45455	10.1597	2.28838	0.0500311	0.102648	-4.22686	Trmt61b	imGCs
1.28435	10.047	2.28239	0.0505095	0.102648	-4.24771	Slc36a1	imGCs
1.26603	9.05717	2.28438	0.0503502	0.102648	-4.20373	Mettl6	imGCs
-1.6785	12.5227	-2.28684	0.0501532	0.102648	-4.18763	Lemd1	imGCs
1.24201	10.9276	1.77657	0.0764557	0.103049	-4.82309	Hmox2	CA1-proS
3.13827	7.2808	2.56938	0.0508218	0.103063	-3.86227	Trim17	mGCs
2.04562	7.03196	2.56662	0.0509908	0.103063	-3.84553	Gpr137c	mGCs
-1.74169	7.6811	-2.56339	0.0511893	0.103099	-3.89356	Rhbdl1	mGCs
1.45432	9.15129	2.27568	0.0510509	0.103273	-4.24113	Pi4k2a	imGCs
-1.54731	9.84701	-2.27208	0.051344	0.103391	-4.27732	Parm1	imGCs
4.11411	12.0256	2.68666	0.0701435	0.104106	-4.4087	Tmem151a	CA2
1.44092	12.9871	2.74477	0.0666455	0.104106	-4.67544	Rhbdl3	CA2
0.50461	18.8266	2.64856	0.0725588	0.104106	-5.9711	Fyb2	CA2
-6.18654	14.1001	-2.67581	0.0708213	0.104106	-4.63921	Ntf3	CA2
2.22095	7.37628	2.54775	0.052163	0.104326	-3.89359	Fam104a	mGCs
-1.5228	8.36132	-2.55017	0.0520111	0.104326	-3.90627	Slc4a4	mGCs
1.55961	8.94869	2.2551	0.0527473	0.105296	-4.21324	Ints14	imGCs
1.24467	9.39052	2.25034	0.0531481	0.105296	-4.32341	Nras	imGCs
1.10924	9.49349	2.24919	0.0532449	0.105296	-4.33239	Adipor2	imGCs
-1.43119	10.6734	-2.25409	0.0528326	0.105296	-4.21355	Triobp	imGCs
1.14645	9.34154	2.24357	0.0537228	0.105767	-4.32739	Eeig1	imGCs
0.913207	8.66262	2.22623	0.0753643	0.106251	-4.56953	Il6ra	CA3
1.78151	8.46719	2.23514	0.0544462	0.10626	-4.0964	Lats2	imGCs
1.65317	8.77933	2.23504	0.054455	0.10626	-4.18534	Cbfb	imGCs
1.12334	9.76446	2.23091	0.0548133	0.106487	-4.34745	Zfp248	imGCs
8.15411	8.94753	3.59319	0.0111914	0.10682	-2.47815	Dock8	Cajal-Retzius
3.67566	5.35363	3.67903	0.0100902	0.10682	-2.32992	Pnma8b	Cajal-Retzius
3.16811	4.86476	3.61761	0.0108651	0.10682	-2.35471	Cfap20	Cajal-Retzius
2.81907	9.93852	3.58595	0.0112902	0.10682	-2.50529	Draxin	Cajal-Retzius
2.34093	8.50555	3.60022	0.0110964	0.10682	-2.46989	Hcn4	Cajal-Retzius
1.69296	5.94092	3.57474	0.011445	0.10682	-2.62618	Dgat1	Cajal-Retzius
-1.33232	12.809	-3.61523	0.0108965	0.10682	-2.76107	Slc12a7	Cajal-Retzius
1.56848	9.65166	2.46818	0.0469611	0.10734	-4.03041	Relb	CA1
2.44782	7.81853	2.52088	0.0538826	0.10739	-3.95247	Ccdc92b	mGCs
1.33833	10.4211	1.74473	0.0818573	0.107503	-4.79659	Utp18	CA1-proS
1.32414	10.4674	1.74242	0.0822615	0.107503	-4.80853	Pi4k2a	CA1-proS
1.32114	10.4784	1.74182	0.0823659	0.107503	-4.81119	Dnajc5	CA1-proS
1.27842	10.6388	1.7402	0.0826502	0.107503	-4.84163	Lsg1	CA1-proS
1.21973	10.9231	1.74356	0.0820627	0.107503	-4.87889	Acad9	CA1-proS
2.73296	7.20781	2.50775	0.0547456	0.108355	-3.93201	Chsy1	mGCs
1.62797	7.27468	2.51053	0.0545619	0.108355	-3.93327	Prr3	mGCs
1.74054	9.83656	2.20715	0.0772156	0.108506	-4.54198	C77080	CA3
1.27102	10.6414	1.73116	0.0842521	0.108826	-4.85733	Cep89	CA1-proS
2.59168	6.59212	2.50072	0.0552142	0.108905	-3.88159	Prkx	mGCs
1.66744	7.0217	2.49417	0.0556543	0.109396	-3.93203	4921524J17Rik	mGCs
1.2376	8.85835	2.19499	0.078421	0.109576	-4.60304	Pgam5	CA3
-0.958923	12.857	-2.1928	0.0786401	0.109576	-4.72748	1700030F04Rik	CA3
-1.21201	12.4211	-2.19178	0.0787418	0.109576	-4.68128	Ttn	CA3
3.23007	10.1571	3.51417	0.0123234	0.110489	-2.60403	Fam167a	Cajal-Retzius
-1.8476	13.4076	-3.51364	0.0123314	0.110489	-2.99141	Ggt5	Cajal-Retzius
-1.17449	11.9052	-1.71947	0.0863608	0.11078	-4.94057	Gm35835	CA1-proS
1.16323	9.19679	2.20096	0.0574814	0.111181	-4.36408	Whamm	imGCs
1.15934	9.43107	2.33342	0.061081	0.111416	-4.37093	Akap5	GABA
-1.6201	14.4629	-2.46941	0.0573531	0.112349	-4.40952	Gck	mGCs
1.57264	9.66399	2.42482	0.0498723	0.112364	-4.09067	Kcnk3	CA1
1.47594	9.84653	2.42245	0.0500371	0.112364	-4.10375	Trim36	CA1
1.91582	6.50931	2.46069	0.0579652	0.112468	-3.92192	Rassf8	mGCs
1.80135	7.38083	2.46015	0.0580034	0.112468	-4.00055	Ciapin1	mGCs
-1.46858	8.15458	-2.46541	0.0576332	0.112468	-4.02068	Nek10	mGCs
1.29199	10.3383	2.40887	0.0509905	0.112531	-4.14424	Opa3	CA1
-1.37338	10.6972	-2.4116	0.0507971	0.112531	-4.15419	Lmo1	CA1
3.12011	7.72237	3.47632	0.0129099	0.112821	-2.65513	Prkcd	Cajal-Retzius
2.94933	7.85705	3.15233	0.0193911	0.112821	-3.04807	E130102H24Rik	Cajal-Retzius
2.79394	4.98662	3.32696	0.0155424	0.112821	-2.67952	Per2	Cajal-Retzius
2.49349	5.12203	3.27512	0.0165896	0.112821	-2.75771	Gfod2	Cajal-Retzius
2.38534	5.25359	3.18002	0.0187171	0.112821	-2.89786	Zfp740	Cajal-Retzius
2.35244	5.57856	3.19131	0.0184495	0.112821	-2.98031	Cnep1r1	Cajal-Retzius
2.32169	5.37704	3.20237	0.0181915	0.112821	-2.90262	Hnrnpf	Cajal-Retzius
2.20407	5.60853	3.36799	0.0147649	0.112821	-2.76948	Klhl26	Cajal-Retzius
2.19738	5.70079	3.33181	0.0154482	0.112821	-2.84705	Gskip	Cajal-Retzius
2.17065	6.59363	3.22031	0.0177814	0.112821	-3.16211	Ttll1	Cajal-Retzius
2.1297	5.61507	3.39286	0.0143145	0.112821	-2.74086	Dock10	Cajal-Retzius
2.10199	5.69467	3.21115	0.0179896	0.112821	-2.9977	4632427E13Rik	Cajal-Retzius
2.0592	5.473	3.22665	0.0176389	0.112821	-2.90103	Epb41l4a	Cajal-Retzius
1.95291	5.57013	3.23503	0.0174523	0.112821	-2.9223	Usp20	Cajal-Retzius
1.92002	5.70562	3.38471	0.0144605	0.112821	-2.78244	Irs1	Cajal-Retzius
1.86165	6.00745	3.39572	0.0142636	0.112821	-2.8715	Fbxl9	Cajal-Retzius
1.82227	11.0747	3.32304	0.015619	0.112821	-2.91612	Gm44577	Cajal-Retzius
1.63218	6.96361	3.18413	0.0186192	0.112821	-3.14416	Fam118a	Cajal-Retzius
1.62568	7.09877	3.15479	0.0193303	0.112821	-3.15433	Orai2	Cajal-Retzius
1.55403	11.6797	3.23339	0.0174888	0.112821	-3.09942	Eya2	Cajal-Retzius
1.51887	11.7355	3.16375	0.0191099	0.112821	-3.19777	Slc7a10	Cajal-Retzius
-1.07386	13.3957	-3.198	0.018293	0.112821	-3.40807	Gm4681	Cajal-Retzius
-1.68897	12.8232	-3.24951	0.0171353	0.112821	-3.24052	Gm29483	Cajal-Retzius
-2.01078	6.94421	-3.35193	0.015064	0.112821	-2.93004	Ephb6	Cajal-Retzius
-2.38312	5.87926	-3.22448	0.0176875	0.112821	-3.04996	4931406C07Rik	Cajal-Retzius
-2.38926	8.81001	-3.31498	0.015778	0.112821	-2.8178	Angpt1	Cajal-Retzius
-2.65819	10.698	-3.4402	0.0134982	0.112821	-2.73418	Cxcl12	Cajal-Retzius
-1.32505	9.71228	-2.18718	0.0587521	0.113143	-4.42017	Yipf1	imGCs
1.30777	10.3767	2.18118	0.0593131	0.113234	-4.35762	Hmgn1	imGCs
-1.36279	11.7831	-2.18359	0.0590877	0.113234	-4.31174	Psg16	imGCs
1.44135	9.7043	2.16091	0.081905	0.11361	-4.62291	Samhd1	CA3
0.802795	9.98301	2.30538	0.0633979	0.114187	-4.91389	Cacna2d2	GABA
-1.2963	13.3748	-2.3011	0.0637593	0.114187	-4.7392	Dlx1	GABA
1.03457	10.0536	2.15273	0.0827655	0.114435	-4.58536	Abca7	CA3
1.881	10.9433	2.37222	0.0536598	0.114589	-4.21389	Gm42617	CA1
1.63995	10.9602	2.3787	0.0531773	0.114589	-4.20484	9030624G23Rik	CA1
1.27143	9.99419	2.38319	0.0528458	0.114589	-4.16839	Gart	CA1
-2.02652	13.9067	-2.3715	0.0537134	0.114589	-4.38259	Gm32592	CA1
-1.70312	9.57686	-2.16844	0.060524	0.115048	-4.45644	Alg2	imGCs
1.6053	8.90533	2.14298	0.083804	0.11513	-4.66955	Atpif1	CA3
1.45106	8.41812	2.14444	0.0836477	0.11513	-4.67145	Aldh4a1	CA3
1.26133	12.1426	2.15973	0.061365	0.115649	-4.35936	Npc2	imGCs
-1.40799	11.65	-2.161	0.0612415	0.115649	-4.34103	Rcan3	imGCs
1.41004	13.524	2.3572	0.0547951	0.11593	-4.36333	Tacr3	CA1
1.97851	6.62814	3.09945	0.020753	0.116229	-3.31613	Tbc1d4	Cajal-Retzius
1.95497	7.66033	3.10599	0.0205792	0.116229	-3.12911	Mad2l2	Cajal-Retzius
1.69875	6.34611	3.09938	0.0207551	0.116229	-3.33121	Col23a1	Cajal-Retzius
1.02353	8.92151	2.13222	0.0849656	0.116293	-4.68351	Capn10	CA3
-1.21566	9.79109	-2.13015	0.0851915	0.116293	-4.64913	Nid2	CA3
2.8033	6.71611	2.42675	0.0604146	0.116747	-3.9824	Zfp868	mGCs
1.1976	10.8426	1.69103	0.0916689	0.116784	-4.95554	Emb	CA1-proS
3.13774	8.53167	3.07303	0.0214722	0.116925	-3.12235	Parp12	Cajal-Retzius
-0.728474	15.1523	-3.0662	0.0216625	0.116925	-3.98076	Ndnf	Cajal-Retzius
-1.13058	12.928	-3.07232	0.0214918	0.116925	-3.49562	Nod1	Cajal-Retzius
-1.643	8.82012	-2.41723	0.0611222	0.117717	-4.00666	Car12	mGCs
2.95143	9.96447	2.41414	0.0613534	0.117765	-3.86817	Bola3	mGCs
-1.14997	9.99432	-2.14394	0.0629193	0.118074	-4.45994	4930500G05Rik	imGCs
1.39333	8.39557	2.11488	0.0868739	0.118214	-4.70805	Lrrc75a	CA3
-1.60394	7.45943	-2.4047	0.0620668	0.118737	-4.07312	Tspan18	mGCs
1.6423	7.1726	2.39852	0.0625382	0.11924	-4.06234	Spsb1	mGCs
0.726526	10.4997	2.26034	0.0673138	0.119467	-5.09618	Lin28b	GABA
1.03563	11.1836	2.25253	0.0680188	0.11964	-4.93577	Rgs10	GABA
2.90426	6.77636	2.38746	0.0633924	0.120403	-4.03606	Lysmd3	mGCs
1.56108	7.17506	2.38519	0.0635696	0.120403	-4.07888	Zbed4	mGCs
1.16617	9.62822	2.12859	0.0644668	0.120465	-4.51495	Nudt21	imGCs
-1.34205	9.8076	-2.12564	0.0647691	0.12052	-4.50035	Sbk1	imGCs
1.20603	9.02709	2.12243	0.0650987	0.120624	-4.43663	Gpbp1l1	imGCs
1.12919	8.44473	2.09587	0.0890173	0.120749	-4.73682	Gba	CA3
-1.2633	9.44245	-2.11873	0.0654811	0.120825	-4.52536	Zfp2	imGCs
2.19771	5.32882	3.03072	0.0226809	0.120965	-3.10154	Pdhb	Cajal-Retzius
1.46265	9.15531	2.1129	0.0660874	0.121436	-4.48566	Dnajb14	imGCs
2.38579	8.164	2.37537	0.0643405	0.121461	-4.1313	Zfp251	mGCs
1.96437	5.73795	3.00827	0.0233519	0.121647	-3.27702	Pbx4	Cajal-Retzius
-1.38423	12.4769	-3.01454	0.0231624	0.121647	-3.50116	Rassf4	Cajal-Retzius
2.08032	5.35005	2.99766	0.0236767	0.121921	-3.14927	Septin9	Cajal-Retzius
1.56667	9.64956	2.31137	0.0584162	0.122012	-4.24605	Psph	CA1
1.28283	9.51725	2.30884	0.0586229	0.122012	-4.24856	Ldlr	CA1
1.53594	9.63453	2.29951	0.0593926	0.122617	-4.26215	Gm45847	CA1
2.2053	6.76125	2.35674	0.0658315	0.122827	-4.07183	Nus1	mGCs
1.73659	7.0217	2.35735	0.0657824	0.122827	-4.09868	Pex19	mGCs
-2.04017	7.49897	-2.35561	0.065923	0.122827	-4.1362	Ddn	mGCs
-2.32093	8.34917	-2.36238	0.0653763	0.122827	-4.13753	Phyhip	mGCs
2.5524	10.674	2.9756	0.0243672	0.12306	-3.3284	Tuft1	Cajal-Retzius
-2.49083	6.18175	-2.97309	0.0244471	0.12306	-3.4713	Rnf152	Cajal-Retzius
1.1099	9.17938	2.06847	0.0922057	0.123515	-4.76615	Stox1	CA3
1.05757	8.01421	2.0702	0.0920003	0.123515	-4.71219	Lsm1	CA3
0.980384	8.35408	2.07055	0.0919592	0.123515	-4.76065	Relb	CA3
0.863096	9.09993	2.07325	0.0916412	0.123515	-4.75863	Tbl3	CA3
2.28602	7.93443	2.95782	0.0249398	0.124145	-3.29141	Npcd	Cajal-Retzius
3.74751	7.56111	2.33715	0.0674399	0.12484	-4.16302	Il17d	mGCs
-1.94873	12.0418	-2.33893	0.0672914	0.12484	-4.16967	Spink13	mGCs
1.56951	8.95372	2.09065	0.0684537	0.124846	-4.45894	Cdc14b	imGCs
1.39508	10.0889	2.09014	0.0685094	0.124846	-4.53178	Pald1	imGCs
-1.17418	11.8779	-2.0562	0.0936716	0.125089	-4.79643	Tubd1	CA3
-1.13703	10.1869	-2.08483	0.069087	0.125245	-4.52783	2410018L13Rik	imGCs
-1.19793	11.1113	-2.08291	0.0692965	0.125245	-4.4528	Lsamp	imGCs
1.39588	9.81877	2.2743	0.0615256	0.126004	-4.30601	2610021A01Rik	CA1
-1.16006	9.52525	-2.04413	0.0951371	0.126653	-4.79553	Abca17	CA3
1.63573	8.94964	2.03711	0.0960016	0.127017	-4.80695	Coq6	CA3
1.14141	8.07802	2.03723	0.0959867	0.127017	-4.75995	Rasgef1c	CA3
1.21505	10.6188	1.64664	0.100477	0.127135	-4.99101	Atp6v0b	CA1-proS
1.73984	7.35506	2.31236	0.0695363	0.127586	-4.18074	Glce	mGCs
-1.46003	8.02914	-2.31622	0.0692053	0.127586	-4.20744	Zfp46	mGCs
-2.13328	8.74652	-2.3117	0.0695923	0.127586	-4.14946	Flt3	mGCs
-3.59928	9.20288	-2.30819	0.0698952	0.127732	-4.05582	5430403G16Rik	mGCs
-1.28483	12.172	-2.92615	0.0259958	0.127979	-3.57502	Syndig1l	Cajal-Retzius
1.15735	10.8602	1.63883	0.102095	0.128308	-5.04232	Heca	CA1-proS
1.06551	9.7357	2.06404	0.0713923	0.128395	-4.60057	Dtx2	imGCs
-1.42108	14.1046	-2.06201	0.0716214	0.128395	-4.59784	Bhlhe22	imGCs
6.54244	7.28754	4.32605	0.0033163	0.128497	-1.64822	Gm45902	IPCs
5.77277	6.01402	5.29245	0.00107103	0.128497	-0.555154	Mrnip	IPCs
5.57874	4.42049	4.93548	0.00160102	0.128497	-0.794652	Ror2	IPCs
5.17007	6.25157	4.13361	0.00422145	0.128497	-1.65809	Dusp16	IPCs
4.94248	5.87929	4.96447	0.00154856	0.128497	-0.808426	Slc16a14	IPCs
4.50446	6.28209	4.06387	0.00461363	0.128497	-1.73285	Palld	IPCs
3.7695	5.98349	3.94828	0.00535404	0.128497	-1.81953	Creb5	IPCs
-3.41376	4.07148	-3.96446	0.00524301	0.128497	-1.78662	Atp1a2	IPCs
-3.6474	4.185	-4.05627	0.00465871	0.128497	-1.68485	Pantr1	IPCs
-5.58412	7.66971	-4.40138	0.0030219	0.128497	-1.62321	Neurl1b	IPCs
-9.5962	8.49822	-4.35405	0.00320335	0.128497	-1.75799	Kcnj10	IPCs
1.19106	10.6692	1.63146	0.10364	0.128864	-5.0245	Farsa	CA1-proS
-1.01427	14.0558	-1.63012	0.103922	0.128864	-5.1706	2600014E21Rik	CA1-proS
2.13976	10.1863	2.24776	0.0638569	0.129741	-4.3649	Gba	CA1
2.82507	9.2938	2.29228	0.0712855	0.129858	-4.05951	Gm15385	mGCs
-1.51532	8.04365	-2.28943	0.0715379	0.129904	-4.24055	Dock10	mGCs
1.22302	9.03555	2.05193	0.0727699	0.129925	-4.54318	Retreg3	imGCs
1.22256	9.03555	2.04864	0.0731487	0.130075	-4.548	Hinfp	imGCs
-1.1159	9.54003	-2.18265	0.0746759	0.130187	-4.67641	Sv2c	GABA
1.50117	9.34493	2.04519	0.0735478	0.130259	-4.6239	Gm16386	imGCs
-0.91845	14.8905	-2.23629	0.0648915	0.130805	-4.70618	Gm19619	CA1
-1.95362	8.63797	-2.28067	0.072319	0.130907	-4.20552	Slc30a3	mGCs
1.24814	6.2957	2.89907	0.0269374	0.131174	-3.59445	Zfp612	Cajal-Retzius
-1.16722	10.7404	-2.03724	0.074475	0.131374	-4.52979	Rbfox1	imGCs
-1.75371	8.83629	-2.27313	0.0729979	0.131719	-4.17894	Gm6999	mGCs
1.19365	10.6113	1.61491	0.107177	0.132019	-5.03955	Snapc1	CA1-proS
1.71937	7.11666	2.88537	0.0274276	0.132124	-3.50684	Tex15	Cajal-Retzius
2.49521	5.03906	2.87475	0.0278142	0.132561	-3.22095	Arl6ip5	Cajal-Retzius
1.26798	10.2504	1.60959	0.108336	0.132569	-4.99197	Ptms	CA1-proS
1.16479	9.17799	2.02225	0.0762549	0.133446	-4.62467	Api5	imGCs
1.16479	9.17799	2.02225	0.0762549	0.133446	-4.62467	Lamp1	imGCs
2.3496	5.07516	2.86115	0.0283176	0.13354	-3.24551	Atg16l2	Cajal-Retzius
1.52891	6.94754	2.25709	0.0744669	0.133947	-4.21377	Tmem167	mGCs
1.32316	9.08573	2.01121	0.077593	0.134452	-4.6171	Ercc8	imGCs
1.18864	9.52039	2.00997	0.0777445	0.134452	-4.69028	Utp6	imGCs
1.13582	10.4285	2.01024	0.0777112	0.134452	-4.60228	Ypel1	imGCs
2.64023	4.88952	2.81796	0.0299832	0.135681	-3.26083	Prrc1	Cajal-Retzius
2.46132	7.70781	2.81938	0.0299267	0.135681	-3.49766	Arid3a	Cajal-Retzius
1.29818	6.56145	2.82889	0.0295521	0.135681	-3.69175	4930500G05Rik	Cajal-Retzius
0.828212	14.0596	2.82363	0.0297589	0.135681	-4.05499	Myzap	Cajal-Retzius
-1.07095	10.3302	-2.00027	0.0789397	0.135986	-4.63143	Arhgef25	imGCs
-1.28279	14.3769	-1.99573	0.0795055	0.136428	-4.70876	1600029O15Rik	imGCs
1.43673	8.8227	1.97594	0.103882	0.136604	-4.88874	Whamm	CA3
1.24451	8.16431	1.97593	0.103883	0.136604	-4.85469	Atad2	CA3
2.61633	6.62283	2.23477	0.0765639	0.136916	-4.20624	Bach1	mGCs
2.12098	8.55525	2.23227	0.0768022	0.136916	-4.27685	Dffb	mGCs
1.51252	8.18256	2.22942	0.077075	0.136916	-4.31177	Tunar	mGCs
-2.98195	9.88311	-2.23187	0.0768402	0.136916	-4.08258	Slc27a3	mGCs
1.8783	5.69731	2.796	0.0308701	0.137369	-3.53968	Ddr1	Cajal-Retzius
1.86027	5.48299	2.78326	0.0313975	0.137369	-3.46927	Micall1	Cajal-Retzius
1.84804	5.37113	2.77406	0.0317845	0.137369	-3.4405	Fam204a	Cajal-Retzius
1.56041	5.65545	2.77965	0.031549	0.137369	-3.54349	Sesn1	Cajal-Retzius
-2.1596	8.53602	-2.77159	0.0318892	0.137369	-3.51285	Tbr1	Cajal-Retzius
0.936108	8.87774	1.96647	0.105161	0.137444	-4.89935	Plagl1	CA3
0.787322	8.57981	1.96755	0.105014	0.137444	-4.90814	Neurod2	CA3
-2.41589	12.3016	-1.96252	0.105699	0.137729	-4.96738	4930467D21Rik	CA3
1.29092	8.81428	1.98382	0.0810083	0.137933	-4.56493	Styx	imGCs
-1.41622	10.4198	-1.98408	0.0809759	0.137933	-4.64153	Scrt2	imGCs
2.35002	7.96835	2.21957	0.0780271	0.138178	-4.3281	4933407K13Rik	mGCs
1.48828	5.75084	2.7589	0.0324332	0.138382	-3.61215	Hid1	Cajal-Retzius
1.59931	5.69172	2.75138	0.0327601	0.138458	-3.59653	2610307P16Rik	Cajal-Retzius
1.60108	10.1538	2.16142	0.0720869	0.138754	-4.48293	Cnnm3	CA1
1.58966	8.9265	2.16143	0.0720856	0.138754	-4.42583	Zswim4	CA1
1.28745	10.3249	2.16594	0.0716299	0.138754	-4.47916	Ccdc61	CA1
-1.38238	11.8573	-2.16998	0.0712243	0.138754	-4.5141	Rab3d	CA1
-1.51317	11.0281	-2.18496	0.0697401	0.138754	-4.47175	Gm12339	CA1
-1.63999	11.2993	-2.18072	0.0701569	0.138754	-4.47518	Gm32960	CA1
1.28767	9.32954	1.97725	0.0818492	0.138829	-4.72099	Gxylt1	imGCs
1.11339	9.75426	1.97435	0.0822235	0.138929	-4.72961	2610307P16Rik	imGCs
1.2155	9.48443	2.15273	0.0729729	0.139411	-4.46216	Timm17a	CA1
2.143	5.1392	2.73052	0.0336859	0.139734	-3.42363	Aggf1	Cajal-Retzius
-3.1331	9.55442	-2.73318	0.0335664	0.139734	-3.56981	A330033J07Rik	Cajal-Retzius
1.04221	9.28921	1.96772	0.083084	0.139848	-4.72803	Gde1	imGCs
-1.05246	9.68537	-2.12183	0.0810223	0.140012	-4.90924	Stk32b	GABA
5.69152	7.45814	3.81526	0.00637014	0.140143	-2.11186	Rnf168	IPCs
1.39967	9.67544	1.94581	0.108008	0.140312	-4.90602	Nup210l	CA3
1.17656	10.5636	1.576	0.115876	0.140869	-5.09075	Atf1	CA1-proS
2.55985	4.91662	2.7169	0.0343053	0.140998	-3.38777	Prkag1	Cajal-Retzius
-1.27968	7.94009	-2.19646	0.0803107	0.141185	-4.3566	Golm1	mGCs
-1.79408	7.59465	-2.19492	0.0804656	0.141185	-4.34185	Ift22	mGCs
-1.79611	8.03577	-2.19685	0.0802722	0.141185	-4.35591	Efcab1	mGCs
2.16398	12.4268	2.26025	0.103941	0.14127	-5.07196	Trpv2	CA2
-1.02738	12.4978	-2.22987	0.107023	0.14127	-5.13617	Runx2	CA2
1.49599	9.20026	2.09838	0.0836158	0.142003	-4.51332	Chga	GABA
-1.10278	9.34938	-2.09953	0.0834861	0.142003	-4.6173	Igsf11	GABA
1.37614	8.85696	1.9524	0.0851052	0.142705	-4.62537	Zbtb10	imGCs
1.31349	9.40999	1.92876	0.110417	0.14301	-4.9498	Rab3a	CA3
2.11458	7.63119	2.1778	0.0822066	0.143799	-4.3658	Npc2	mGCs
2.16476	11.7053	2.17001	0.11342	0.143956	-4.82602	Ppcdc	CA2
2.05474	7.0639	2.17336	0.0826649	0.144159	-4.32933	Axin1	mGCs
-1.3423	13.5608	-2.07924	0.0857955	0.144459	-5.06203	Dlx1as	GABA
1.52615	7.15874	2.16609	0.0834213	0.145036	-4.34756	Nol8	mGCs
0.743053	15.3578	2.68595	0.0357588	0.145636	-4.57082	Lhx1os	Cajal-Retzius
1.87124	10.0389	2.11418	0.0770407	0.145761	-4.54157	Zfp7	CA1
1.62233	12.2425	2.1096	0.0775385	0.145761	-4.62576	Wfs1	CA1
-1.39037	11.1643	-2.10534	0.0780048	0.145761	-4.57879	5430402O13Rik	CA1
-1.09516	11.7731	-2.06424	0.0875456	0.146157	-5.06435	Elfn1	GABA
-1.75631	7.38437	-2.1562	0.0844617	0.1464	-4.37575	Gm960	mGCs
1.50286	10.0373	2.08938	0.0797787	0.146485	-4.57539	Pgam5	CA1
1.14768	9.69643	2.09001	0.0797079	0.146485	-4.55194	Sh2b2	CA1
-1.76331	11.4846	-2.08644	0.0801091	0.146485	-4.60792	Gm14443	CA1
-1.22782	11.335	-1.92985	0.0881666	0.147278	-4.67127	Rnasel	imGCs
-1.14182	14.1404	-2.10758	0.120577	0.147372	-5.25443	Strip2	CA2
-0.900707	13.8782	-2.65887	0.0370841	0.148336	-4.24689	Ripk4	Cajal-Retzius
-1.87747	5.36785	-2.66023	0.0370164	0.148336	-3.58636	Fancc	Cajal-Retzius
1.04579	10.5289	2.04038	0.0904045	0.148414	-5.3997	Wnt7a	GABA
-0.783153	9.63838	-2.04462	0.0898894	0.148414	-4.96419	Ptchd4	GABA
1.98536	7.83715	2.14011	0.0861839	0.148934	-4.42472	Nptx1	mGCs
1.32084	8.11181	2.13742	0.0864755	0.148988	-4.42865	Sumf2	mGCs
1.19925	9.19006	1.91908	0.0896661	0.149218	-4.77721	Slc16a10	imGCs
2.24421	4.97773	2.64749	0.0376567	0.149294	-3.486	Lztfl1	Cajal-Retzius
-2.19726	9.1768	-2.1239	0.0879566	0.151085	-4.28227	Anxa11	mGCs
4.66624	6.36905	3.45063	0.0103954	0.152466	-2.39199	Clic4	IPCs
4.40906	10.7134	3.45669	0.0103095	0.152466	-2.45314	Kif24	IPCs
3.78971	6.27646	3.49199	0.00982417	0.152466	-2.34018	Megf10	IPCs
3.16685	4.61148	3.65728	0.00785712	0.152466	-2.13238	Rab31	IPCs
3.13614	5.52363	3.6238	0.00821819	0.152466	-2.17177	Pdlim5	IPCs
-5.87297	8.59425	-3.58011	0.00871662	0.152466	-2.40792	Cenpo	IPCs
1.15834	8.83195	1.87461	0.118443	0.152487	-5.01935	Faim	CA3
-1.45237	9.8269	-1.87595	0.118237	0.152487	-4.97163	Gm11639	CA3
1.02042	9.12526	1.90237	0.0920401	0.152593	-4.78501	Nol11	imGCs
0.852472	8.84392	1.87082	0.119026	0.15278	-5.0239	Eno1	CA3
1.10886	10.0988	2.05093	0.0842191	0.152908	-4.63159	Oxa1l	CA1
-1.09827	11.6272	-1.89718	0.0927898	0.15326	-4.72354	Neurod1	imGCs
1.53615	11.2367	2.04352	0.085104	0.153427	-4.66337	Ighmbp2	CA1
1.55865	8.97315	1.89268	0.0934431	0.153763	-4.75238	Usp38	imGCs
1.17941	9.69643	2.03494	0.0861385	0.154206	-4.62688	Cetn3	CA1
-1.30062	8.00952	-2.10329	0.0902654	0.154586	-4.47295	Rfx3	mGCs
-1.84866	11.0303	-2.02714	0.0870918	0.15483	-4.6882	Aox4	CA1
1.18672	9.47089	2.02185	0.0877427	0.154911	-4.64016	Rbm34	CA1
-3.13939	7.42389	-2.09824	0.0908417	0.155109	-4.4501	Scn2b	mGCs
1.20212	9.7214	2.00635	0.0896822	0.156181	-4.66693	Gpkow	CA1
1.12542	10.7076	2.01112	0.0890811	0.156181	-4.70595	Ebpl	CA1
1.53307	7.90133	2.60665	0.03979	0.156368	-3.7573	Atp5l	Cajal-Retzius
1.16193	6.31872	2.59984	0.0401579	0.156441	-4.00654	Galk2	Cajal-Retzius
-1.44326	7.73534	-2.08321	0.0925786	0.157136	-4.49067	Zkscan16	mGCs
-5.96571	11.2708	-2.08539	0.0923247	0.157136	-4.3716	Best3	mGCs
0.572824	10.4925	1.98944	0.0968325	0.157653	-5.46858	Slc29a2	GABA
1.34434	10.4519	1.87346	0.0962883	0.157856	-4.79563	Tbc1d2	imGCs
-1.2784	14.1724	-1.98736	0.0921158	0.159336	-4.94845	Gm7205	CA1
-1.02835	11.9924	-1.50841	0.132298	0.159789	-5.27329	Gpr139	CA1-proS
1.03002	14.4039	1.97432	0.0938247	0.160128	-4.99623	Gm3002	CA1
-1.15736	13.9093	-1.97755	0.0933988	0.160128	-4.93197	Gm28153	CA1
1.51982	6.91575	2.06422	0.0948227	0.160366	-4.4476	P4hb	mGCs
1.33621	7.29641	2.06239	0.0950421	0.160366	-4.48705	Slc35a2	mGCs
1.68766	7.4316	2.57429	0.0415712	0.160551	-3.86462	Gtf2ird2	Cajal-Retzius
1.08532	9.20806	1.85584	0.0989687	0.160631	-4.87181	Nufip1	imGCs
-0.920338	14.4095	-1.85651	0.0988662	0.160631	-4.91154	Ifi203-ps	imGCs
-1.35231	10.7782	-1.85516	0.0990741	0.160631	-4.78935	Zfp646	imGCs
1.00481	9.67116	1.85165	0.0996163	0.160919	-4.91635	Cenpp	imGCs
1.41659	10.2661	1.82848	0.125751	0.160931	-4.98692	Snhg16	CA3
0.992676	8.89172	1.8259	0.126172	0.160992	-5.07991	Nme1	CA3
1.06324	10.8403	1.50077	0.134263	0.161116	-5.24961	Trpv2	CA1-proS
1.47613	9.24524	1.96257	0.0953926	0.161265	-4.71609	Gm20431	CA1
1.24553	10.4321	1.95991	0.0957508	0.161265	-4.7638	Dffb	CA1
-1.75191	6.32253	-2.56397	0.0421569	0.161421	-4.0565	Ccdc91	Cajal-Retzius
5.49557	10.9654	3.33258	0.0122316	0.161457	-2.56422	Pdlim3	IPCs
2.83526	4.81188	3.34185	0.0120754	0.161457	-2.51087	Marchf3	IPCs
1.12199	9.91863	1.95333	0.0966431	0.161704	-4.75142	Gle1	CA1
1.12647	10.4324	1.94762	0.0974245	0.161952	-4.78044	Rdh11	CA1
1.03469	9.30385	1.84518	0.100625	0.161954	-4.90663	Fam220a	imGCs
-1.65368	12.8668	-1.84213	0.101103	0.162132	-4.85795	Gck	imGCs
1.11149	8.94102	1.83928	0.101552	0.162263	-4.8162	Shkbp1	imGCs
1.28064	9.41384	1.83662	0.101973	0.162346	-4.93415	Nol6	imGCs
1.50128	8.92234	2.04771	0.0968202	0.162408	-4.4355	Tpd52l1	mGCs
1.38483	8.82488	2.04965	0.0965841	0.162408	-4.4558	Npnt	mGCs
1.85678	7.20224	2.54998	0.0429652	0.163122	-3.94068	Trp53inp1	Cajal-Retzius
1.06331	10.2245	1.93288	0.0994699	0.163233	-4.7959	Surf6	CA1
-2.66471	12.5655	-1.93555	0.0990962	0.163233	-4.88615	Tbata	CA1
-0.976574	10.0334	-1.82711	0.10349	0.164169	-4.91753	Prrt1	imGCs
-1.75818	7.30007	-2.03495	0.0983951	0.164567	-4.52134	Gm11767	mGCs
-1.56133	11.1088	-1.82249	0.104236	0.16476	-4.82626	Ocln	imGCs
0.93057	9.38841	1.81959	0.104706	0.164912	-4.95548	Prkag1	imGCs
1.40921	7.43871	2.02649	0.099454	0.165853	-4.54024	Man2b1	mGCs
1.0586	10.259	1.79811	0.13081	0.166415	-5.02581	Napepld	CA3
1.04412	10.8508	1.47623	0.140728	0.167791	-5.28653	Aacs	CA1-proS
1.0201	9.35519	1.80558	0.107006	0.167934	-4.97089	Dgat1	imGCs
0.885122	8.8946	1.78179	0.133615	0.169482	-5.13625	Josd1	CA3
2.47592	8.6822	2.50504	0.0456726	0.169949	-3.86586	Ache	Cajal-Retzius
2.24837	5.15933	2.51116	0.0452936	0.169949	-3.7072	Actr10	Cajal-Retzius
1.55593	5.51043	2.49849	0.0460823	0.169949	-3.85485	Sik1	Cajal-Retzius
-2.09985	5.78777	-2.49534	0.0462806	0.169949	-3.98324	Kank1	Cajal-Retzius
1.90471	6.98675	2.00112	0.102701	0.170022	-4.53365	Eif2b2	mGCs
1.49659	7.52209	1.99773	0.103143	0.170022	-4.58187	Siah2	mGCs
-1.73734	9.16329	-1.99798	0.103111	0.170022	-4.43725	Gm42722	mGCs
-1.76554	7.24275	-2.00132	0.102675	0.170022	-4.55904	Mfsd4a	mGCs
3.25545	5.10255	3.224	0.0142292	0.170751	-2.65714	Cald1	IPCs
-2.73162	5.09129	-3.24449	0.0138272	0.170751	-2.63165	Arhgef10l	IPCs
-0.792771	10.6183	-1.92409	0.105768	0.170789	-5.55257	Gm15155	GABA
-1.07054	10.2613	-1.79176	0.109322	0.170961	-4.93953	Gtf2ird2	imGCs
1.56124	11.7166	1.78512	0.110451	0.171048	-4.88374	Syt2	imGCs
1.36897	8.87912	1.78403	0.110636	0.171048	-4.87069	Bach1	imGCs
1.36897	8.87912	1.78403	0.110636	0.171048	-4.87069	Glis1	imGCs
0.957507	10.0002	1.78232	0.110929	0.171048	-4.9833	Exog	imGCs
0.71684	8.56225	1.76975	0.135722	0.171145	-5.16263	Hmox2	CA3
0.71684	8.56225	1.76975	0.135722	0.171145	-5.16263	Bud23	CA3
1.18201	10.0529	1.89313	0.105204	0.171542	-4.84236	Slx1b	CA1
-1.31276	7.86118	-1.98574	0.104724	0.172133	-4.61827	Tmod1	mGCs
0.914461	9.24366	1.77112	0.112866	0.172826	-4.99893	Kifbp	imGCs
0.91434	9.24366	1.7715	0.112801	0.172826	-4.99841	Farsa	imGCs
1.45333	10.6525	1.76613	0.11374	0.172963	-4.92185	Nob1	imGCs
1.33902	8.86343	1.76753	0.113494	0.172963	-4.88776	Necap1	imGCs
-0.623317	10.254	-1.90633	0.108338	0.173517	-5.5571	Neb	GABA
1.06247	10.1333	1.76174	0.114513	0.17354	-4.99872	Lbr	imGCs
1.32313	8.82986	1.75813	0.115152	0.173911	-4.88826	Swt1	imGCs
2.21729	9.82565	1.97416	0.106274	0.174179	-4.38835	Rps26	mGCs
-1.39112	7.35762	-2.45689	0.0487748	0.176219	-4.03586	Mitf	Cajal-Retzius
-2.1948	12.1184	-2.46262	0.0483945	0.176219	-4.20308	A330074K22Rik	Cajal-Retzius
1.15939	8.77416	1.74378	0.117728	0.176592	-4.88718	Slc38a2	imGCs
-1.05533	10.9498	-1.744	0.117689	0.176592	-4.93899	Wnt7a	imGCs
-1.26403	8.02235	-1.95486	0.108911	0.177992	-4.65798	Ahcyl2	mGCs
1.11858	8.64363	1.73578	0.14185	0.178349	-5.20409	Ostf1	CA3
-3.35178	12.1733	-1.87858	0.15175	0.178848	-5.37491	Cfap299	CA2
0.888456	9.63906	1.72859	0.120512	0.179547	-5.09144	Tor1aip1	imGCs
-1.26746	11.9453	-1.73071	0.120121	0.179547	-4.96658	Pappa2	imGCs
3.01442	5.62343	3.05887	0.0179637	0.179815	-2.85746	Hmgn1	IPCs
2.71686	4.13931	3.07102	0.0176562	0.179815	-2.84179	Samd4	IPCs
-4.76048	9.01582	-3.0426	0.0183843	0.179815	-2.92578	2810403D21Rik	IPCs
-4.79511	9.47788	-3.08761	0.0172452	0.179815	-2.87518	Draxin	IPCs
-5.04898	8.14282	-3.04238	0.0183902	0.179815	-2.90767	Emid1	IPCs
1.39034	7.65855	1.94192	0.110718	0.18043	-4.66146	Minar2	mGCs
0.878879	8.68799	1.72194	0.144426	0.180853	-5.21997	Ptch2	CA3
-0.941567	12.5596	-1.72058	0.144682	0.180853	-5.30846	Gm27040	CA3
1.63756	10.4988	1.84824	0.112072	0.181133	-4.91715	Brat1	CA1
-1.00755	10.6466	-1.84553	0.112501	0.181133	-4.92703	Fxyd5	CA1
1.93671	10.4353	2.42952	0.0506359	0.181479	-4.03554	Zfp467	Cajal-Retzius
1.11886	10.3133	1.42985	0.1536	0.181972	-5.26089	Gnasas1	CA1-proS
0.982261	9.10615	1.7137	0.123301	0.183083	-5.04448	Timm23	imGCs
1.91859	5.31286	2.40873	0.0520995	0.183784	-3.89321	Sema4b	Cajal-Retzius
-0.631338	14.697	-2.41248	0.0518321	0.183784	-4.78338	P2rx5	Cajal-Retzius
1.77382	7.16721	1.9207	0.113748	0.183852	-4.65198	Gm45847	mGCs
-1.47052	8.36141	-1.92234	0.11351	0.183852	-4.68352	Otof	mGCs
-1.97574	7.80827	-1.92046	0.113783	0.183852	-4.69735	Dhrs7b	mGCs
-1.67094	9.18715	-1.91774	0.114177	0.18397	-4.5286	Gm5087	mGCs
4.4576	9.35356	1.90448	0.116122	0.185533	-4.51349	Npas4	mGCs
2.80989	8.02858	1.90446	0.116125	0.185533	-4.72062	Cdk9	mGCs
2.7836	7.47436	1.90531	0.115999	0.185533	-4.69309	Gm11944	mGCs
2.27181	7.43962	1.9023	0.116445	0.185533	-4.69432	Mettl2	mGCs
-0.896837	12.5874	-1.41341	0.15837	0.186195	-5.47438	Acvr1c	CA1-proS
-0.959199	12.0306	-1.41071	0.159167	0.186195	-5.4143	A330093E20Rik	CA1-proS
0.880991	10.803	1.84383	0.117891	0.187295	-5.62533	Rgs8	GABA
0.904724	9.22019	1.69202	0.127469	0.188114	-5.10294	Dcbld1	imGCs
-0.975364	10.8065	-1.69164	0.127542	0.188114	-5.01436	Gm46123	imGCs
1.48934	7.07068	1.88895	0.118442	0.188191	-4.68126	Ccdc92	mGCs
0.864522	9.75261	1.6889	0.128079	0.188276	-5.1335	Cecr2	imGCs
1.41864	5.6631	2.38439	0.0538694	0.188543	-4.07576	Htr1f	Cajal-Retzius
-1.50376	6.35124	-2.37851	0.0543063	0.188599	-4.31649	Rsph10b	Cajal-Retzius
0.756498	9.2303	1.68094	0.152335	0.189867	-5.26457	Opa3	CA3
0.975617	9.63323	1.67948	0.129937	0.190329	-5.15917	Tspan33	imGCs
-0.853115	13.8742	-1.67746	0.130339	0.190329	-5.13399	Sstr2	imGCs
-0.900562	13.3695	-1.67447	0.130936	0.19057	-5.11445	Islr	imGCs
-0.952666	11.7675	-1.80426	0.119228	0.190765	-5.00438	Vrk2	CA1
1.98814	5.38074	2.35159	0.0563545	0.191264	-3.99497	Clns1a	Cajal-Retzius
1.98814	5.38074	2.35159	0.0563545	0.191264	-3.99497	Rnf32	Cajal-Retzius
1.94795	5.49532	2.35168	0.0563472	0.191264	-4.04344	Ppm1d	Cajal-Retzius
2.24557	8.5449	1.86004	0.122892	0.194721	-4.73937	Daxx	mGCs
0.743582	9.70806	1.80817	0.123716	0.194976	-5.35428	Rasgef1c	GABA
0.998514	9.56259	1.65674	0.134527	0.195153	-5.19133	Zscan21	imGCs
1.19008	7.21115	1.8546	0.123747	0.195534	-4.73758	Zfp932	mGCs
1.64857	7.66559	1.84778	0.12483	0.196162	-4.77867	Zfp943	mGCs
-1.54779	7.96234	-1.84785	0.124819	0.196162	-4.79123	AI593442	mGCs
1.05964	9.40822	1.77535	0.124174	0.197405	-4.96795	Nkd2	CA1
-0.959098	11.9403	-1.77109	0.12492	0.197405	-5.0613	A530065N20Rik	CA1
1.66999	6.95638	1.83851	0.126316	0.197953	-4.73006	Zscan25	mGCs
2.63424	4.52836	2.92381	0.0217899	0.198745	-3.03332	Mcc	IPCs
-2.67423	5.59215	-2.92248	0.0218318	0.198745	-3.03109	Fzr1	IPCs
0.774426	8.62897	1.64064	0.160529	0.199501	-5.32419	Spring1	CA3
1.6538	10.688	1.75761	0.127308	0.199944	-5.04518	Man2b1	CA1
-1.39102	7.50694	-1.82784	0.128051	0.200123	-4.79125	Ap1g2	mGCs
1.51976	8.61039	1.82407	0.128669	0.200541	-4.7741	Rspo3	mGCs
1.22146	8.81711	1.62836	0.163112	0.202127	-5.33203	5430416N02Rik	CA3
1.56785	10.4176	1.81211	0.13065	0.203075	-4.58019	Gm12216	mGCs
1.05277	10.3584	1.35568	0.176024	0.203357	-5.36723	Lztfl1	CA1-proS
1.05277	10.3584	1.35568	0.176024	0.203357	-5.36723	Styx	CA1-proS
-1.09063	8.14839	-1.80862	0.131235	0.203431	-4.83685	Kcnip2	mGCs
3.97483	10.4651	2.83905	0.0246232	0.2037	-3.1107	Mcm6	IPCs
3.85095	7.65908	2.82817	0.025014	0.2037	-3.12174	Ddr1	IPCs
-3.79071	7.67004	-2.84112	0.0245495	0.2037	-3.10779	Cep192	IPCs
-4.32112	9.46642	-2.8159	0.0254625	0.2037	-3.15319	Hjurp	IPCs
0.811833	9.47121	1.62631	0.140901	0.20373	-5.2287	Zfp932	imGCs
1.86404	6.97864	1.80369	0.132064	0.204164	-4.77528	Gm21926	mGCs
1.42361	9.54727	1.61801	0.165321	0.204276	-5.33829	Ngdn	CA3
1.33322	8.29453	1.79881	0.132891	0.204453	-4.84155	Elmod3	mGCs
-1.382	8.16998	-1.79209	0.134038	0.204453	-4.85629	Ajm1	mGCs
-1.58156	8.97521	-1.79382	0.133742	0.204453	-4.73152	Amer3	mGCs
-2.01209	8.00388	-1.79612	0.133348	0.204453	-4.85507	Asb13	mGCs
-2.8096	8.84666	-1.79471	0.13359	0.204453	-4.76318	1700086O06Rik	mGCs
4.10359	5.26276	2.78048	0.0268053	0.205197	-3.22196	Plod2	IPCs
2.53793	13.19	2.76154	0.0275534	0.205197	-3.37769	Ect2	IPCs
2.4471	4.25117	2.73214	0.0287587	0.205197	-3.27539	Stat3	IPCs
-2.89628	12.0144	-2.74901	0.0280603	0.205197	-3.22956	Nde1	IPCs
-0.913543	10.0646	-1.61888	0.1425	0.205368	-5.20121	Sox11	imGCs
1.06375	9.26378	1.61558	0.143215	0.205726	-5.21546	Maml1	imGCs
-1.6456	13.496	-2.71181	0.029624	0.205809	-3.52256	Kifc1	IPCs
-1.20963	8.21232	-1.78416	0.135404	0.205987	-4.86434	Mndal	mGCs
-1.15565	12.3613	-1.77795	0.136485	0.207081	-4.91583	Gm26633	mGCs
1.09371	5.92674	2.28822	0.0614988	0.207154	-4.32676	Cpeb1	Cajal-Retzius
2.19479	4.88097	2.27671	0.0624847	0.207357	-3.92138	Nup54	Cajal-Retzius
-1.8002	9.21371	-2.27938	0.0622549	0.207357	-4.16517	Gm20033	Cajal-Retzius
-1.12166	12.8999	-1.69825	0.182896	0.208123	-5.83114	Wipf3	CA2
2.82419	6.28226	2.25792	0.0641291	0.208187	-4.47361	Anapc16	Cajal-Retzius
1.96453	7.76828	2.25936	0.0640018	0.208187	-4.23959	Cdh7	Cajal-Retzius
-1.38612	5.56943	-2.26693	0.0633355	0.208187	-4.18976	Nomo1	Cajal-Retzius
1.66516	5.64105	2.24172	0.0655828	0.209865	-4.25748	Xiap	Cajal-Retzius
-1.57276	7.16543	-2.24622	0.0651752	0.209865	-4.36347	Fah	Cajal-Retzius
1.30855	9.26917	1.599	0.146857	0.210272	-5.23865	Psmd9	imGCs
-1.15803	7.86822	-1.7637	0.138996	0.210333	-4.89376	Trpc6	mGCs
1.2309	8.9814	1.58815	0.171857	0.210738	-5.37882	Tacr1	CA3
0.718647	8.59539	1.58742	0.172021	0.210738	-5.3912	Ckmt1	CA3
0.718647	8.59539	1.58742	0.172021	0.210738	-5.3912	Pdhb	CA3
1.14193	8.82323	1.58243	0.173138	0.210905	-5.38883	Mypop	CA3
-1.85248	12.7466	-1.58448	0.172679	0.210905	-5.50123	D7Ertd443e	CA3
-1.1935	10.608	-1.71188	0.135744	0.211893	-5.10188	Pde6h	CA1
2.03645	8.16123	1.75314	0.140888	0.212634	-4.90456	Rps2	mGCs
1.65504	5.29793	2.22039	0.0675491	0.213787	-4.1332	Osbpl2	Cajal-Retzius
1.36035	5.57185	2.2181	0.067763	0.213787	-4.25618	Slc33a1	Cajal-Retzius
2.08052	13.0308	2.66673	0.0316409	0.214039	-3.47475	Shcbp1	IPCs
-0.94193	14.467	-2.63305	0.0332409	0.214039	-3.9878	Tpx2	IPCs
-2.72609	4.41156	-2.64439	0.0326929	0.214039	-3.39254	Sfxn5	IPCs
0.83649	9.7383	1.58501	0.149994	0.214069	-5.27528	Vps37b	imGCs
1.82007	7.20943	1.74202	0.142908	0.215113	-4.87534	Srp19	mGCs
-1.44775	8.32896	-1.73523	0.144157	0.216425	-4.91699	Inf2	mGCs
0.675683	8.99759	1.55917	0.178444	0.216754	-5.41431	Rab27a	CA3
0.689539	8.57736	1.55556	0.179282	0.217158	-5.43079	Kcna1	CA3
1.00049	9.70881	1.55219	0.180067	0.217497	-5.39848	Wnt4	CA3
-2.42756	5.16435	-2.60509	0.0346326	0.217691	-3.45188	Fads2	IPCs
1.5259	5.88828	2.19873	0.0696076	0.218071	-4.43217	Arfgap3	Cajal-Retzius
-0.453813	10.2227	-1.71548	0.140229	0.219247	-5.80534	Dchs2	GABA
1.7216	7.55218	1.72162	0.146691	0.219653	-4.92474	Nudt21	mGCs
2.00574	7.46364	1.71679	0.147602	0.219919	-4.92404	Atp10d	mGCs
1.1262	8.01283	1.71659	0.147638	0.219919	-4.95261	Dcbld1	mGCs
1.83275	13.4143	2.57911	0.0359803	0.220902	-3.68788	Mybl2	IPCs
1.83772	13.3812	1.60845	0.201037	0.221141	-5.96278	Hpca	CA2
3.26516	5.28942	2.56228	0.0368819	0.221292	-3.50689	Map3k14	IPCs
-1.50554	10.1173	-1.70953	0.14898	0.221341	-4.69036	Gm46123	mGCs
-0.813491	10.1555	-1.55649	0.156579	0.222031	-5.27289	Lepr	imGCs
-1.15253	9.65094	-1.55733	0.156381	0.222031	-5.32165	Armc10	imGCs
1.853	8.09124	1.70498	0.14985	0.222058	-4.96548	Rab36	mGCs
0.970822	9.60579	1.67388	0.143161	0.222117	-5.10379	Sys1	CA1
-5.75001	12.4548	-1.70119	0.15058	0.222563	-5.02499	Or13a25	mGCs
2.11816	6.76125	1.69344	0.152084	0.224206	-4.8821	Wdr45b	mGCs
-1.34756	5.6825	-2.16988	0.0724496	0.225399	-4.37413	2010315B03Rik	Cajal-Retzius
-1.58983	10.713	-2.16378	0.0730663	0.22575	-4.42442	A730056A06Rik	Cajal-Retzius
-0.525487	14.7391	-2.15026	0.0744504	0.226737	-5.16495	Lhx5	Cajal-Retzius
-1.49429	9.62619	-2.14589	0.074904	0.226737	-4.35571	Pou6f2	Cajal-Retzius
-1.58875	5.24998	-2.15219	0.0742521	0.226737	-4.20267	Kit	Cajal-Retzius
-1.00947	8.10882	-1.68204	0.154319	0.226917	-4.99302	Prox1	mGCs
2.56219	10.6909	1.5168	0.188518	0.227066	-5.37328	Polr2h	CA3
1.12082	8.98479	1.53418	0.161909	0.228561	-5.24487	Tshz1	imGCs
-1.01604	10.6041	-1.53289	0.162222	0.228561	-5.23945	Tgfa	imGCs
0.966804	10.5235	1.28635	0.199121	0.22862	-5.4852	Rab43	CA1-proS
1.01826	13.534	1.67541	0.148024	0.229613	-5.59902	Arx	GABA
0.795925	10.1108	1.52769	0.16349	0.229616	-5.31615	Hagh	imGCs
1.28359	7.8169	2.13041	0.0765334	0.229647	-4.40629	Cobll1	Cajal-Retzius
1.19359	6.36611	2.12706	0.0768907	0.229647	-4.66527	Flrt1	Cajal-Retzius
2.04261	5.02322	2.11156	0.0785655	0.23081	-4.17135	Gle1	Cajal-Retzius
0.835909	12.761	2.10918	0.0788257	0.23081	-4.79985	Adamts14	Cajal-Retzius
-1.37852	13.083	-2.11776	0.0778903	0.23081	-4.847	Pidd1	Cajal-Retzius
0.509287	10.4461	1.65312	0.15254	0.232949	-5.91597	Lypd6	GABA
-0.86348	11.8177	-1.65595	0.151959	0.232949	-5.60289	Kcns3	GABA
0.884229	12.4193	1.51365	0.166957	0.23374	-5.2761	Emx1	imGCs
1.02427	7.84287	1.65648	0.159457	0.23387	-5.02359	Stk10	mGCs
-0.873411	10.4611	-1.50923	0.168064	0.234544	-5.28806	Pnma3	imGCs
2.98045	5.22985	2.46803	0.0423811	0.234905	-3.6317	Msmo1	IPCs
2.24177	13.5506	2.46906	0.042317	0.234905	-3.88268	Aspm	IPCs
2.0179	4.82662	2.4628	0.04271	0.234905	-3.63775	Dennd2a	IPCs
-3.72537	9.88289	-2.49529	0.0407091	0.234905	-3.49283	Gm11266	IPCs
1.09956	9.67968	1.62598	0.153067	0.236054	-5.16717	Slc25a30	CA1
1.1958	5.82969	2.08323	0.081724	0.236889	-4.56269	Arhgef40	Cajal-Retzius
-0.821593	13.2932	-2.08116	0.0819592	0.236889	-4.93822	Barhl2	Cajal-Retzius
-1.22394	8.60287	-1.64338	0.162155	0.237219	-4.99514	Ocln	mGCs
1.00479	7.3018	1.6394	0.162985	0.237825	-5.00706	Taf1a	mGCs
2.02362	4.91136	2.07315	0.082879	0.238012	-4.18339	Naa20	Cajal-Retzius
-1.22571	8.05961	-1.63565	0.16377	0.238045	-5.05039	1700087I21Rik	mGCs
-1.54197	7.31472	-1.63471	0.163968	0.238045	-5.01363	Prr7	mGCs
2.94928	6.96894	2.4398	0.0441874	0.238071	-3.56123	Dusp10	IPCs
-1.01908	12.5418	-1.4771	0.198454	0.238367	-5.60908	Osr1	CA3
0.798575	9.18583	1.49288	0.172208	0.239571	-5.35802	Rapgef3	imGCs
-0.411895	10.9063	-1.61467	0.16065	0.239758	-5.89679	Zfp804b	GABA
-0.616699	14.0043	-1.62135	0.159212	0.239758	-5.71704	A830019P07Rik	GABA
-0.644852	12.9186	-1.61839	0.159846	0.239758	-5.60354	Gm45341	GABA
1.69942	5.07305	2.03474	0.0874326	0.240305	-4.28588	Tmem67	Cajal-Retzius
1.60108	5.56204	2.04146	0.0866176	0.240305	-4.48676	Ndufs3	Cajal-Retzius
1.54651	5.90284	2.0466	0.086	0.240305	-4.64536	Cdc14a	Cajal-Retzius
1.10521	6.4977	2.04884	0.0857322	0.240305	-4.77358	Pde1c	Cajal-Retzius
-0.871684	6.46529	-2.03757	0.0870879	0.240305	-4.7909	Col11a1	Cajal-Retzius
-0.919617	12.6951	-2.03764	0.0870802	0.240305	-4.88679	Syk	Cajal-Retzius
-2.54262	6.78734	-2.04597	0.0860749	0.240305	-4.72418	Gm32014	Cajal-Retzius
0.94234	8.89552	1.4856	0.174082	0.241416	-5.27325	Ripk2	imGCs
1.05475	8.95121	1.48222	0.174958	0.24187	-5.2987	Plpbp	imGCs
2.0559	7.54794	1.61452	0.168262	0.243661	-5.05409	Ubxn6	mGCs
1.37817	9.80309	1.59412	0.160011	0.243827	-5.21471	M6pr	CA1
-1.38406	11.6152	-1.5979	0.159172	0.243827	-5.26329	C230014O12Rik	CA1
1.65322	5.98128	2.01537	0.0898238	0.243885	-4.72004	Trub2	Cajal-Retzius
1.44662	9.81739	2.01635	0.0897014	0.243885	-4.53904	Dhrs3	Cajal-Retzius
0.799759	9.16756	1.47158	0.177744	0.244953	-5.38061	Slc35e2	imGCs
2.29585	4.30033	2.38946	0.0476063	0.246433	-3.72319	Pcgf5	IPCs
-1.42027	13.9205	-2.39915	0.0469282	0.246433	-4.10587	Mis18bp1	IPCs
1.95966	7.0583	1.59802	0.171856	0.246475	-5.03322	Ppm1d	mGCs
1.22956	7.46825	1.60209	0.170964	0.246475	-5.06299	C2cd2l	mGCs
-1.70503	9.7221	-1.60122	0.171154	0.246475	-4.82998	Syk	mGCs
-3.34184	8.48639	-1.59769	0.17193	0.246475	-5.0665	Nxph2	mGCs
-3.12554	12.1043	-1.59402	0.172741	0.247019	-5.09991	Ankrd31	mGCs
-0.947302	8.16487	-1.58872	0.173916	0.24808	-5.10401	Sec14l2	mGCs
-0.853193	9.70062	-1.58326	0.167582	0.248224	-5.63887	Gm49936	GABA
-0.842612	10.7837	-1.45961	0.180921	0.248555	-5.31831	Podxl	imGCs
1.22496	10.0161	1.45682	0.181671	0.24881	-5.41601	Zfp976	imGCs
-3.45706	7.604	-2.36093	0.0496628	0.249374	-3.64494	Lrrc1	IPCs
-7.90386	9.99416	-2.35551	0.0500637	0.249374	-3.64676	Cdca8	IPCs
0.856344	9.90597	1.44987	0.183546	0.2506	-5.43375	Rtf2	imGCs
-0.830123	10.9988	-1.56871	0.165762	0.251095	-5.29451	Meg3	CA1
0.797471	9.02134	1.42995	0.210906	0.252617	-5.5701	Plcg2	CA3
-1.2146	8.4972	-1.98331	0.0939293	0.25307	-4.56027	Fmn1	Cajal-Retzius
-1.22372	7.92119	-1.98021	0.0943365	0.25307	-4.59328	Mrpl33	Cajal-Retzius
1.69401	6.0523	1.97261	0.095341	0.254243	-4.80372	B230307C23Rik	Cajal-Retzius
-0.940512	12.4883	-1.56077	0.180251	0.256476	-5.2009	Vwa3b	mGCs
0.969744	9.88868	1.43195	0.188459	0.256513	-5.45727	Ypel2	imGCs
4.60937	10.3592	2.32316	0.0525252	0.25679	-3.68561	Gen1	IPCs
0.822937	9.8878	1.42885	0.189322	0.256895	-5.46121	Acad9	imGCs
-0.820269	14.3519	-1.42424	0.190609	0.25706	-5.48927	Draxin	imGCs
-0.999842	14.0625	-1.42479	0.190455	0.25706	-5.47342	Ifi203	imGCs
1.90496	4.91539	2.30873	0.0536631	0.257583	-3.84179	Hsd17b12	IPCs
1.82019	7.21883	1.55455	0.18169	0.257883	-5.10179	Slc30a1	mGCs
1.454	6.79392	1.92324	0.102135	0.25857	-4.88915	Skap2	Cajal-Retzius
1.30934	7.04641	1.92252	0.102238	0.25857	-4.83233	Tex9	Cajal-Retzius
1.27493	5.75756	1.923	0.10217	0.25857	-4.74217	Nfic	Cajal-Retzius
1.05422	6.05169	1.94878	0.0985622	0.25857	-4.83569	Faim2	Cajal-Retzius
1.03794	5.96637	1.92579	0.101772	0.25857	-4.8353	Ppm1f	Cajal-Retzius
0.847973	12.538	1.9293	0.101275	0.25857	-5.00728	Ebf3	Cajal-Retzius
0.749767	13.1682	1.93294	0.100762	0.25857	-5.11802	Gm44812	Cajal-Retzius
-1.04558	6.02857	-1.92098	0.102457	0.25857	-4.86473	Gpc1	Cajal-Retzius
-1.43188	5.18972	-1.91904	0.102735	0.25857	-4.47788	Kcnt1	Cajal-Retzius
-1.48417	5.5464	-1.92617	0.101719	0.25857	-4.63114	Vwc2	Cajal-Retzius
1.79923	8.03207	1.5504	0.182658	0.258615	-5.15307	Hagh	mGCs
-0.712655	10.9829	-1.40752	0.217088	0.259299	-5.51507	Lgi3	CA3
0.852465	9.98291	1.41338	0.193673	0.260395	-5.47312	Gm6712	imGCs
-0.840086	9.67298	-1.40195	0.218648	0.260439	-5.58466	Pde6h	CA3
0.868279	10.1309	1.53794	0.172987	0.260498	-5.30888	Bri3bp	CA1
0.428665	15.6618	1.54096	0.177372	0.260764	-6.03259	Npffr1	GABA
1.47839	10.6253	1.52426	0.176294	0.262089	-5.34223	2410018L13Rik	CA1
1.14437	10.3855	1.51694	0.178086	0.262089	-5.34026	Il17d	CA1
-0.757349	12.5815	-1.51673	0.178139	0.262089	-5.43681	Pate2	CA1
-0.921937	10.4839	-1.52714	0.175592	0.262089	-5.33238	Pygo1	CA1
1.27273	10.6277	1.90515	0.104743	0.262151	-4.76135	Pck2	Cajal-Retzius
0.621693	8.74494	1.39262	0.221286	0.262854	-5.62117	Pnpla3	CA3
0.862917	6.20487	1.89854	0.105713	0.263108	-4.94709	Ntng2	Cajal-Retzius
0.914645	9.56969	1.5068	0.180599	0.263327	-5.31476	Zfp955b	CA1
0.771733	10.9136	1.50504	0.181038	0.263327	-5.37472	Ccdc137	CA1
-0.417192	10.2063	-1.52573	0.181029	0.264168	-6.04561	Grik1	GABA
2.22579	4.30824	2.27929	0.0560609	0.264287	-3.86768	Ltbp1	IPCs
-4.00049	11.8095	-1.53096	0.187257	0.264471	-5.12702	Gm2087	mGCs
0.868437	6.5249	1.88944	0.107064	0.264997	-4.98685	Sh3bgrl2	Cajal-Retzius
0.661208	10.2094	1.3794	0.225078	0.266621	-5.54127	Anxa11	CA3
1.56634	5.201	1.8809	0.108345	0.266696	-4.53097	Sumo2	Cajal-Retzius
-1.11872	8.02035	-1.52141	0.189558	0.267062	-5.18762	Ccdc28b	mGCs
-0.977221	14.4319	-1.48741	0.185493	0.268284	-5.64503	Hpse2	CA1
0.897682	9.98151	1.48077	0.187198	0.269229	-5.37	Aldh9a1	CA1
-0.90616	10.0793	-1.38466	0.201985	0.270746	-5.49988	3010001F23Rik	imGCs
1.44697	7.24846	1.50855	0.192698	0.270819	-5.15865	Sys1	mGCs
-2.70104	10.0536	-1.50507	0.193556	0.271359	-4.92523	Matn4	mGCs
-0.857323	10.3672	-1.47018	0.189946	0.271655	-5.39737	Slc2a9	CA1
0.710733	11.4972	1.49929	0.187547	0.271668	-5.84549	Fgd5	GABA
-0.931894	13.6046	-1.46392	0.191588	0.272481	-5.57462	Gm17116	CA1
-1.01173	5.9341	-1.86099	0.111395	0.272706	-4.9087	Bphl	Cajal-Retzius
0.571034	9.14075	1.35935	0.230943	0.272817	-5.65322	Lrfn1	CA3
-0.707389	13.2697	-1.45886	0.192925	0.272867	-5.54751	Malat1	CA1
-1.65672	9.11017	-1.49704	0.195551	0.273485	-5.04551	Pnma3	mGCs
1.26108	8.6434	1.48892	0.19759	0.275663	-5.1715	1700093J21Rik	mGCs
0.815868	10.9614	1.17287	0.2416	0.275691	-5.69165	Narf	CA1-proS
0.368196	10.7132	1.48027	0.192371	0.276622	-6.11634	Gad1	GABA
0.560284	8.94406	1.34635	0.234819	0.276636	-5.66941	Zfp956	CA3
-1.16438	9.09651	-1.4841	0.19881	0.27669	-5.06408	Nme5	mGCs
2.1447	5.34278	2.23591	0.0597949	0.276945	-3.93548	Tcf7l1	IPCs
1.87234	5.54006	2.2205	0.0611804	0.277184	-3.9469	Plce1	IPCs
-2.40964	5.03896	-2.21213	0.0619464	0.277184	-3.96975	Notch1	IPCs
2.02571	4.04032	2.2	0.0630737	0.277524	-3.96435	Senp2	IPCs
0.793172	8.98237	1.33859	0.237163	0.277875	-5.67788	Tspan33	CA3
-0.631401	10.1012	-1.34004	0.236722	0.277875	-5.5957	Abcb1b	CA3
0.744698	9.4486	1.36235	0.208651	0.278833	-5.56526	Hps5	imGCs
0.989098	10.8053	1.4664	0.195965	0.279747	-6.1144	Gm42617	GABA
0.837781	10.7101	1.15704	0.248	0.281269	-5.67227	Nckipsd	CA1-proS
0.765481	11.3364	1.45632	0.198613	0.281488	-5.93793	Wnt5b	GABA
0.791327	10.0894	1.43017	0.200667	0.282257	-5.43922	Zfp141	CA1
0.587146	8.72372	1.32284	0.241988	0.282757	-5.70313	Pdgfb	CA3
-0.876835	10.6505	-1.4238	0.202425	0.283174	-5.46665	Dram1	CA1
-0.773717	12.1117	-1.14852	0.25149	0.283498	-5.74906	Meg3	CA1-proS
0.894919	10.3054	1.14256	0.253956	0.284554	-5.6159	Zfp322a	CA1-proS
0.861147	5.9731	1.81799	0.118273	0.286412	-4.98143	Disp1	Cajal-Retzius
-0.636139	13.8391	-1.81964	0.118001	0.286412	-5.41028	Gm49027	Cajal-Retzius
1.55393	6.3683	1.8137	0.11898	0.286577	-5.09055	Deptor	Cajal-Retzius
1.3877	9.57936	1.40877	0.206627	0.287481	-5.43409	Acad9	CA1
-0.805537	9.62953	-1.3388	0.215891	0.287637	-5.59779	Zfp287	imGCs
0.768582	8.29929	1.30475	0.247638	0.287796	-5.70639	Ermp1	CA3
-1.02294	12.6614	-1.30483	0.247612	0.287796	-5.82669	Tbata	CA3
-0.889578	8.09202	-1.44802	0.208171	0.288163	-5.27245	Pde1b	mGCs
-0.964563	8.66962	-1.44654	0.208566	0.288163	-5.21598	Tmem116	mGCs
-2.61707	11.2363	-1.45016	0.207604	0.288163	-5.12591	Gm31615	mGCs
0.732708	9.15302	1.3344	0.217268	0.2886	-5.54555	Npm1	imGCs
1.10313	6.63211	1.80077	0.121143	0.28868	-5.08703	Kat14	Cajal-Retzius
0.962837	6.31964	1.80394	0.120608	0.28868	-5.09752	Rccd1	Cajal-Retzius
-1.13494	10.4246	-1.29853	0.249607	0.289302	-5.62638	Aifm3	CA3
-0.377644	10.0672	-1.42923	0.205903	0.289735	-6.11795	Vstm2a	GABA
0.898018	8.87292	1.32714	0.219557	0.29051	-5.45856	Me2	imGCs
0.897022	8.87292	1.32382	0.220609	0.29051	-5.46247	Foxo3	imGCs
0.737508	9.3082	1.32359	0.220682	0.29051	-5.59389	Gtf2f2	imGCs
-2.46536	11.6702	-2.15702	0.0672371	0.290993	-3.94242	Anln	IPCs
0.747682	9.76038	1.31552	0.223262	0.292493	-5.61101	Syt9	imGCs
0.734411	9.13475	1.31473	0.223515	0.292493	-5.56392	Ppcdc	imGCs
0.989047	7.66275	1.43289	0.212224	0.292511	-5.27793	Wdr66	mGCs
1.14559	9.42289	1.31198	0.224401	0.292783	-5.62375	Prkd3	imGCs
1.45409	10.5669	1.76804	0.126788	0.293606	-4.93441	Igsf9	Cajal-Retzius
1.14543	5.59832	1.77984	0.124722	0.293606	-4.848	Cep95	Cajal-Retzius
0.868505	6.98814	1.7719	0.126108	0.293606	-5.04727	Zfp385a	Cajal-Retzius
0.778848	6.4678	1.77898	0.124872	0.293606	-5.13934	Slc2a13	Cajal-Retzius
-1.08345	7.94299	-1.76603	0.127142	0.293606	-4.87101	Ermard	Cajal-Retzius
-1.86463	9.97975	-1.77567	0.125449	0.293606	-4.86617	Adgrf2	Cajal-Retzius
-0.731348	10.1169	-1.30619	0.226273	0.294355	-5.5897	Mthfsd	imGCs
0.721497	8.26226	1.28174	0.255002	0.29476	-5.72712	Paip2b	CA3
0.876872	11.718	1.27459	0.25733	0.296654	-5.74703	Nfatc2ip	CA3
-1.31447	12.4774	-1.38159	0.214427	0.29672	-5.59536	Car4	CA1
-0.636954	14.3679	-1.40581	0.212406	0.296766	-6.02656	6330411D24Rik	GABA
2.51413	6.60858	2.13172	0.0698156	0.297279	-3.94681	Spidr	IPCs
0.843039	10.4784	1.11149	0.267077	0.297463	-5.67925	Gpr137c	CA1-proS
0.855556	7.37417	1.41406	0.217369	0.298166	-5.27717	Zfp956	mGCs
-1.25746	8.33736	-1.4149	0.217136	0.298166	-5.298	Kcnj4	mGCs
-0.685411	14.5946	-1.10378	0.270403	0.299375	-5.87497	Malat1	CA1-proS
0.746207	11.0654	1.09775	0.273024	0.300488	-5.79605	Kcnk12	CA1-proS
0.857749	10.2842	1.09237	0.275377	0.301294	-5.66762	Dcaf10	CA1-proS
-1.02796	10.8917	-1.27787	0.235628	0.305623	-5.53369	Gm28756	imGCs
-1.26864	12.2643	-1.39251	0.223404	0.30571	-5.36271	Gm35339	mGCs
-2.23011	8.73434	-1.38658	0.225094	0.307288	-5.27148	Per3	mGCs
5.20511	6.82577	2.03574	0.0805239	0.30768	-4.04396	Ttc9c	IPCs
3.66964	12.1111	2.01248	0.0833549	0.30768	-4.1825	Melk	IPCs
3.44283	7.70831	1.97228	0.0884802	0.30768	-4.08574	Dars2	IPCs
2.72414	6.32609	2.02326	0.0820311	0.30768	-4.11167	Zranb3	IPCs
2.38312	6.07044	1.99732	0.0852527	0.30768	-4.18114	Gm20732	IPCs
2.28701	5.03096	2.03932	0.0800968	0.30768	-4.19591	Pbx4	IPCs
1.89944	3.97766	2.04703	0.0791843	0.30768	-4.16135	Whrn	IPCs
1.80013	5.25732	2.05452	0.0783074	0.30768	-4.17489	Rnf144a	IPCs
1.78069	5.07437	1.99988	0.0849291	0.30768	-4.24722	Myo1e	IPCs
1.69744	4.84683	2.06702	0.0768664	0.30768	-4.15821	Abtb2	IPCs
-1.39976	13.335	-2.00088	0.084803	0.30768	-4.47417	Bub1b	IPCs
-1.54495	13.0942	-1.97156	0.0885745	0.30768	-4.44522	Tacc3	IPCs
-1.7605	5.44158	-1.98532	0.0867843	0.30768	-4.25865	Gm3764	IPCs
-1.88573	5.67193	-1.99502	0.0855443	0.30768	-4.22975	Igdcc4	IPCs
0.45925	11.9929	1.3731	0.221804	0.307714	-5.93262	Col26a1	GABA
-0.954684	10.2366	-1.35011	0.22379	0.308012	-5.53976	Gm46123	CA1
1.5828	7.13244	1.71682	0.136141	0.309753	-5.08115	Tafazzin	Cajal-Retzius
-1.09669	7.53662	-1.71281	0.1369	0.309753	-5.00065	Hdac11	Cajal-Retzius
-1.35912	10.7344	-1.71999	0.135543	0.309753	-5.01659	Map3k15	Cajal-Retzius
-1.40388	7.03298	-1.714	0.136675	0.309753	-5.11133	Cul7	Cajal-Retzius
0.705525	9.55596	1.26554	0.239803	0.310126	-5.68518	Lima1	imGCs
1.00236	9.37528	1.3411	0.226537	0.310126	-5.50903	Mtmr14	CA1
0.779777	10.6773	1.06978	0.285411	0.310447	-5.76012	Gemin5	CA1-proS
-0.815224	10.8585	-1.26116	0.241299	0.311148	-5.55382	Cdk4	imGCs
3.67649	8.83438	1.95161	0.0912343	0.312803	-4.08514	Mdc1	IPCs
0.985142	11.4539	1.2288	0.272706	0.313539	-5.76762	Nbl1	CA3
0.780368	8.98616	1.25096	0.244816	0.314763	-5.59062	Ern1	imGCs
-0.767343	10.3723	-1.24843	0.245697	0.314977	-5.61806	Kitl	imGCs
1.14392	7.75015	1.36414	0.231592	0.315406	-5.36298	Gpld1	mGCs
1.05983	8.69077	1.36123	0.232447	0.315819	-5.30923	Zfp61	mGCs
0.977929	7.64366	1.69031	0.141242	0.317971	-5.0114	Gfra1	Cajal-Retzius
-1.08064	12.6302	-1.35155	0.235315	0.318958	-5.46937	Iyd	mGCs
0.929032	8.48475	1.34909	0.23605	0.319197	-5.35624	1700123M08Rik	mGCs
1.32724	6.94754	1.34683	0.236726	0.319356	-5.31039	Zfp866	mGCs
-1.07201	9.3344	-1.34393	0.237596	0.319776	-5.16549	Trabd2b	mGCs
0.39742	10.9556	1.33316	0.233793	0.320332	-6.22988	Fgd3	GABA
-0.481888	14.1604	-1.332	0.234151	0.320332	-6.09156	Pnoc	GABA
1.1755	10.4533	1.30866	0.236679	0.321045	-5.59385	C78859	CA1
0.940581	10.1864	1.30366	0.238276	0.321045	-5.59282	Smim13	CA1
-0.705048	13.6368	-1.30393	0.238191	0.321045	-5.77024	4930471C04Rik	CA1
-0.525871	14.9079	-1.67954	0.143366	0.321071	-5.85578	Lhx1	Cajal-Retzius
-0.846141	6.85604	-1.6761	0.144052	0.321071	-5.20298	B130024G19Rik	Cajal-Retzius
-0.965235	10.2299	-1.23174	0.25156	0.32156	-5.65997	Banf2	imGCs
0.948961	5.76737	1.67018	0.145238	0.322112	-5.07715	Nectin1	Cajal-Retzius
-0.864751	9.94725	-1.32236	0.237135	0.322177	-6.18427	Hs3st1	GABA
0.383492	9.98518	1.31281	0.240128	0.324008	-6.21983	Ubash3b	GABA
1.09224	9.63395	1.65709	0.147894	0.326387	-4.99466	Pcp4	Cajal-Retzius
-1.39751	12.4318	-1.32368	0.243757	0.327298	-5.46827	9830166K06Rik	mGCs
-1.07949	13.4703	-1.3166	0.245946	0.328916	-5.6588	Gm12146	mGCs
-2.55582	12.433	-1.31607	0.246112	0.328916	-5.47703	Vwa5b1	mGCs
0.391258	9.98518	1.29436	0.246004	0.329679	-6.2414	Rcan2	GABA
-0.92681	11.4423	-1.64591	0.1502	0.32985	-5.20606	A830052D11Rik	Cajal-Retzius
1.41365	6.65967	1.63265	0.152981	0.330862	-5.30074	Gm5577	Cajal-Retzius
1.16939	11.1442	1.63576	0.152324	0.330862	-5.17663	Tram2	Cajal-Retzius
0.718666	6.31682	1.62619	0.154353	0.330862	-5.32963	Ripor2	Cajal-Retzius
-0.802131	5.90211	-1.62693	0.154194	0.330862	-5.19888	Cep250	Cajal-Retzius
-1.15738	5.34887	-1.63263	0.152985	0.330862	-4.90919	Tmem94	Cajal-Retzius
-0.318357	10.259	-1.28618	0.248651	0.330974	-6.34905	Erbb4	GABA
0.454188	11.3397	1.27073	0.253716	0.33545	-6.15828	Oprm1	GABA
-0.801521	11.63	-1.19889	0.263441	0.335773	-5.62008	Gm32834	imGCs
-0.600825	11.1721	-1.26082	0.257016	0.337547	-6.23081	Gm28175	GABA
0.671225	6.45084	1.60682	0.158536	0.338211	-5.36462	Nrn1	Cajal-Retzius
-0.715817	12.1081	-1.18674	0.267953	0.339858	-5.65126	Sh2d4b	imGCs
-0.84633	10.126	-1.18611	0.268187	0.339858	-5.7255	Cars2	imGCs
1.19662	9.46753	1.16217	0.296546	0.340039	-5.87593	Chchd7	CA3
-1.53358	10.9812	-1.25369	0.254781	0.341487	-5.67283	Iqcc	CA1
1.00595	6.64533	1.59602	0.160916	0.34166	-5.35076	Tlcd4	Cajal-Retzius
0.558239	11.9336	1.15461	0.299364	0.342358	-5.90536	Gm6961	CA3
0.666549	11.2135	1.00126	0.317351	0.342699	-5.91422	Ankrd33b	CA1-proS
-0.623298	13.4453	-0.998373	0.318747	0.342699	-5.97803	Ccn3	CA1-proS
-1.99931	6.06801	-1.58862	0.162566	0.343536	-5.31385	Tmem241	Cajal-Retzius
-1.11896	5.53429	-1.58346	0.163728	0.344366	-5.06321	Smoc2	Cajal-Retzius
-0.586681	9.52519	-1.2399	0.264105	0.344561	-5.86337	Tmem241	GABA
1.15987	5.40912	1.578	0.164964	0.344705	-5.00605	Wipf2	Cajal-Retzius
-0.733407	6.03022	-1.57596	0.165428	0.344705	-5.31652	Zfp438	Cajal-Retzius
-0.663974	10.8447	-1.24232	0.258673	0.344898	-5.68498	Gm28756	CA1
-0.778517	8.04068	-1.27589	0.25889	0.345186	-5.46863	Tdrd5	mGCs
-0.875919	8.43799	-1.27341	0.259699	0.34546	-5.4466	B3galt5	mGCs
3.44525	10.0722	1.86666	0.10346	0.345738	-4.1908	Atad2	IPCs
0.799299	14.4136	1.86982	0.102978	0.345738	-5.0713	Rmi2	IPCs
0.755334	10.4346	0.987175	0.324198	0.346557	-5.79701	Raver1	CA1-proS
2.63598	11.9287	1.83853	0.107847	0.347215	-4.37124	Stil	IPCs
1.52716	4.72677	1.84623	0.10663	0.347215	-4.44056	Ptpdc1	IPCs
-1.54644	5.29283	-1.84689	0.106526	0.347215	-4.44153	Lncppara	IPCs
1.6287	7.02313	1.56335	0.168324	0.349116	-5.30658	Podxl	Cajal-Retzius
[truncated: 827 more rows]

## Sheet: Hypoxia
logFC	AveExpr	t	P.Value	adj.P.Val	B	gene	cell_type
-4.86726	8.12339	-7.31132	3.15835e-12	4.16902e-10	19.6053	Col6a2	Cajal-Retzius
-3.03808	6.54878	-5.07382	7.36017e-07	4.85771e-05	6.08437	Sema4g	Cajal-Retzius
-4.48685	10.0234	-4.98392	1.12886e-06	4.96698e-05	5.70976	Ass1	Cajal-Retzius
10.3377	10.8828	11.228	2.86145e-06	0.000148084	4.77715	Ism2	mGCs
7.78735	10.5198	12.6974	1.09457e-06	0.000148084	5.64855	Dach2	mGCs
7.45779	10.7806	12.3883	1.32823e-06	0.000148084	5.38522	Sytl5	mGCs
6.11963	9.18711	11.1723	2.97413e-06	0.000148084	5.05704	Synpo2	mGCs
6.00992	9.85801	11.0773	3.17777e-06	0.000148084	5.0163	Pappa2	mGCs
-4.04114	9.91974	-4.54714	8.29228e-06	0.000273645	3.72841	Map3k15	Cajal-Retzius
5.3759	10.3802	9.3434	1.1728e-05	0.000455437	3.79407	Rasef	mGCs
5.87744	8.96217	8.96925	1.59709e-05	0.000531602	3.53498	Ccdc81	mGCs
-6.0687	11.8261	-7.89932	4.11212e-05	0.00119766	2.46221	Gm37306	mGCs
4.55665	10.7063	7.75252	4.71913e-05	0.00122173	2.52366	Filip1	mGCs
-2.33716	6.91407	-4.03042	7.28837e-05	0.00160344	1.41823	Gm11266	Cajal-Retzius
-2.3733	7.38195	-4.06434	6.35944e-05	0.00160344	1.55716	Mitf	Cajal-Retzius
-2.30414	7.29759	-3.97771	8.99263e-05	0.00169575	1.2108	Ephb6	Cajal-Retzius
4.90443	8.67192	6.92197	0.000107079	0.00249494	1.75532	Arl13b	mGCs
-4.43145	11.2133	-6.59686	0.000150563	0.0031892	1.42631	Gm31615	mGCs
-3.53174	10.3583	-3.7664	0.000204231	0.00336982	0.650916	Scube3	Cajal-Retzius
-2.12218	6.87961	-3.65127	0.000314573	0.00461374	-0.00643426	Fat1	Cajal-Retzius
4.30053	13.1679	5.73175	0.000396514	0.00615919	0.523442	Kcnj2	mGCs
3.77253	9.36173	5.88602	0.000331341	0.00615919	0.679235	Mak	mGCs
-3.10215	9.33043	-5.8381	0.000350231	0.00615919	0.625362	Asb18	mGCs
-4.28383	9.17932	-5.73348	0.000395712	0.00615919	0.513875	Syk	mGCs
2.73812	9.39299	5.58999	0.000468949	0.0064358	0.330211	Tnip2	mGCs
-2.85541	9.40048	-5.58889	0.000469565	0.0064358	0.328567	Gm43154	mGCs
3.89019	9.26462	5.4018	0.000588399	0.00700368	0.111258	Abcb4	mGCs
3.08538	9.73541	5.28468	0.000679309	0.00700368	-0.039113	Pdxk	mGCs
2.95326	8.91617	5.27047	0.000691351	0.00700368	-0.00665495	Gm37472	mGCs
2.73792	9.8839	5.30582	0.000661828	0.00700368	-0.00294788	Glra2	mGCs
2.6491	9.40929	5.33258	0.000640395	0.00700368	0.016392	Rai2	mGCs
2.64645	9.2482	5.337	0.000636933	0.00700368	0.0332939	B3gnt2	mGCs
5.28547	13.8522	5.14642	0.000806862	0.00724713	-0.126822	Nup62cl	mGCs
2.92498	8.89211	5.16735	0.000785979	0.00724713	-0.129263	Slc12a6	mGCs
2.56258	9.35839	5.14461	0.000808692	0.00724713	-0.21586	C030017B01Rik	mGCs
-3.54351	9.1581	-5.09104	0.00086509	0.00746541	-0.26488	Gm11613	mGCs
3.49154	8.80501	5.029	0.000935806	0.00765616	-0.288216	Elovl7	mGCs
-2.75519	10.2894	-5.01476	0.000952913	0.00765616	-0.330948	Zfp831	mGCs
4.7311	8.05275	4.94807	0.00103768	0.00779934	-0.404341	Tmem47	mGCs
4.4742	12.2239	4.96345	0.00101743	0.00779934	-0.341431	Dsg2	mGCs
6.00889	7.85736	4.91732	0.00107949	0.00786007	-0.499638	Ehd4	mGCs
4.18725	8.24674	4.78833	0.00127598	0.00825446	-0.554487	Arhgap6	mGCs
4.10755	8.53012	4.81258	0.00123627	0.00825446	-0.52573	Abca8a	mGCs
3.66068	11.179	4.76705	0.00131198	0.00825446	-0.588035	Acan	mGCs
3.55277	8.3967	4.76216	0.00132041	0.00825446	-0.581352	Rps6ka6	mGCs
2.71354	8.95333	4.74738	0.00134622	0.00825446	-0.671421	Plxdc2	mGCs
-3.23181	8.83985	-4.7634	0.00131826	0.00825446	-0.629443	Flt3	mGCs
2.77865	8.89519	4.67873	0.00147359	0.00880375	-0.749555	Plpp4	mGCs
6.95145	11.1894	9.18064	0.000269098	0.00920569	1.13585	Ccdc81	CA3
5.43637	14.4895	8.16347	0.00046691	0.00920569	0.710732	Hpgd	CA3
5.4175	14.3121	7.06903	0.000907877	0.00920569	0.0606848	Chodl	CA3
4.79961	11.0519	8.12227	0.000478054	0.00920569	0.566538	Capsl	CA3
4.50026	10.8526	6.87154	0.00103318	0.00920569	-0.179244	Ccdc162	CA3
4.0364	13.956	7.27465	0.000796089	0.00920569	0.192061	Glra3	CA3
-2.7236	11.9958	-6.78812	0.0010922	0.00920569	-0.382797	Slc9a4	CA3
2.63457	10.4099	4.60457	0.001626	0.00947147	-0.853376	Slc39a6	mGCs
-3.17411	12.158	-3.41827	0.000729784	0.00963315	-0.538227	Rassf4	Cajal-Retzius
2.90387	8.86269	4.55886	0.00172839	0.00982233	-0.900907	Kitl	mGCs
4.23794	7.97839	4.46854	0.00195182	0.00990559	-0.963976	Pdlim5	mGCs
3.45886	8.31912	4.46711	0.00195561	0.00990559	-0.943644	Slit2	mGCs
2.74049	8.75852	4.51766	0.00182668	0.00990559	-0.935044	Gucy1a1	mGCs
2.40947	9.99434	4.47218	0.00194225	0.00990559	-1.07264	Mkx	mGCs
2.31365	9.14113	4.46766	0.00195416	0.00990559	-1.08167	Irs1	mGCs
-3.38348	12.2191	-4.39607	0.00215368	0.0106767	-1.03519	Tmem114	mGCs
4.12922	10.6719	5.85058	0.000251006	0.0114626	0.933705	Mpp7	imGCs
3.81759	10.7613	6.15938	0.000172312	0.0114626	1.29154	Arl13b	imGCs
-3.46938	11.9142	-5.99012	0.000211441	0.0114626	1.06395	Ntf3	imGCs
3.84086	11.5138	5.54831	0.000367231	0.0125777	0.510663	Tmem47	imGCs
-2.78034	9.58675	-4.24822	0.00263887	0.0128095	-1.41946	4732463B04Rik	mGCs
3.17277	8.36163	4.16806	0.00295013	0.0132189	-1.33046	Chic1	mGCs
2.19724	9.07449	4.18813	0.00286867	0.0132189	-1.45641	Mal2	mGCs
2.14504	9.37738	4.17766	0.00291084	0.0132189	-1.51431	Spock3	mGCs
-2.23574	9.08109	-4.18145	0.0028955	0.0132189	-1.46744	Syt17	mGCs
-3.35736	9.78336	-4.13285	0.00309912	0.0133731	-1.57008	Cygb	mGCs
-4.60518	12.0468	-4.1328	0.00309935	0.0133731	-1.37895	Best3	mGCs
5.58243	7.03662	4.09282	0.0032784	0.0136644	-1.58687	Sntb1	mGCs
2.53427	10.6575	4.09158	0.00328414	0.0136644	-1.52651	Dusp4	mGCs
4.46025	10.2835	9.92159	0.00121917	0.0142757	-0.334492	Rfx2	CA1-proS
2.70144	12.3851	10.9242	0.000884186	0.0142757	0.338701	Syt10	CA1-proS
1.81464	12.6361	9.38014	0.00146916	0.0142757	-0.256411	Gm13481	CA1-proS
-1.78124	12.0039	-8.73214	0.00186205	0.0142757	-0.407121	Gm10754	CA1-proS
-2.37116	11.7083	-10.0907	0.00115243	0.0142757	0.102076	Gm2762	CA1-proS
-2.40082	13.3803	-9.13504	0.00160395	0.0142757	-0.258761	Ndrg1	CA1-proS
-2.36136	12.0152	-5.94749	0.00197749	0.014584	-1.04989	Ifi203	CA3
2.62485	9.70688	3.94817	0.00402497	0.0160059	-1.84156	Adamts1	mGCs
-2.02216	9.19129	-3.94331	0.00405298	0.0160059	-1.82624	Tgfa	mGCs
-4.35771	8.50587	-3.94618	0.00403642	0.0160059	-1.65264	AI115009	mGCs
2.21517	9.00316	3.91374	0.00422821	0.0164195	-1.82695	Itga8	mGCs
4.48055	10.1218	5.02021	0.00073603	0.016806	-0.102227	Efhb	imGCs
-3.22047	11.6755	-5.09893	0.0006619	0.016806	-0.0778222	Pth2r	imGCs
3.5058	11.0156	5.5273	0.00272938	0.0178926	-0.987555	Ap1s1	CA3
2.28029	10.501	3.82311	0.00481765	0.017914	-1.92582	Rbm24	mGCs
2.0621	9.00837	3.83309	0.00474867	0.017914	-1.94479	Lcorl	mGCs
-2.98264	13.493	-3.81939	0.00484371	0.017914	-1.8296	Tnfrsf25	mGCs
2.11819	10.0267	3.79203	0.00503957	0.0183472	-2.02897	Grb14	mGCs
2.41409	10.6883	3.77212	0.0051874	0.0184152	-1.97525	Stc2	mGCs
-3.08292	8.26912	-3.76829	0.00521632	0.0184152	-1.85144	Tll2	mGCs
2.14764	8.9791	3.72666	0.00554254	0.0192748	-2.09095	Vav3	mGCs
-3.13875	8.81286	-3.69316	0.00582074	0.0199446	-2.09119	Necab3	mGCs
3.26659	8.35208	3.64922	0.00620841	0.0206651	-2.03068	Frmd6	mGCs
-2.98433	8.24092	-3.65845	0.00612476	0.0206651	-1.99651	Olfml2b	mGCs
2.54574	12.3184	7.41745	0.00318103	0.0209039	-1.07403	Ism1	CA1-proS
5.47369	9.72017	5.00116	0.0041995	0.0210649	-1.62831	Efhb	CA3
3.97991	10.5751	5.13769	0.0037436	0.0210649	-1.32792	Fndc1	CA3
2.74603	11.3615	4.97765	0.0042844	0.0210649	-1.55274	Rnf128	CA3
3.20629	10.8949	4.87199	0.00469167	0.0211801	-1.49648	4833422C13Rik	CA3
-2.77841	13.4069	-4.79301	0.00502578	0.0211801	-1.63533	4921539H07Rik	CA3
2.27606	8.92472	3.59667	0.00670841	0.0220149	-2.26523	Ptchd1	mGCs
2.5392	8.46823	3.5696	0.00698252	0.0225962	-2.17018	Rnf217	mGCs
3.47555	10.8831	4.64804	0.00123062	0.0238197	-0.649901	Deptor	imGCs
2.29866	12.0287	4.56146	0.00139093	0.0238197	-0.821912	Kcna1	imGCs
3.62592	10.4477	4.39485	0.00176597	0.0241939	-0.905789	Kcnh8	imGCs
3.14923	14.0679	4.40033	0.00175206	0.0241939	-0.909116	Dach2	imGCs
1.8674	12.115	6.41299	0.00509282	0.0242768	-1.56026	Zbbx	CA1-proS
-2.16767	17.6818	-6.71877	0.00438418	0.0242768	-1.20977	Gm30275	CA1-proS
-2.74964	11.7099	-6.34209	0.00527757	0.0242768	-1.50653	Gpr139	CA1-proS
3.4249	10.7012	4.48961	0.00659564	0.0243214	-1.81169	Cd44	CA3
2.6614	11.7939	4.53546	0.00632519	0.0243214	-2.30872	Arsj	CA3
1.92129	9.33722	3.50611	0.00767288	0.0244902	-2.49209	Spns2	mGCs
3.5872	7.92809	3.48183	0.00795568	0.0247157	-2.1984	Pdgfc	mGCs
2.0499	8.86269	3.48187	0.00795527	0.0247157	-2.41554	Lin7a	mGCs
2.29913	10.7182	3.45675	0.00825954	0.0252927	-2.43113	Ccdc162	mGCs
-2.8219	10.8597	-3.44878	0.00835852	0.0252927	-2.42067	Prox1os	mGCs
2.53579	11.8547	3.43666	0.00851162	0.0254257	-2.34435	Calb1	mGCs
-2.13817	8.82786	-3.4179	0.00875444	0.0258201	-2.49956	Il16	mGCs
1.36649	14.954	5.68768	0.00746137	0.0269687	-1.8333	Ccn3	CA1-proS
-0.870128	12.7746	-5.67834	0.00750013	0.0269687	-2.17349	Opcml	CA1-proS
-2.47685	11.5737	-5.64948	0.00762158	0.0269687	-1.88657	Slc26a8	CA1-proS
-1.8238	15.4674	-4.23163	0.00839284	0.0291281	-2.36839	A330069K06Rik	CA3
2.8172	12.2416	3.05819	0.00245565	0.0294679	-1.64859	Emx2	Cajal-Retzius
3.70293	10.751	3.31531	0.0102179	0.0294744	-2.63565	Capsl	mGCs
-2.38761	11.6224	-3.31346	0.0102465	0.0294744	-2.53465	Ntf3	mGCs
4.76889	9.39175	4.09336	0.00958715	0.0303221	-2.28198	Rfx2	CA3
-2.3772	13.8242	-4.0745	0.00976475	0.0303221	-2.34101	Gm31698	CA3
2.16358	10.9017	3.26504	0.0110268	0.0313323	-2.68587	Stxbp6	mGCs
-2.03668	11.7159	-5.24294	0.00963001	0.0316415	-2.19391	Lmo1	CA1-proS
-2.73135	13.493	-3.23774	0.0114941	0.0322666	-2.66267	Gm2087	mGCs
-1.56641	9.55782	-3.22223	0.0117689	0.0326447	-2.93416	Car12	mGCs
-1.96791	9.34674	-3.18516	0.0124536	0.0341375	-2.98071	Gm12216	mGCs
-2.369	12.7316	-4.03184	0.00301226	0.03439	-1.51385	Necab3	imGCs
-2.89229	11.0984	-4.08477	0.00278341	0.03439	-1.51704	Pcp4	imGCs
2.27656	12.4555	3.84104	0.00401791	0.0344033	-1.83627	Jpt1	imGCs
1.91623	11.5282	3.85906	0.00390927	0.0344033	-1.87105	A430033K04Rik	imGCs
-2.2501	11.5857	-3.9217	0.00355509	0.0344033	-1.7731	Fam163b	imGCs
-2.534	10.6796	-3.94932	0.00340986	0.0344033	-1.59816	Tmem132e	imGCs
-3.53389	13.2182	-3.88665	0.0117583	0.0346871	-2.55097	Tmem181c-ps	CA3
-1.75902	9.2091	-3.16683	0.0128076	0.0346997	-2.98741	Rogdi	mGCs
4.07765	10.2288	5.80401	0.00109591	0.0353568	-0.439751	Capsl	CA1
3.7434	13.0506	6.23364	0.0007501	0.0353568	0.0576179	Clca3a1	CA1
-3.66027	11.7341	-5.74824	0.00115294	0.0353568	-0.329005	Rgsl1	CA1
-4.36569	10.0813	-6.20376	0.000769637	0.0353568	-0.211021	Tubd1	CA1
-4.40291	11.4403	-6.32816	0.000691916	0.0353568	0.0662566	4930471C04Rik	CA1
-4.40345	11.6174	-5.98069	0.000935381	0.0353568	-0.156486	Ctxnd1	CA1
4.78983	12.4617	5.65657	0.00209261	0.0358069	-0.801272	Vwa5b1	GABA
3.4505	10.2928	7.94872	0.000417231	0.0358069	0.755751	Nefh	GABA
3.30827	10.1817	6.49288	0.00110166	0.0358069	-0.154688	Nap1l5	GABA
3.09769	10.2494	6.38016	0.00119641	0.0358069	-0.234018	Eya1	GABA
1.8178	11.1017	6.1613	0.00140905	0.0358069	-0.390222	Kcnk13	GABA
1.77691	10.3894	6.2098	0.00135835	0.0358069	-0.3621	Gm42616	GABA
1.56616	10.4403	5.89513	0.00173013	0.0358069	-0.604625	Olfm3	GABA
-2.26403	13.6529	-5.68687	0.00204196	0.0358069	-0.79118	Oprd1	GABA
-4.78874	11.5378	-6.38802	0.0011895	0.0358069	-0.252661	Moxd1	GABA
2.21678	10.773	5.2894	0.00283889	0.0364324	-1.09462	Gm27008	GABA
-2.2197	11.3683	-5.35665	0.00268154	0.0364324	-1.00305	Lama3	GABA
-2.23698	11.8282	-5.29264	0.00283105	0.0364324	-1.05317	Rnf144b	GABA
-1.82565	9.01546	-3.1272	0.0136091	0.0364475	-2.99905	Otof	mGCs
-3.43264	12.8169	-3.10986	0.0139762	0.0370052	-2.80365	Ankrd31	mGCs
-3.2388	11.2981	-3.08584	0.0145018	0.0379653	-2.89832	Fn3krp	mGCs
2.76127	14.261	3.68691	0.0050887	0.0387306	-1.92939	Neurod1	imGCs
-2.159	11.4636	-3.68726	0.005086	0.0387306	-2.14005	A330008L17Rik	imGCs
-1.9905	9.17007	-3.06433	0.0149899	0.0388072	-3.13786	Pm20d2	mGCs
3.09961	15.9179	4.77706	0.012832	0.0393515	-2.38989	Clca3a2	CA1-proS
-4.21116	14.1041	-5.10405	0.00333123	0.0394623	-1.21305	Gm31218	GABA
1.61951	9.43227	3.02442	0.0159415	0.0408172	-3.23581	Cdh9	mGCs
-0.709935	12.5894	-4.5825	0.0145627	0.0418677	-2.96997	Celf2	CA1-proS
1.79787	11.1158	4.95124	0.00381282	0.0419411	-1.36208	Klf5	GABA
3.45347	10.0072	4.84094	0.00421084	0.0421316	-1.44702	Hrh1	GABA
-2.2209	10.2671	-4.79833	0.00437731	0.0421316	-1.53247	Gm4221	GABA
1.74008	6.49121	2.89177	0.00414982	0.0421366	-2.41191	Ston2	Cajal-Retzius
-2.8595	11.3859	-2.9047	0.00398736	0.0421366	-2.0488	Gm30003	Cajal-Retzius
1.84173	15.3848	4.68306	0.00486729	0.0421442	-1.55901	Pnoc	GABA
1.52321	11.3503	4.65692	0.00498706	0.0421442	-1.60947	Gad1	GABA
-1.7518	11.7384	-4.61226	0.00519961	0.0421442	-1.63019	Chrm2	GABA
1.3445	10.0367	4.42906	0.00618828	0.0428391	-1.83746	Vstm2b	GABA
-1.87074	12.8235	-4.39453	0.00639805	0.0428391	-1.80983	Mob3b	GABA
-2.23293	13.1919	-4.44422	0.00609869	0.0428391	-1.76562	Dlx1as	GABA
-2.49822	9.16547	-4.51386	0.00570591	0.0428391	-1.75769	2610316D01Rik	GABA
-1.71061	9.68767	-2.97518	0.0172028	0.043568	-3.30732	Gm5087	mGCs
3.70236	11.3372	4.20743	0.00768713	0.0441391	-2.04267	Kcnh4	GABA
2.50037	9.35519	4.16217	0.0080423	0.0441391	-2.02486	Cdh22	GABA
1.85295	12.8072	4.13525	0.00826245	0.0441391	-2.04771	Gm42692	GABA
1.55658	10.9057	4.0957	0.00859852	0.0441391	-2.2145	Sv2c	GABA
-1.65697	13.5451	-4.09895	0.00857028	0.0441391	-2.08252	Sox1ot	GABA
-1.81388	11.116	-4.15366	0.00811115	0.0441391	-2.12599	Cntnap3	GABA
-2.00153	11.3255	-4.16938	0.00798449	0.0441391	-2.08215	Gm42303	GABA
-1.76972	7.7854	-2.84577	0.004778	0.0450497	-2.51473	Hdac11	Cajal-Retzius
2.79257	14.0345	3.54708	0.00632171	0.0454099	-2.14705	Dusp4	imGCs
-1.80731	11.0406	-3.51154	0.00668266	0.0454099	-2.38367	Tspan18	imGCs
-1.94651	12.658	-3.48552	0.00696064	0.0454099	-2.3527	Slco2a1	imGCs
-2.1023	11.6821	-3.45375	0.0073165	0.0455619	-2.49785	Fbln1	imGCs
2.00398	10.6376	2.93247	0.0183805	0.0460501	-3.23093	Kcnj4	mGCs
-1.09839	16.2427	-2.91288	0.0189485	0.0469682	-3.61331	Iigp1	mGCs
-2.69833	8.13171	-2.90398	0.0192124	0.047121	-3.03198	B3galt5	mGCs
-2.14941	11.1762	-2.88427	0.0198108	0.0480824	-3.21579	Gm46102	mGCs
1.4693	9.37175	2.85382	0.0207727	0.0498974	-3.49473	Dgkh	mGCs
3.67946	12.335	5.09186	0.00360678	0.0507517	-1.27005	Fndc1	CA2
2.30052	12.2194	4.88656	0.00431274	0.0507517	-1.44054	9530026P05Rik	CA2
2.0017	12.3331	4.29663	0.00743237	0.0507517	-1.97908	B3gat2	CA2
-1.76732	13.3538	-4.25209	0.00775922	0.0507517	-2.07659	Strip2	CA2
-4.01991	12.8466	-4.16366	0.00845862	0.0507517	-2.21442	Prdm8	CA2
-2.20911	13.2394	-2.78119	0.0058062	0.0510945	-2.51025	Gm4681	Cajal-Retzius
2.57759	13.0165	3.27871	0.00964899	0.0520936	-2.64291	Ccdc40	imGCs
-1.72182	11.7489	-3.26971	0.00978811	0.0520936	-2.78834	Fam163a	imGCs
-1.74513	12.4151	-3.33301	0.0088521	0.0520936	-2.62968	Olfml2b	imGCs
-2.14977	13.8374	-3.26343	0.00988638	0.0520936	-2.59029	Slc29a1	imGCs
1.71091	9.13531	2.81378	0.0221121	0.0525727	-3.5155	Bdnf	mGCs
3.42932	9.6228	3.19379	0.0110479	0.0538767	-2.50512	Rfx2	imGCs
1.57154	11.1891	3.13231	0.0121911	0.0538767	-3.01463	Glra2	imGCs
1.52003	11.2576	3.14452	0.0119547	0.0538767	-2.99952	Col12a1	imGCs
-1.5818	11.2326	-3.13935	0.0120542	0.0538767	-3.00623	Dele1	imGCs
-1.84021	10.939	-3.18995	0.011116	0.0538767	-2.86009	Tgfa	imGCs
1.45751	11.9244	3.86767	0.0108701	0.054	-2.33948	Oprm1	GABA
2.78087	14.5685	3.1051	0.0127355	0.0545237	-2.79838	Rasef	imGCs
2.9978	10.4225	3.16617	0.0252201	0.0549707	-3.03367	Gm42722	CA3
2.25875	10.8382	3.0178	0.0298146	0.0549707	-3.28391	Pcsk1	CA3
1.7019	14.0858	3.10363	0.027052	0.0549707	-3.47154	Vit	CA3
1.46828	11.5246	3.13986	0.0259731	0.0549707	-3.65451	Bves	CA3
1.31474	14.3033	3.10999	0.0268588	0.0549707	-3.50386	Rnase4	CA3
-1.18602	11.8023	-3.0895	0.0274862	0.0549707	-3.95493	Smoc2	CA3
-1.23809	11.3621	-3.02455	0.0295862	0.0549707	-3.6307	Itgbl1	CA3
-1.5305	11.6856	-3.02778	0.0294775	0.0549707	-3.94329	Col15a1	CA3
-1.58962	11.341	-3.28844	0.0220289	0.0549707	-3.29393	Ccbe1	CA3
-1.66671	11.4363	-3.34217	0.0207732	0.0549707	-3.32408	Prss35	CA3
-1.71283	11.235	-3.23176	0.0234477	0.0549707	-3.26955	Olfml2b	CA3
-2.22446	16.5959	-3.10185	0.027106	0.0549707	-3.77781	Csf2rb2	CA3
2.86538	15.5648	3.94659	0.0227081	0.0560216	-3.04467	Clca3a1	CA1-proS
2.71063	13.353	3.67739	0.0278406	0.0560216	-3.57203	Bmp3	CA1-proS
1.83738	11.2719	3.73403	0.0266498	0.0560216	-3.22419	Tspan2	CA1-proS
1.8177	12.8629	3.64163	0.0286264	0.0560216	-3.79586	Capsl	CA1-proS
-0.7059	13.2412	-3.89862	0.0235308	0.0560216	-3.41168	Rbfox1	CA1-proS
-1.51317	12.2407	-3.61503	0.0292287	0.0560216	-3.68215	Gm35835	CA1-proS
-2.08102	12.6718	-3.76256	0.026074	0.0560216	-3.68725	G630018N14Rik	CA1-proS
-2.34731	12.0062	-3.92397	0.0230916	0.0560216	-3.30764	Itgbl1	CA1-proS
-1.45771	12.5566	-2.96498	0.0316714	0.0566247	-3.88588	AI115009	CA3
3.70961	15.4429	3.53707	0.0310864	0.057199	-3.41382	Gm19324	CA1-proS
2.00913	9.30869	2.72815	0.0252821	0.0576653	-3.68172	Erich1	mGCs
1.76116	10.0228	2.73165	0.0251438	0.0576653	-3.63441	Lhx9	mGCs
1.62269	10.6617	2.73716	0.024928	0.0576653	-3.52438	Il1rap	mGCs
1.58981	10.2348	2.72289	0.0254915	0.0576653	-3.60969	Dock10	mGCs
-1.34101	9.44626	-2.73998	0.0248179	0.0576653	-3.67687	Per3	mGCs
2.87725	13.3023	3.47516	0.0326663	0.0577942	-3.78235	Mrap2	CA1-proS
-2.14317	9.48361	-2.71405	0.0258473	0.0579078	-3.71823	Pnma3	mGCs
1.70261	10.3773	3.7345	0.0125107	0.059288	-2.64287	Vasp	GABA
-1.52856	12.1542	-3.72009	0.0127046	0.059288	-2.47981	Gm13629	GABA
-2.87565	12.3242	-2.68536	0.0270373	0.0599971	-3.41946	Iyd	mGCs
3.38786	10.2457	4.77443	0.00297404	0.0608025	-1.23494	Syt10	CA1
3.30793	11.0276	4.91348	0.00257814	0.0608025	-1.08187	Rtkn2	CA1
3.0093	13.2261	4.82275	0.00282915	0.0608025	-1.13791	Bmp3	CA1
-2.65926	12.3401	-2.66749	0.0278069	0.0611228	-3.44533	Vwa3b	mGCs
-2.05255	13.2544	-2.86884	0.0353927	0.0614167	-3.71063	Tbata	CA3
1.06383	11.5144	2.80588	0.0380935	0.0642147	-4.06062	Nwd2	CA3
-2.51979	12.6875	-3.75102	0.0128484	0.0642418	-2.63424	Plch2	CA2
-1.26496	16.0374	-2.77115	0.0396806	0.0650322	-4.1321	Or52k2	CA3
-1.70452	8.62314	-2.62159	0.0298875	0.065082	-3.62316	Oacyl	mGCs
-2.27652	8.18841	-2.61216	0.0303342	0.0654432	-3.47022	Golm1	mGCs
2.29708	10.2718	2.97115	0.015805	0.0656145	-2.94128	Fndc1	imGCs
1.80276	12.2749	3.56846	0.0149647	0.0670175	-2.63366	Snx8	GABA
1.73127	9.55596	3.55231	0.0152312	0.0670175	-2.61204	Ltbp1	GABA
1.80825	12.4902	3.16073	0.0424007	0.0672604	-4.21814	Fgf10	CA1-proS
1.59096	11.3932	3.16065	0.0424033	0.0672604	-3.80204	Zfp811	CA1-proS
-0.634871	12.7125	-3.24005	0.0396426	0.0672604	-4.19019	Meg3	CA1-proS
-1.63137	11.2742	-2.93645	0.0167182	0.0673644	-3.33282	Triobp	imGCs
1.56599	10.8994	2.8994	0.0177528	0.0680698	-3.30666	Casp3	imGCs
-1.52163	12.0736	-2.89476	0.0178869	0.0680698	-3.37841	Gm20687	imGCs
-1.88997	8.41885	-2.57418	0.0322033	0.0688382	-3.61212	Gm32014	mGCs
-1.54657	10.0806	-2.54682	0.0336217	0.0712169	-3.90883	Lgi3	mGCs
1.40043	12.5284	3.45501	0.0169551	0.0725303	-2.74209	Col26a1	GABA
-2.73523	12.936	-3.0234	0.0477508	0.0732179	-4.39769	Aox4	CA1-proS
1.94938	11.0717	2.52105	0.0350155	0.073501	-3.77914	Pkib	mGCs
1.86274	10.5512	2.81014	0.0205233	0.073992	-3.29398	Dleu2	imGCs
-2.54601	10.0291	-2.81082	0.0205006	0.073992	-3.11281	Car12	imGCs
-2.50408	13.3401	-2.51053	0.0356013	0.0740635	-3.72608	Dsp	mGCs
-1.56279	14.0753	-3.40985	0.0178292	0.0742082	-2.79187	Gm56750	GABA
1.65026	11.1188	2.7692	0.021938	0.0751377	-3.58324	Pnma8b	imGCs
-1.44272	11.0534	-2.78265	0.0214623	0.0751377	-3.54524	Gpr139	imGCs
-2.3505	12.4567	-2.62298	0.00922331	0.0760923	-2.83998	Sctr	Cajal-Retzius
-1.80999	11.0064	-2.74405	0.0228557	0.0763714	-3.59216	Coa8	imGCs
-1.9986	9.54129	-3.28728	0.020469	0.0820991	-2.88858	Pstpip2	GABA
-2.15043	11.1937	-3.27354	0.0207913	0.0820991	-3.07985	Gm46102	GABA
1.86332	10.735	2.66959	0.025808	0.0841832	-3.59822	Tbc1d4	imGCs
-1.78086	13.0588	-2.65035	0.0266318	0.0848503	-3.62768	Gm5087	imGCs
-1.309	9.6207	-2.41662	0.0412877	0.0851331	-4.17621	Susd1	mGCs
-1.72059	11.5263	-3.1999	0.0226189	0.0864187	-3.11119	Pde5a	GABA
-2.71633	13.8918	-3.1851	0.0230076	0.0864187	-3.03709	Tll1	GABA
-1.36667	11.085	-2.61001	0.028446	0.0885705	-3.82879	Zfhx2os	imGCs
0.855278	10.532	3.12992	0.0245239	0.0899211	-3.36586	Rcan3	GABA
1.60959	8.79031	2.37141	0.0443426	0.09063	-4.06929	Tunar	mGCs
-1.17551	9.61383	-2.36526	0.0447754	0.0907188	-4.25524	Gm6999	mGCs
4.48548	10.0328	4.29665	0.00496063	0.0910864	-1.68025	Fgf10	CA1
3.5184	11.4138	4.1239	0.00601787	0.0910864	-1.83166	6720407P12Rik	CA1
-1.84304	13.5388	-4.00011	0.00693049	0.0910864	-2.02777	Egfl6	CA1
-1.89453	13.662	-4.20131	0.00551573	0.0910864	-1.81477	Gm32592	CA1
-2.99156	11.3264	-4.06093	0.00646414	0.0910864	-1.89539	Car4	CA1
2.8037	9.65287	2.51314	0.0333281	0.0913191	-3.46507	Pdgfc	imGCs
1.99817	13.2827	2.56441	0.0306476	0.0913191	-3.73796	Kif18a	imGCs
1.4383	11.1072	2.56405	0.0306656	0.0913191	-3.90768	Minar2	imGCs
1.43802	11.576	2.52019	0.0329461	0.0913191	-3.98744	Heg1	imGCs
-1.64145	11.7835	-2.52702	0.0325801	0.0913191	-3.97392	Ocln	imGCs
-3.56103	13.1742	-2.52219	0.0328383	0.0913191	-3.81625	1700028E10Rik	imGCs
3.76232	11.7132	3.81861	0.00856072	0.0914364	-2.17851	Gm19324	CA1
3.75406	10.6717	3.78143	0.00894486	0.0914364	-2.18363	Dbpht2	CA1
2.09325	12.8932	3.82991	0.00844761	0.0914364	-2.16977	Gm30085	CA1
-2.74376	12.7946	-3.83275	0.00841943	0.0914364	-2.16421	Gm28153	CA1
-2.88869	15.1109	-3.15843	0.0245248	0.0919678	-3.11982	Ntf3	CA2
-3.68326	13.3707	-3.20588	0.0232398	0.0919678	-3.21324	Olfml2b	CA2
1.69259	10.5669	2.47086	0.0357138	0.0926729	-3.82812	Gm20646	imGCs
1.66306	10.5579	2.45167	0.0368525	0.0926729	-3.85341	Cbx3	imGCs
-1.20602	11.309	-2.4516	0.0368566	0.0926729	-4.10724	Podxl	imGCs
-1.41569	12.2332	-2.46885	0.0358314	0.0926729	-4.03485	Tmem132a	imGCs
-1.45955	11.5715	-2.43546	0.0378419	0.0926729	-4.12163	Gm960	imGCs
-1.64449	11.915	-2.43483	0.0378809	0.0926729	-4.11965	Gm32834	imGCs
2.74912	10.752	3.04444	0.0270977	0.0934275	-3.44317	Cgref1	GABA
1.27227	12.9358	3.04928	0.0269443	0.0934275	-3.17507	AW551984	GABA
0.998464	11.0187	3.02869	0.0276041	0.0934275	-3.40654	Dchs2	GABA
-1.29475	9.54715	-3.01942	0.0279069	0.0934275	-3.18532	2700054A10Rik	GABA
1.36714	9.7518	2.33831	0.0467214	0.0934277	-4.28441	Dgat2	mGCs
-1.74765	8.81811	-2.33312	0.047106	0.0934277	-4.13786	Inf2	mGCs
-3.81338	12.6177	-2.33031	0.0473153	0.0934277	-3.94139	Vwa5b1	mGCs
2.71912	9.90875	3.65995	0.0103398	0.0958507	-2.31252	Pja1	CA1
1.96787	13.7713	3.65364	0.0104185	0.0958507	-2.46582	Pou3f1	CA1
1.86654	12.1932	2.38585	0.0410385	0.0965655	-4.17175	Gm17750	imGCs
1.77432	10.4235	2.34385	0.0439532	0.0965655	-3.95555	Tgfb2	imGCs
1.66139	10.4464	2.33767	0.0443991	0.0965655	-3.97527	Bdnf	imGCs
1.33821	10.8844	2.39467	0.0404515	0.0965655	-4.09908	Ankrd6	imGCs
1.28422	10.8799	2.34148	0.0441234	0.0965655	-4.18008	Irs1	imGCs
1.1758	11.0846	2.33757	0.0444061	0.0965655	-4.25891	Spata13	imGCs
1.16907	11.0846	2.36683	0.042334	0.0965655	-4.21311	Filip1	imGCs
1.39234	14.3493	2.96863	0.0296337	0.0970976	-3.29263	Slc32a1	GABA
-2.85835	11.2403	-2.28438	0.0508728	0.0996081	-4.10391	Akain1	mGCs
2.65837	10.9911	3.57355	0.0114781	0.10057	-2.41585	9630010A21Rik	CA1
1.09537	10.0275	2.87168	0.0332682	0.101341	-3.55348	Zbtb7c	GABA
1.05387	10.2167	2.87597	0.0330975	0.101341	-3.62377	Insyn2b	GABA
-1.2785	11.54	-2.86439	0.0335609	0.101341	-3.509	Cracr2a	GABA
-1.79069	9.35519	-2.87079	0.033304	0.101341	-3.30788	A330008L17Rik	GABA
-1.30019	12.9767	-2.3505	0.0659639	0.102529	-4.4569	Gm20125	CA3
-2.11894	12.9374	-2.34962	0.0660357	0.102529	-4.47514	Npy2r	CA3
-1.60403	10.4253	-2.27486	0.0491906	0.105299	-4.06055	Gm31508	imGCs
-1.43276	13.4171	-2.30418	0.0698612	0.105688	-4.38822	Ttn	CA3
-1.9957	13.7411	-2.58389	0.0713407	0.10586	-4.61929	C230014O12Rik	CA1-proS
3.44081	9.5166	3.49334	0.0126598	0.105882	-2.4982	Mak	CA1
1.52042	12.9188	2.21302	0.054403	0.105979	-4.31865	Sema3c	imGCs
1.06309	11.254	2.21537	0.0541951	0.105979	-4.47631	Stxbp6	imGCs
-1.22756	10.8606	-2.20717	0.0549234	0.105979	-4.37923	Nectin1	imGCs
-1.52936	10.8017	-2.24462	0.0516754	0.105979	-4.29343	Col15a1	imGCs
-1.75391	15.7094	-2.22289	0.0535358	0.105979	-4.08944	Gm44724	imGCs
-1.78781	10.3931	-2.2111	0.0545727	0.105979	-4.14148	Parm1	imGCs
-2.70347	12.6993	-2.21188	0.0545041	0.105979	-4.3456	Cdc42ep4	imGCs
-2.58519	10.4335	-2.22291	0.0560537	0.108838	-4.34289	Rnls	mGCs
-1.15071	9.71881	-2.78735	0.036833	0.109082	-3.51663	Ubap1l	GABA
-0.616854	12.1746	-2.24972	0.0747633	0.110276	-5.06794	Il16	CA3
-1.89329	11.6888	-3.38422	0.0144881	0.111075	-2.6834	Pate2	CA1
-2.92974	12.2719	-3.39494	0.0142962	0.111075	-2.67227	Gm17116	CA1
-1.41756	10.7416	-2.20326	0.057817	0.111322	-4.31686	Gm46123	mGCs
-2.08668	8.12602	-2.1981	0.0582889	0.111322	-4.04181	Pls1	mGCs
0.477691	12.6608	2.4711	0.0795048	0.11193	-5.01721	Sertm1	CA1-proS
-0.510654	13.7143	-2.46088	0.0802978	0.11193	-4.75933	Lsamp	CA1-proS
-1.61901	8.49401	-2.18717	0.0593013	0.112335	-4.21401	Arsb	mGCs
1.06106	11.2452	2.1523	0.0600446	0.114252	-4.57284	Tgfbr1	imGCs
-1.38959	12.7217	-2.14121	0.0611342	0.114731	-4.44937	Gm40578	imGCs
2.27866	10.6818	3.32177	0.0156637	0.115285	-2.69193	Rxrg	CA1
1.31078	9.95011	2.72583	0.039698	0.115349	-3.69789	Gucy1a1	GABA
-1.3679	8.79387	-2.16341	0.0615628	0.115679	-4.38154	Arhgap15	mGCs
-1.26378	8.80835	-2.14548	0.0633248	0.117101	-4.41391	Ajm1	mGCs
-1.7136	9.09386	-2.14846	0.0630289	0.117101	-4.5221	Wrap73	mGCs
1.78138	14.3091	2.17533	0.0820638	0.118092	-4.68263	Cpm	CA3
-1.09008	12.1296	-2.37278	0.087535	0.11843	-4.92854	Fank1	CA1-proS
2.85533	9.63679	3.26869	0.0167453	0.118505	-2.72832	Atxn7l3b	CA1
-1.8185	8.64895	-2.42488	0.0159847	0.124117	-3.44626	Slc17a6	Cajal-Retzius
-0.542362	12.6572	-2.29462	0.0946041	0.124337	-5.21906	Slc26a4	CA1-proS
2.94698	10.8321	3.17322	0.018902	0.126303	-2.8703	Mtres1	CA1
2.88178	9.25543	3.01017	0.0233188	0.126303	-3.00673	Efhb	CA1
2.46906	10.1993	3.13436	0.0198651	0.126303	-2.89822	D130019J16Rik	CA1
2.30067	9.95105	3.12072	0.0202159	0.126303	-2.90039	1700086L19Rik	CA1
-1.48803	13.3244	-3.0436	0.0223291	0.126303	-3.15644	Fibcd1	CA1
-1.99041	11.405	-3.09951	0.0207745	0.126303	-2.99873	ENSMUSG00000121378	CA1
-2.10549	13.7314	-3.05459	0.0220138	0.126303	-3.21336	Gm2895	CA1
-2.31929	11.3542	-3.00951	0.0233386	0.126303	-3.10308	Nmrk1	CA1
1.03651	12.2083	2.0718	0.068405	0.126642	-4.65359	Gfra2	imGCs
1.44144	9.62786	2.59966	0.0463688	0.132237	-3.70384	Ankrd50	GABA
1.31379	11.0402	2.03279	0.0728498	0.133072	-4.71376	Gsap	imGCs
1.08165	14.7947	2.57368	0.0478887	0.134088	-3.7733	B020031H02Rik	GABA
-1.29	8.75128	-2.04383	0.0742875	0.136291	-4.53892	Kcnip2	mGCs
1.18251	9.75283	2.52971	0.0505859	0.136671	-3.84493	Camk1	GABA
-1.21601	9.9916	-2.5417	0.0498344	0.136671	-3.9483	Htr7	GABA
-1.01813	9.27199	-2.03196	0.075683	0.137767	-4.73546	Slc4a4	mGCs
-1.21106	12.4333	-2.00155	0.0766087	0.138097	-4.71458	Rcan3	imGCs
-1.99184	13.2457	-2.02053	0.077049	0.139166	-4.4322	Myrfl	mGCs
1.15978	10.1318	2.01021	0.0783045	0.139274	-4.70791	Syt10	mGCs
-1.95798	8.01334	-2.01189	0.0780986	0.139274	-4.25716	Tspan18	mGCs
1.44062	11.6172	1.98314	0.0789096	0.140398	-4.81723	Cd9	imGCs
-1.03273	11.5227	-2.4932	0.052951	0.140594	-3.9716	Dlx6os1	GABA
2.29064	10.1744	2.89444	0.027128	0.142616	-3.18011	Dclk3	CA1
3.35762	10.7954	2.82765	0.029628	0.147339	-3.28457	Gm49673	CA1
-1.98581	10.4439	-2.8329	0.0294228	0.147339	-3.26521	Iqcc	CA1
1.00107	12.149	1.93813	0.0848145	0.148969	-4.8633	4930578M01Rik	imGCs
-1.93027	10.2707	-2.79647	0.0308789	0.149519	-3.30423	Srl	CA1
0.842168	12.4327	1.96375	0.10727	0.150689	-5.2686	Gm13481	CA3
-1.84131	10.9233	-2.75543	0.032612	0.152381	-3.38276	Gm29724	CA1
-2.3726	11.7964	-2.74371	0.0331262	0.152381	-3.49157	Ocel1	CA1
-1.05259	13.9343	-2.41045	0.0587648	0.153025	-3.95467	Pde11a	GABA
-1.25593	10.1653	-2.39902	0.0596203	0.153025	-4.21043	Lig1	GABA
-1.69146	11.2443	-2.71667	0.0343452	0.154135	-3.4552	Tmem91	CA1
-0.938498	11.318	-1.89803	0.0904262	0.156815	-4.95585	Sema5a	imGCs
-1.12116	8.99657	-1.92819	0.0890004	0.157099	-4.80881	Inpp5j	mGCs
3.13499	10.6041	2.66893	0.0366159	0.160413	-3.47042	Gm42616	CA1
-1.24434	8.6087	-1.90657	0.0920454	0.161252	-4.67047	1700087I21Rik	mGCs
-2.7555	14.501	-2.01206	0.126328	0.161419	-5.18387	Gm48159	CA1-proS
2.53513	10.2996	2.55023	0.0429825	0.161604	-3.60898	Gps1	CA1
2.08475	9.994	2.55447	0.0427359	0.161604	-3.57454	Zbbx	CA1
1.93824	10.1141	2.55082	0.0429478	0.161604	-3.59283	Acvr1c	CA1
1.21195	13.8159	2.63982	0.0380784	0.161604	-3.77903	Gm37725	CA1
-1.64137	11.4262	-2.53444	0.0439141	0.161604	-3.71561	Teddm2	CA1
-2.00904	10.3037	-2.54666	0.0431913	0.161604	-3.6136	Tnxb	CA1
-2.45492	11.0249	-2.58969	0.0407448	0.161604	-3.59736	Hdac10	CA1
-2.94062	10.6073	-2.5969	0.0403492	0.161604	-3.56004	9130019P16Rik	CA1
0.984414	9.68878	1.88802	0.0947358	0.164727	-4.96105	Dlg2	mGCs
1.56746	11.3972	2.47967	0.0473135	0.1707	-3.7811	Tmem74	CA1
0.755172	11.1917	2.2774	0.0695984	0.172297	-4.31487	Fgd3	GABA
-0.760834	10.7033	-2.26751	0.0704852	0.172297	-4.44289	Gm15155	GABA
-2.48203	12.1891	-2.28605	0.0688334	0.172297	-4.14313	Gm5087	GABA
-1.03454	10.4184	-1.84631	0.101062	0.174426	-4.89485	Fam163b	mGCs
1.01881	15.6338	2.23694	0.0733017	0.176382	-4.22107	Crhbp	GABA
1.54794	8.29177	2.23537	0.0262297	0.176752	-3.93793	Stk32b	Cajal-Retzius
-1.3944	6.09064	-2.24771	0.0254206	0.176752	-4.00398	Dpy19l1	Cajal-Retzius
-1.8513	12.9574	-2.22715	0.0267806	0.176752	-3.80996	Grid2ip	Cajal-Retzius
-0.848495	15.8778	-1.81955	0.128987	0.176983	-5.34695	Or51r1	CA3
1.11944	10.6162	2.19017	0.0778438	0.181185	-4.55997	Wnt7a	GABA
1.0877	11.0146	2.15577	0.0813734	0.181185	-4.51348	Rgs8	GABA
0.770631	10.6488	2.14646	0.082357	0.181185	-4.61152	Lypd6	GABA
0.56573	10.3429	2.15404	0.0815548	0.181185	-4.58539	Alk	GABA
-1.09211	9.61634	-2.1919	0.0776699	0.181185	-4.1964	Pnma3	GABA
-1.58976	8.31648	-1.81536	0.106014	0.181627	-4.65908	Zkscan16	mGCs
1.82496	12.0131	2.40477	0.0524181	0.18198	-3.93892	Wfs1	CA1
-1.9093	9.81947	-2.40663	0.0522845	0.18198	-3.73243	Tsbp1	CA1
1.42343	12.5674	2.37672	0.0544747	0.182243	-3.96014	Gm56610	CA1
-1.18342	15.2428	-2.3878	0.0536525	0.182243	-4.51952	Trp63	CA1
-0.966656	12.42	-2.11929	0.0853012	0.18502	-4.32799	Trpc6	GABA
1.50326	9.9	1.78998	0.110245	0.187497	-5.07136	1700086L19Rik	mGCs
-1.6906	9.41839	-1.78159	0.111676	0.188555	-5.11673	Sh3bp1	mGCs
1.62247	10.3268	2.08462	0.0892188	0.190829	-4.67213	Gprasp2	GABA
1.32216	10.9648	1.7622	0.115056	0.191486	-4.90339	Trhr	mGCs
-1.35166	8.50857	-1.76359	0.11481	0.191486	-4.82088	Tdrd5	mGCs
-0.645777	10.2769	-2.06842	0.091114	0.1917	-4.68022	Slc6a1	GABA
-1.30244	9.76397	-2.06	0.0921157	0.1917	-4.43688	Hs3st1	GABA
1.12927	10.9601	2.0233	0.0966156	0.193092	-4.69642	Gm42617	GABA
1.02747	13.438	2.01393	0.0977999	0.193092	-4.42391	Gm14204	GABA
-1.17182	9.56523	-2.03813	0.0947703	0.193092	-4.36058	Gm49936	GABA
-1.2588	13.7448	-2.01917	0.097136	0.193092	-4.43192	A830019P07Rik	GABA
1.63252	13.4241	2.00119	0.099436	0.193837	-4.43904	Drd2	GABA
1.24701	7.11818	2.15947	0.0317143	0.199347	-4.25679	Adcy8	Cajal-Retzius
-0.906767	9.63985	-1.73014	0.12085	0.199703	-5.18841	Plekhg5	mGCs
1.24662	11.9411	2.27319	0.0628261	0.199917	-4.11223	Chst9	CA1
-1.22894	12.0138	-2.26683	0.0633809	0.199917	-4.12085	Dpm2	CA1
-1.58011	10.4215	-2.25862	0.0641037	0.199917	-3.97945	Nkain4	CA1
-3.07523	13.1009	-2.27388	0.0627665	0.199917	-4.13132	Gm56609	CA1
-0.986359	9.21121	-1.71849	0.123024	0.200451	-5.17153	Cpped1	mGCs
-1.54159	10.212	-1.72028	0.122687	0.200451	-5.10341	Pcdh20	mGCs
1.80679	9.88752	2.22751	0.0669233	0.205231	-3.96084	Asphd2	CA1
-0.956616	10.8609	-1.70899	0.121888	0.208734	-5.11124	Synpr	imGCs
-1.35886	10.5593	-1.6858	0.129315	0.209239	-5.09361	Gm30092	mGCs
0.52786	10.2718	1.92668	0.109585	0.210952	-4.86218	Nhs	GABA
1.41158	11.1203	2.18019	0.0714586	0.211222	-4.12745	Wdyhv1	CA1
-1.33826	11.2956	-2.16458	0.0730228	0.211222	-4.17088	5430403G16Rik	CA1
-1.86168	10.9719	-2.1602	0.0734686	0.211222	-4.14071	Gm32014	CA1
-2.6255	10.9281	-2.17761	0.0717144	0.211222	-4.11481	Kcnn1	CA1
1.06911	10.7477	1.68279	0.126971	0.212134	-5.0879	Minpp1	imGCs
-1.03502	11.7113	-1.68467	0.126599	0.212134	-5.24664	Inf2	imGCs
2.73778	10.4081	2.11194	0.0785622	0.212965	-4.16398	Zfp719	CA1
2.17407	10.2985	2.13712	0.075861	0.212965	-4.12715	Prokr2	CA1
-1.3923	11.5576	-2.11064	0.0787044	0.212965	-4.29215	Catsper3	CA1
-2.04009	10.5344	-2.1147	0.0782616	0.212965	-4.16419	5430402O13Rik	CA1
-0.992263	8.8207	-1.66611	0.133245	0.214111	-5.10017	Prox1	mGCs
-2.00563	10.6591	-2.09097	0.0808869	0.215698	-4.20053	4930444P10Rik	CA1
-1.61508	8.77879	-2.10735	0.0360302	0.216181	-4.12365	1500009L16Rik	Cajal-Retzius
-0.85033	9.38314	-1.6472	0.137124	0.218835	-5.29899	Kbtbd11	mGCs
1.40905	10.3984	2.06926	0.0833682	0.219139	-4.21733	C030017B01Rik	CA1
1.45888	13.3667	2.05847	0.0846295	0.219322	-4.46533	Clca3a2	CA1
1.31065	13.9505	1.64821	0.133975	0.219337	-5.01479	Pappa2	imGCs
1.25419	13.1184	1.64457	0.134733	0.219337	-5.12509	Cerkl	imGCs
-0.890994	12.447	-1.63225	0.137325	0.219337	-5.23907	Mndal	imGCs
-1.69302	10.5512	-1.63055	0.137686	0.219337	-5.0504	Ccdc28b	imGCs
1.63485	9.84407	1.99525	0.0924189	0.219736	-4.23797	Trdmt1	CA1
1.5885	10.9278	2.01845	0.0894797	0.219736	-4.31739	Mrap2	CA1
1.45487	10.1221	1.99507	0.0924419	0.219736	-4.28552	2900079G21Rik	CA1
1.43806	13.3848	1.9896	0.0931489	0.219736	-4.56062	Zfp992	CA1
-1.38136	10.4442	-2.04505	0.0862256	0.219736	-4.2491	Gm44257	CA1
-1.57204	10.4592	-2.02357	0.0888431	0.219736	-4.2764	Wdr89	CA1
-1.74111	10.7443	-2.01674	0.0896929	0.219736	-4.30029	Gm10287	CA1
-1.74877	7.99449	-1.63797	0.139054	0.220405	-4.74344	Ap1g2	mGCs
1.37543	10.2346	1.96971	0.0957669	0.223052	-4.33122	Gm26930	CA1
-0.724797	16.126	-1.62272	0.1423	0.224026	-5.54617	Or13a25	mGCs
-0.795028	9.28371	-1.61627	0.143691	0.224698	-5.3256	Orai2	mGCs
1.5128	10.1038	1.95082	0.0983225	0.225099	-4.33748	Psmb3	CA1
-1.25077	10.9909	-1.93331	0.100752	0.225099	-4.43094	Gm13986	CA1
-1.27808	10.7633	-1.92959	0.101276	0.225099	-4.41157	Gm11906	CA1
-1.31086	10.4337	-1.92772	0.101539	0.225099	-4.39578	Gm10754	CA1
1.26798	12.5705	1.61032	0.144988	0.225214	-4.94367	Malat1	mGCs
-0.546933	10.5346	-1.86394	0.118955	0.226161	-4.9886	Rab3b	GABA
-1.73193	12.556	-1.91295	0.103652	0.227048	-4.56666	Gm31416	CA1
-1.67003	14.8705	-1.60024	0.144272	0.227187	-5.01828	1600029O15Rik	imGCs
1.43943	10.3892	1.88073	0.108412	0.22883	-4.45258	Cox18	CA1
1.23983	12.0477	1.88027	0.108483	0.22883	-4.62607	Gm48758	CA1
-1.06369	12.2364	-1.87396	0.109441	0.22883	-4.62453	Gm32856	CA1
-1.39905	10.3289	-1.87553	0.1092	0.22883	-4.45598	Tgds	CA1
-1.2377	11.4862	-1.59418	0.148557	0.22923	-5.03696	Mas1	mGCs
1.56298	10.1415	1.8489	0.113329	0.231694	-4.46898	Hcn4	CA1
-1.54556	10.7093	-1.85043	0.113088	0.231694	-4.50606	Gm15624	CA1
0.986246	10.7239	1.5773	0.152374	0.232046	-5.2045	Lsamp	mGCs
0.840255	9.71133	1.57893	0.152001	0.232046	-5.3872	Gpr37	mGCs
1.1401	14.5515	1.56438	0.155354	0.233533	-5.28555	Plekha2	mGCs
-0.868805	10.1352	-1.56635	0.154896	0.233533	-5.32692	Vwa3a	mGCs
0.799802	12.8807	1.82724	0.124809	0.234397	-4.65167	Malat1	GABA
1.71167	13.0264	1.57166	0.177334	0.235635	-5.42979	Trhr	CA3
0.577817	11.8297	1.56124	0.179721	0.235635	-5.94705	Nid2	CA3
0.777757	11.8481	1.56631	0.151981	0.236607	-5.40623	Kitl	imGCs
-0.973084	14.4984	-1.54664	0.159535	0.23828	-5.2976	Gm44724	mGCs
1.17182	12.7701	1.81745	0.118402	0.239407	-4.69867	D430036J16Rik	CA1
-1.5776	11.1654	-1.53522	0.162279	0.240834	-5.16656	Gm15624	mGCs
-0.398307	11.7737	-1.52555	0.188137	0.241307	-5.9605	Gm32647	CA3
0.772316	11.1502	1.78942	0.131149	0.243336	-4.95123	Rgs10	GABA
-0.733317	9.45971	-1.52208	0.165489	0.244044	-5.47061	Pip5k1b	mGCs
0.885549	10.2155	1.7666	0.135131	0.244826	-5.04658	Kif26a	GABA
-0.474445	10.7721	-1.77511	0.133632	0.244826	-5.06443	Nxph1	GABA
0.414557	12.0897	1.49164	0.196489	0.246656	-6.0733	9530026P05Rik	CA3
-0.678078	11.171	-1.74604	0.138821	0.248587	-5.00004	Gm28175	GABA
-1.34684	14.0584	-1.49422	0.172481	0.252756	-5.27409	4930519F16Rik	mGCs
0.690941	15.3498	1.7232	0.143041	0.2532	-4.84894	Edaradd	GABA
1.44043	10.1082	1.76822	0.126796	0.253593	-4.56215	Cinp	CA1
-0.955992	13.5482	-1.75573	0.129017	0.255153	-4.90473	Gm14393	CA1
-0.978697	12.1087	-1.74834	0.13035	0.255153	-4.79252	Cck	CA1
-1.19825	13.9529	-1.50797	0.166095	0.255675	-5.19859	Islr2	imGCs
1.07292	11.1459	1.48183	0.175676	0.255828	-5.23811	Gm42722	mGCs
-1.82006	13.0733	-1.7336	0.133047	0.257691	-4.83292	Gm29676	CA1
0.717486	11.1887	1.49028	0.170598	0.259688	-5.51637	Emx2os	imGCs
-0.718461	11.7762	-1.46823	0.17636	0.262624	-5.53525	Prox1	imGCs
-0.922466	10.6167	-1.47531	0.174491	0.262624	-5.28931	Dpysl4	imGCs
-1.3879	10.7978	-1.71199	0.137099	0.262773	-4.68548	Gm12339	CA1
-1.1905	11.3659	-1.70375	0.138674	0.263052	-4.77163	C230014O12Rik	CA1
0.798996	11.8554	1.6852	0.150346	0.263105	-4.93417	Tm6sf1	GABA
0.565051	14.9875	1.66992	0.145331	0.263311	-5.4245	Glt8d2	CA1
-0.942408	12.6697	-1.67437	0.144439	0.263311	-4.87445	Gpr139	CA1
-1.08576	10.9392	-1.66678	0.145966	0.263311	-4.75711	Gpr63	CA1
-1.44511	10.1345	-1.69296	0.140766	0.263311	-4.65744	Fxyd5	CA1
-1.63275	10.6187	-1.67882	0.143551	0.263311	-4.70958	Fancd2	CA1
-0.409322	11.8279	-1.40259	0.220157	0.265087	-6.14005	Opcml	CA3
-1.38128	13.8598	-1.40292	0.220063	0.265087	-5.54941	4930467D21Rik	CA3
1.06119	11.0865	1.64563	0.150301	0.268499	-4.7971	Gm15997	CA1
-1.1132	9.59881	-1.44005	0.186835	0.270388	-5.57591	Phyhip	mGCs
0.751624	11.7592	1.44047	0.183858	0.270844	-5.57119	Aldh1l2	imGCs
-1.35731	10.0089	-1.62789	0.154031	0.272516	-4.71188	Pkd1l3	CA1
-0.83857	14.9241	-1.36364	0.231339	0.272981	-5.79029	Serpinb8	CA3
1.81834	10.7801	1.42683	0.190493	0.273188	-5.38364	Gm37728	mGCs
-1.19794	8.7527	-1.4246	0.191115	0.273188	-5.38209	Efcab1	mGCs
-0.918744	10.651	-1.42133	0.189187	0.27573	-5.37624	Osbpl5	imGCs
-0.684863	11.6653	-1.41078	0.192182	0.277146	-5.60988	Myo5b	imGCs
-0.79824	10.0891	-1.4076	0.195925	0.278357	-5.53923	Trabd2b	mGCs
-0.79409	12.2721	-1.3899	0.198228	0.282888	-5.59247	Rnasel	imGCs
-0.823806	9.45934	-1.61854	0.164063	0.283884	-4.81186	Tmem241	GABA
0.570268	11.8234	1.60405	0.167204	0.286105	-5.03821	Gad2	GABA
1.03234	10.7464	1.57891	0.164798	0.28879	-4.83983	Sla	CA1
-0.933626	14.0572	-1.36495	0.205665	0.290476	-5.36836	Islr	imGCs
-0.786908	8.89308	-1.37049	0.206793	0.29089	-5.51128	F730043M19Rik	mGCs
-0.843933	8.74312	-1.36485	0.208492	0.29089	-5.4504	4930578G10Rik	mGCs
-1.11788	8.30138	-1.36679	0.207907	0.29089	-5.22441	Hap1	mGCs
-2.08753	12.4848	-1.35961	0.210077	0.291357	-5.2528	Gm35339	mGCs
0.482224	10.9337	1.56623	0.175681	0.292017	-5.28165	Kcnmb2	GABA
0.428765	10.3654	1.56168	0.176728	0.292017	-5.3483	Ptprm	GABA
-0.541572	11.7869	-1.55658	0.17791	0.292017	-5.10158	Col19a1	GABA
-0.753403	11.4458	-1.55515	0.178244	0.292017	-5.16774	Hrh2	GABA
1.04701	10.1982	1.34383	0.214921	0.295144	-5.59392	Tll1	mGCs
-0.944745	8.87798	-1.34247	0.215341	0.295144	-5.53836	Ccdc13	mGCs
-1.64457	11.4479	-1.53499	0.175055	0.303869	-4.99685	1700086O06Rik	CA1
-0.79081	11.2255	-1.32441	0.21826	0.305118	-5.72694	Pnma3	imGCs
-0.449642	12.673	-1.39638	0.246314	0.306228	-6.27105	Gm6999	CA1-proS
0.655044	9.5013	1.30117	0.228491	0.307728	-5.74704	Pde1b	mGCs
0.647869	9.68022	1.29754	0.229676	0.307728	-5.74381	AI593442	mGCs
-0.678271	9.72602	-1.29715	0.229805	0.307728	-5.73994	Kcng2	mGCs
-0.781228	9.10897	-1.30718	0.226533	0.307728	-5.67595	Erich3	mGCs
-0.863731	11.4898	-1.5149	0.179943	0.30786	-5.03075	Gm48159	CA1
-1.04914	10.6165	-1.51183	0.180701	0.30786	-4.90794	Hcrtr2	CA1
-0.81177	9.10432	-1.27503	0.237159	0.312192	-5.71238	Lurap1l	mGCs
-0.93084	11.6307	-1.28296	0.234501	0.312192	-5.40005	Gm12339	mGCs
-1.30955	12.6435	-1.27696	0.236508	0.312192	-5.35187	Cdhr1	mGCs
-1.08042	14.3979	-1.49545	0.19268	0.312345	-5.08793	Npas1	GABA
1.56404	10.8118	1.48645	0.187084	0.312941	-4.95672	Sertad4	CA1
0.95948	12.748	1.49043	0.18607	0.312941	-5.1034	Gm11820	CA1
-0.675023	11.1282	-1.29751	0.226969	0.314088	-5.74406	Prdm5	imGCs
0.698948	11.727	1.32495	0.2667	0.314569	-5.98523	Adra1a	CA1-proS
-0.404603	14.8894	-1.33523	0.263663	0.314569	-5.86937	2600014E21Rik	CA1-proS
1.11506	11.7278	1.46605	0.192367	0.318878	-5.13231	Ccdc142	CA1
0.496722	12.542	1.28776	0.277987	0.319685	-6.36054	Npr3	CA1-proS
-0.70104	8.96545	-1.24018	0.249144	0.326126	-5.69666	Sec14l2	mGCs
0.580324	11.5993	1.4535	0.203488	0.326428	-5.25806	Maf	GABA
0.941118	12.0269	1.44492	0.205766	0.326681	-5.19648	Lancl3	GABA
-1.1239	7.43975	-1.90935	0.0573009	0.328857	-4.73791	Zmiz1os1	Cajal-Retzius
0.752229	10.587	1.42862	0.210168	0.330264	-5.52952	Lin28b	GABA
0.740252	9.07263	1.21729	0.257288	0.334906	-5.7685	Zdhhc8	mGCs
-1.22919	9.95727	-1.4199	0.20483	0.336506	-4.93979	Slc9b2	CA1
-1.51782	14.74	-1.23577	0.248064	0.339847	-5.47304	Bhlhe22	imGCs
-0.591435	9.66426	-1.39471	0.219605	0.341607	-5.185	Igsf11	GABA
1.50931	10.2933	1.39004	0.213284	0.341873	-5.03108	Zfp28	CA1
1.12266	10.3997	1.38758	0.213995	0.341873	-5.0405	Fbxw9	CA1
-0.926303	10.6735	-1.38229	0.215529	0.341873	-5.06096	Crym	CA1
-1.32491	10.6842	-1.39468	0.211948	0.341873	-5.048	Pcdha11	CA1
-1.0237	11.4326	-1.36631	0.220225	0.346337	-5.19042	Vrk2	CA1
-0.817594	12.769	-1.96797	0.105176	0.350586	-4.859	Cracdl	CA2
-0.215793	12.7333	-1.17997	0.31347	0.351699	-6.50891	Dlg2	CA1-proS
0.761995	9.41696	1.16712	0.275906	0.355819	-5.89629	Gm56610	mGCs
0.620495	9.728	1.1658	0.276409	0.355819	-5.88946	Rbfox1	mGCs
-0.440929	16.3892	-1.15704	0.279777	0.358176	-6.16368	Or13a18	mGCs
0.618115	12.4917	1.32651	0.239793	0.358526	-5.27425	Gm45323	GABA
0.438163	11.1465	1.33117	0.23836	0.358526	-5.50756	Gm45455	GABA
0.41046	10.833	1.33744	0.236446	0.358526	-5.58232	Mkx	GABA
-0.960919	10.0015	-1.34582	0.233908	0.358526	-5.44918	Tle2	GABA
-0.664368	12.1058	-1.18644	0.266052	0.360882	-5.86106	1700094M23Rik	imGCs
0.668168	11.2518	1.15982	0.276189	0.37096	-5.91857	Mtbp	imGCs
-1.39539	8.73155	-1.83461	0.0676883	0.372285	-4.64865	Gm12216	Cajal-Retzius
-0.585583	10.0211	-1.12307	0.29314	0.373233	-5.88188	Napepld	mGCs
6.34067	6.20496	5.3244	0.00304337	0.3744	-4.54748	Mrnip	IPCs
5.92035	7.57275	3.08354	0.0270287	0.3744	-4.57396	Rfwd3	IPCs
5.1766	8.87483	4.3136	0.00745911	0.3744	-4.57287	Nemp1	IPCs
4.6987	9.92301	3.3021	0.0211341	0.3744	-4.57585	Kif18a	IPCs
4.47123	9.5049	2.79564	0.0378036	0.3744	-4.57929	Ncapg2	IPCs
4.4589	5.26243	2.30834	0.0685714	0.3744	-4.55573	Frem1	IPCs
4.42225	6.05269	2.46652	0.0563218	0.3744	-4.56663	Lonrf3	IPCs
4.26531	9.83473	2.38263	0.0624933	0.3744	-4.58174	Rad54b	IPCs
4.10979	4.83702	2.65246	0.0448783	0.3744	-4.53847	Pdia6	IPCs
4.02234	5.94018	2.47036	0.0560555	0.3744	-4.56487	Clic4	IPCs
3.80447	10.1753	2.76598	0.0391614	0.3744	-4.57819	Mcm6	IPCs
3.60938	6.67591	3.61221	0.0151024	0.3744	-4.56344	Txndc12	IPCs
3.50173	11.3442	2.93057	0.0322514	0.3744	-4.56927	Ccnb2	IPCs
3.46784	11.4678	2.5983	0.0479236	0.3744	-4.57109	Wdr62	IPCs
3.10491	9.85919	2.41352	0.06014	0.3744	-4.58147	Kif24	IPCs
2.95857	5.21793	2.92776	0.0323576	0.3744	-4.54122	Kctd9	IPCs
2.79811	6.23669	2.49215	0.0545703	0.3744	-4.56872	Tbc1d4	IPCs
2.7654	7.00614	2.44606	0.0577637	0.3744	-4.57597	Itgb3bp	IPCs
2.54702	7.21497	2.45149	0.0573772	0.3744	-4.57719	Poln	IPCs
2.46598	4.3881	3.2333	0.0228171	0.3744	-4.51685	Pign	IPCs
2.39584	6.76622	2.44274	0.0580014	0.3744	-4.57437	Ccdc34	IPCs
2.27386	4.63641	2.41264	0.0602057	0.3744	-4.54173	Cmtm4	IPCs
2.21517	5.42408	2.60927	0.0472891	0.3744	-4.55246	Gm20687	IPCs
2.06528	4.00515	3.82198	0.0121349	0.3744	-4.50019	Arl6ip1	IPCs
2.01776	4.49819	2.32774	0.066925	0.3744	-4.5426	Dhdds	IPCs
1.98409	3.58363	3.16949	0.0245143	0.3744	-4.50976	Map3k20	IPCs
1.9458	5.19691	3.15226	0.0249963	0.3744	-4.53663	Gnasas1	IPCs
1.94204	5.41848	2.73005	0.040879	0.3744	-4.55	Gstcd	IPCs
1.90669	5.36279	2.61945	0.0467081	0.3744	-4.55087	Gm4876	IPCs
1.85044	5.22919	2.30865	0.0685446	0.3744	-4.55507	Dach1	IPCs
1.79416	12.7173	2.52266	0.0525626	0.3744	-4.54032	Shcbp1	IPCs
1.76837	4.10292	3.12398	0.0258112	0.3744	-4.51536	Osbpl11	IPCs
1.62714	4.91296	2.35735	0.0644937	0.3744	-4.54781	Gas2	IPCs
1.43677	4.68188	2.57142	0.0495187	0.3744	-4.53782	Terf2	IPCs
0.883869	13.7039	2.4081	0.0605456	0.3744	-4.46935	Kif11	IPCs
-0.679452	14.4166	-2.63978	0.0455718	0.3744	-4.32894	Tpx2	IPCs
-1.01966	13.9163	-2.71408	0.0416688	0.3744	-4.41448	Ttk	IPCs
-1.09461	13.171	-2.37753	0.062892	0.3744	-4.52066	Cdca8	IPCs
-1.37886	12.871	-2.44904	0.0575511	0.3744	-4.53531	Gm29260	IPCs
-1.56072	13.3584	-3.59383	0.0153996	0.3744	-4.45847	Kifc1	IPCs
-1.92354	5.03039	-2.31115	0.0683295	0.3744	-4.55119	Gli2	IPCs
-1.97641	4.85799	-3.22342	0.0230711	0.3744	-4.5264	Rbfox1	IPCs
-2.01532	4.64797	-2.56798	0.0497271	0.3744	-4.53737	Sema5b	IPCs
-2.36437	4.27428	-2.58732	0.0485684	0.3744	-4.5318	Prox1	IPCs
-2.81311	4.20645	-4.40293	0.0068536	0.3744	-4.49475	Atp1a2	IPCs
-3.02905	10.462	-2.76975	0.0389859	0.3744	-4.57725	Wdr76	IPCs
-3.04923	11.8582	-3.11951	0.0259429	0.3744	-4.55832	Nusap1	IPCs
-4.29804	4.2497	-4.64396	0.00548404	0.3744	-4.49278	Igdcc4	IPCs
-5.41377	7.74397	-3.6692	0.0142213	0.3744	-4.57159	Emid1	IPCs
-6.13277	5.51062	-2.60496	0.0475373	0.3744	-4.55446	Entpd1	IPCs
1.12456	10.3805	1.28537	0.245459	0.377331	-5.15161	Ism1	CA1
0.986574	10.158	1.2925	0.243136	0.377331	-5.12004	Kcnj9	CA1
-1.2401	11.7861	-1.28346	0.246085	0.377331	-5.34767	Cdc25b	CA1
0.562213	9.76466	1.11034	0.298279	0.377712	-5.9443	Nek10	mGCs
-0.854551	10.548	-1.27607	0.248516	0.377909	-5.16872	Gm2164	CA1
1.11269	13.1058	2.28152	0.0709183	0.379621	-4.52893	Uhrf1	IPCs
0.432995	12.1437	1.08376	0.328344	0.379849	-6.52842	Gm56610	CA3
-1.19287	11.89	-1.82312	0.126852	0.380556	-4.69666	Ksr1	CA2
-1.16025	10.6336	-1.08629	0.308182	0.386056	-5.8039	Ano2	mGCs
-1.3336	12.9501	-1.08648	0.308103	0.386056	-5.57663	9830166K06Rik	mGCs
-0.555017	11.5396	-1.12131	0.291402	0.387594	-5.95071	Lrrn1	imGCs
0.612986	10.2254	1.07895	0.311254	0.387819	-5.8845	Ocln	mGCs
-0.610709	8.91885	-1.07232	0.314052	0.389224	-5.85796	Frem1	mGCs
1.42766	10.9068	1.24515	0.258928	0.390515	-5.23799	Lemd1	CA1
0.548159	9.2091	1.0615	0.318657	0.391534	-5.97362	Gpc4	mGCs
-1.06478	10.7804	-1.06005	0.319276	0.391534	-5.79838	Cracr2a	mGCs
0.857465	10.2038	1.05488	0.321501	0.392198	-5.91403	Grem2	mGCs
-0.865769	10.6487	-1.22423	0.266185	0.398196	-5.23042	Lmo1	CA1
0.476856	12.3707	1.04534	0.363992	0.398658	-6.55743	Mal2	CA1-proS
-1.27736	10.6392	-1.21626	0.268995	0.399154	-5.23776	D2hgdh	CA1
-1.07323	14.2046	-1.01562	0.376131	0.402373	-6.34064	Gm32005	CA1-proS
2.62805	7.98801	2.18688	0.0799131	0.404005	-4.58232	Vrk2	IPCs
-1.28715	4.93655	-2.1881	0.0797902	0.404005	-4.55317	Sfxn5	IPCs
-1.49537	5.13858	-2.21318	0.0772982	0.404005	-4.55585	Mad1l1	IPCs
1.67545	5.52963	2.14873	0.0838764	0.404376	-4.56442	Rab11fip2	IPCs
1.41805	5.14942	2.16515	0.0821454	0.404376	-4.55737	Cecr2	IPCs
-0.929675	13.601	-2.14355	0.0844302	0.404376	-4.5001	Gm12610	IPCs
2.74947	7.49971	2.09784	0.0894884	0.406463	-4.58192	Gjc1	IPCs
1.00138	13.4589	2.11023	0.0880868	0.406463	-4.5144	Efcab11	IPCs
-1.51935	5.51064	-2.0946	0.0898587	0.406463	-4.56538	Lsamp	IPCs
-1.59474	5.5185	-2.08625	0.0908214	0.406463	-4.5657	Arhgef10l	IPCs
1.89341	12.1274	2.06872	0.0928768	0.408958	-4.56894	Gm29266	IPCs
0.546209	9.90218	1.01586	0.338665	0.410984	-6.01892	Extl2	mGCs
-0.609051	11.0725	-1.07047	0.312485	0.411639	-5.98053	Gm14634	imGCs
2.91631	7.03692	2.02434	0.0983018	0.412868	-4.58094	Ddr1	IPCs
2.32742	6.91714	2.03634	0.0968021	0.412868	-4.5802	Sephs1	IPCs
1.67078	12.5885	2.03843	0.0965443	0.412868	-4.55922	Dbf4	IPCs
-1.40904	5.10816	-2.01231	0.0998289	0.412929	-4.56116	Pantr1	IPCs
-1.72855	11.5475	-1.76656	0.0784581	0.414259	-4.55996	Mrap2	Cajal-Retzius
0.371992	11.1338	1.19766	0.282636	0.418519	-5.65974	Lsamp	GABA
-0.361647	14.85	-1.16592	0.287346	0.422945	-5.98257	Gm19619	CA1
-0.653631	11.7692	-1.15986	0.289625	0.422945	-5.47976	A530065N20Rik	CA1
1.00334	12.7402	1.13582	0.298821	0.422947	-5.50018	Gm48691	CA1
-0.854069	10.1927	-1.1391	0.29755	0.422947	-5.2849	Cntn2	CA1
-0.896323	10.3064	-1.14002	0.297197	0.422947	-5.29825	Dram1	CA1
-1.4226	13.9538	-1.14793	0.294158	0.422947	-5.72898	Gm57289	CA1
0.75155	12.8762	1.12437	0.303284	0.425987	-5.5208	Tacr3	CA1
-0.765533	12.1812	-1.03449	0.328106	0.4281	-6.01021	Xntrpc	imGCs
0.80258	11.5507	1.16367	0.295021	0.432698	-5.59141	Zfp941	GABA
0.686096	11.0957	1.10564	0.31071	0.433111	-5.40346	Sertm1	CA1
-4.11635	5.27762	-1.96128	0.106585	0.434295	-4.56525	Phactr4	IPCs
-1.47096	11.3094	-1.0954	0.314834	0.435559	-5.45056	Morc2b	CA1
-1.05954	13.6199	-0.952598	0.384898	0.436711	-5.98659	Osr1	CA3
-1.1893	11.5177	-1.05373	0.332079	0.45599	-5.54374	Gm14443	CA1
-0.553676	10.9164	-0.979652	0.35305	0.4563	-6.01037	Mthfsd	imGCs
0.576122	9.10973	0.927686	0.380007	0.458765	-6.07784	Gm32834	mGCs
-0.519865	9.24107	-0.918803	0.38437	0.46164	-6.1188	Mndal	mGCs
0.299431	10.5613	1.10159	0.318869	0.463262	-5.89728	Meg3	GABA
-0.436097	12.093	-1.08993	0.323524	0.465633	-5.57433	Kcns3	GABA
-0.66278	11.4146	-1.02493	0.344443	0.469463	-5.54537	Gm29069	CA1
-0.473152	9.17884	-0.894023	0.396733	0.474045	-6.12795	Adcy1	mGCs
0.361099	11.7033	1.05193	0.339112	0.47627	-5.67648	Vwc2	GABA
-0.619805	12.0832	-1.04935	0.340193	0.47627	-5.61591	Elfn1	GABA
-0.952692	15.8758	-1.05473	0.337942	0.47627	-5.62609	Hapln1	GABA
3.58269	7.2859	1.82279	0.127412	0.476487	-4.58439	C130023A14Rik	IPCs
3.46003	11.8573	1.8252	0.127018	0.476487	-4.57792	Melk	IPCs
2.58594	6.72429	1.83983	0.124639	0.476487	-4.58196	Dnmt1	IPCs
2.04973	10.7188	1.86668	0.120395	0.476487	-4.58455	Pole	IPCs
-0.761945	13.8977	-1.83195	0.125914	0.476487	-4.50114	Depdc1b	IPCs
-7.79715	9.75422	-1.824	0.127214	0.476487	-4.58668	Veph1	IPCs
-0.308414	11.1956	-1.03383	0.346755	0.476788	-5.81106	Adarb2	GABA
-0.461935	9.82483	-1.03555	0.346022	0.476788	-5.66852	Mei4	GABA
0.408101	12.1649	1.02639	0.349938	0.476906	-5.62765	Lypd6b	GABA
0.688081	13.7773	1.81107	0.129357	0.477222	-4.51329	Kif18b	IPCs
0.446851	11.4516	0.937949	0.372943	0.477506	-6.14151	Sox11	imGCs
-0.805757	10.336	-0.930091	0.376781	0.477953	-5.73001	Zfp287	imGCs
-0.22271	15.3541	-0.836472	0.457282	0.478068	-6.3007	Malat1	CA1-proS
0.928095	10.6919	1.00358	0.353844	0.47873	-5.45346	Lratd1	CA1
0.478549	13.3395	0.981611	0.369611	0.479245	-5.59035	Arx	GABA
0.364378	10.7475	0.977678	0.371381	0.479245	-5.98758	Reln	GABA
0.329809	10.8016	0.989978	0.365868	0.479245	-5.96161	Neb	GABA
0.295251	10.2395	0.975517	0.372356	0.479245	-5.96254	Sox2ot	GABA
-0.288737	10.3025	-0.973128	0.373437	0.479245	-5.98648	Grin2d	GABA
-0.30251	10.1268	-0.976826	0.371765	0.479245	-5.90919	Cntnap4	GABA
-0.315203	10.7486	-0.978278	0.371111	0.479245	-5.98671	Cux2	GABA
-0.520042	9.04795	-0.878291	0.404729	0.481132	-6.09992	Ddn	mGCs
1.15098	12.1685	0.9576	0.380525	0.482954	-5.69216	Car2	GABA
-0.388214	15.3204	-0.953096	0.3826	0.482954	-5.6977	Npffr1	GABA
-0.384879	14.5533	-0.937221	0.389989	0.488279	-5.68083	6330411D24Rik	GABA
-0.758001	13.7725	-1.77655	0.13526	0.492345	-4.51711	Iqgap3	IPCs
4.73171	9.9423	1.76306	0.13764	0.494416	-4.58711	BC055324	IPCs
1.28295	5.74536	1.73292	0.143112	0.496971	-4.57702	Tox3	IPCs
1.22847	4.2808	1.74655	0.14061	0.496971	-4.56254	Coro1c	IPCs
1.13127	4.47809	1.72915	0.143812	0.496971	-4.5645	Stx6	IPCs
0.604584	9.02474	0.840332	0.424492	0.501694	-6.12274	Pald1	mGCs
0.441404	10.0131	0.836861	0.426332	0.501694	-6.15806	Gfra2	mGCs
-0.645907	14.6897	-0.883265	0.400245	0.503061	-5.8287	Prox1os	imGCs
-0.267042	12.3969	-0.815943	0.451942	0.503106	-6.61946	Rbfox1	CA3
-0.664308	13.0377	-1.4638	0.202111	0.508942	-5.39818	Brinp2	CA2
-1.17668	14.0343	-1.4582	0.203577	0.508942	-5.35549	Il16	CA2
-0.506544	9.64663	-0.819543	0.435596	0.51002	-6.23319	Crlf1	mGCs
-0.777619	10.4904	-0.940904	0.382625	0.510166	-5.49592	Pde6h	CA1
-0.815818	10.0089	-0.942299	0.381965	0.510166	-5.43241	Ubxn11	CA1
1.98026	7.21611	1.68505	0.152256	0.512898	-4.58593	Pcnt	IPCs
1.25994	12.2404	1.67563	0.154123	0.512898	-4.57666	Rtkn2	IPCs
1.05493	12.9461	1.6717	0.154908	0.512898	-4.56339	Mastl	IPCs
-1.81432	5.21818	-1.66659	0.155936	0.512898	-4.5734	Fads2	IPCs
0.777277	11.6359	0.915307	0.394889	0.51699	-5.69911	Gm6999	CA1
0.733819	10.7276	0.920004	0.392616	0.51699	-5.5321	Nsmce3	CA1
0.579485	12.0112	0.912665	0.396172	0.51699	-5.72772	Otogl	CA1
3.31154	8.70857	1.64837	0.159656	0.518882	-4.58851	Mtbp	IPCs
-0.938459	13.2271	-0.798521	0.447026	0.520785	-5.86696	Spink13	mGCs
-0.851833	12.0968	-1.37792	0.225717	0.520884	-5.28107	Frmpd1	CA2
-0.512086	9.00615	-0.793265	0.449915	0.521543	-6.15365	Ccdc28b	mGCs
0.711777	16.3542	1.11706	0.313895	0.523158	-5.41511	Malat1	CA2
0.560872	13.1106	1.1906	0.286348	0.523158	-5.70562	Meg3	CA2
-0.56245	12.3811	-1.12057	0.312531	0.523158	-5.65495	Ccbe1	CA2
-0.711353	13.3474	-1.16322	0.296348	0.523158	-5.72946	Cfap299	CA2
-2.26622	13.0381	-1.30192	0.248739	0.523158	-5.586	Flt3	CA2
0.435116	11.5907	0.836275	0.424811	0.524316	-6.22219	2900079G21Rik	imGCs
-0.40988	11.1257	-0.839499	0.423093	0.524316	-6.21357	Rarb	imGCs
-0.362392	10.0581	-0.86338	0.425846	0.528874	-5.97483	Stk32b	GABA
-7.36225	9.95666	-1.61331	0.167061	0.53656	-4.58863	Kif22	IPCs
0.3369	11.5157	0.741218	0.492158	0.537728	-6.53257	Nkd2	CA3
2.63084	7.79073	1.59906	0.170168	0.540006	-4.58807	Lama2	IPCs
-5.84931	8.2138	-1.59037	0.17209	0.540006	-4.58871	2810403D21Rik	IPCs
3.83897	6.73245	1.57611	0.17529	0.540022	-4.58601	Wdr5	IPCs
2.73015	7.22649	1.43895	0.209178	0.540022	-4.58923	Cep85	IPCs
2.56283	5.96628	1.43703	0.209694	0.540022	-4.58548	Tex9	IPCs
1.90861	7.64773	1.52824	0.186466	0.540022	-4.58872	Rnaseh2b	IPCs
1.87141	7.4001	1.47242	0.200368	0.540022	-4.58907	Rad21	IPCs
1.72244	7.25781	1.44038	0.208795	0.540022	-4.58927	Cbfb	IPCs
1.66193	7.70038	1.51642	0.189328	0.540022	-4.58893	Gm5577	IPCs
1.39868	4.18471	1.51928	0.188632	0.540022	-4.57207	Cdc5l	IPCs
1.38244	6.59092	1.51309	0.190144	0.540022	-4.58658	Vps37b	IPCs
1.19778	12.1866	1.42456	0.213078	0.540022	-4.58397	Gm11266	IPCs
1.11908	5.02768	1.41794	0.214893	0.540022	-4.58037	E2f3	IPCs
0.874712	4.52385	1.54824	0.181714	0.540022	-4.57231	Disp3	IPCs
0.786397	13.5572	1.44848	0.206634	0.540022	-4.55915	2700099C18Rik	IPCs
0.735246	13.0607	1.46128	0.20326	0.540022	-4.57126	Anln	IPCs
-0.424286	14.4824	-1.44657	0.207139	0.540022	-4.51989	Knl1	IPCs
-0.747503	13.4039	-1.40821	0.217591	0.540022	-4.56682	Nuf2	IPCs
-0.904994	5.291	-1.41486	0.215744	0.540022	-4.58214	Mir9-3hg	IPCs
-1.00948	5.61268	-1.43865	0.209259	0.540022	-4.58349	Gm3764	IPCs
-2.00936	5.63121	-1.52314	0.187695	0.540022	-4.58135	Fzr1	IPCs
-2.28136	10.339	-1.50449	0.192264	0.540022	-4.58942	Hjurp	IPCs
-2.44577	5.82629	-1.50035	0.193291	0.540022	-4.58322	Shroom3	IPCs
-3.54914	9.8962	-1.45927	0.203786	0.540022	-4.59029	Bora	IPCs
-3.7536	11.1409	-1.534	0.185085	0.540022	-4.58744	Mns1	IPCs
-0.25348	10.0286	-0.832106	0.441776	0.540212	-5.98469	Cnr1	GABA
-0.255453	10.8017	-0.831688	0.441992	0.540212	-6.10577	Pitpnm3	GABA
-0.429473	10.1373	-0.756342	0.470565	0.542781	-6.19715	Myo5b	mGCs
0.486361	14.1026	1.04209	0.344306	0.54364	-5.79194	Lsamp	CA2
1.26276	12.5438	1.38696	0.223596	0.54598	-4.58198	Clspn	IPCs
-0.855587	5.17736	-1.38557	0.223992	0.54598	-4.5824	Dock1	IPCs
1.01749	10.741	0.861374	0.421705	0.546435	-5.58315	Rbis	CA1
-0.636108	10.8359	-0.793784	0.447898	0.547876	-6.1349	Cars2	imGCs
0.352445	10.8086	0.80933	0.453655	0.550101	-6.12277	A530058N18Rik	GABA
-0.872661	12.8214	-1.37004	0.228486	0.551566	-4.57955	Nde1	IPCs
-0.894561	13.5931	-1.36377	0.230324	0.551566	-4.56546	Dlgap5	IPCs
0.588712	13.2903	1.3502	0.234349	0.55236	-4.57339	Cenpa	IPCs
-2.16592	8.07144	-1.34901	0.234702	0.55236	-4.59124	Lrrc1	IPCs
-0.636499	11.9375	-0.779142	0.456046	0.552905	-6.26622	Ttc7	imGCs
-0.958908	12.1545	-1.34149	0.236964	0.552915	-4.58641	Brip1	IPCs
2.58651	12.1834	1.33049	0.240309	0.55597	-4.58653	Sgo2a	IPCs
-0.652936	11.3895	-0.765198	0.463895	0.557487	-6.29192	Nanos3	imGCs
-0.40211	11.0156	-0.753184	0.470728	0.559289	-6.24809	3010001F23Rik	imGCs
-0.497121	13.8208	-0.748241	0.473558	0.559289	-6.00467	Lemd1	imGCs
-0.608773	12.103	-0.972203	0.374846	0.56227	-5.70867	Runx2	CA2
2.1022	8.24891	1.298	0.250445	0.565054	-4.59193	Lef1	IPCs
1.41852	6.14573	1.30337	0.248742	0.565054	-4.58907	Alms1	IPCs
0.935197	4.41007	1.31109	0.246314	0.565054	-4.58214	Safb2	IPCs
-0.707642	12.8906	-1.27748	0.257047	0.57052	-4.58299	Ccnf	IPCs
-1.45624	12.2773	-1.28241	0.255445	0.57052	-4.58733	Kcnj10	IPCs
2.34226	9.96387	1.20702	0.280939	0.576664	-4.59296	Cenpp	IPCs
1.67503	10.9476	1.21903	0.276729	0.576664	-4.59227	Zgrf1	IPCs
1.35691	11.9654	1.20912	0.2802	0.576664	-4.59053	Kif20b	IPCs
1.29428	12.3483	1.21954	0.276553	0.576664	-4.58884	Ncapg	IPCs
1.1586	12.8641	1.20704	0.280933	0.576664	-4.58645	Aspm	IPCs
1.06599	13.2903	1.24782	0.266873	0.576664	-4.5802	Ckap2	IPCs
0.957948	4.73824	1.21474	0.278228	0.576664	-4.58704	Abhd17b	IPCs
-0.463673	14.1036	-1.23841	0.270058	0.576664	-4.56758	Ndc80	IPCs
-0.84197	5.4727	-1.24329	0.268402	0.576664	-4.58833	Gli3	IPCs
-1.25612	11.4009	-1.24448	0.268	0.576664	-4.59123	Adamts19	IPCs
1.01651	5.61622	1.19967	0.283543	0.577667	-4.59001	Ncapd3	IPCs
-0.40658	9.0661	-0.69994	0.503292	0.57767	-6.25092	Tmod1	mGCs
1.61866	8.98224	1.18266	0.289651	0.581432	-4.59331	Brip1os	IPCs
0.617183	13.4246	1.18352	0.289339	0.581432	-4.58323	Birc5	IPCs
-0.214296	13.4484	-0.626483	0.57032	0.582993	-6.77672	Acvr1c	CA1-proS
0.559202	11.4821	0.685148	0.512107	0.584907	-5.97902	Lyzl4	mGCs
-0.310574	14.5813	-0.745416	0.488237	0.58741	-5.84213	Igf1	GABA
0.991527	5.18936	1.15653	0.299263	0.588131	-4.59025	Nxn	IPCs
0.792499	4.45589	1.16111	0.297559	0.588131	-4.5888	Smad1	IPCs
0.40468	13.8558	1.15603	0.299451	0.588131	-4.58141	Kif14	IPCs
1.7809	11.6184	1.14774	0.30256	0.589993	-4.59254	Parpbp	IPCs
0.459782	13.9665	0.685772	0.510266	0.594278	-6.0347	Malat1	imGCs
-0.350397	12.0556	-0.683124	0.51186	0.594278	-6.33102	Adamts18	imGCs
-0.413232	10.9451	-0.671957	0.518615	0.597061	-6.27959	Agbl5	imGCs
0.554125	13.612	1.12616	0.310785	0.597495	-4.58639	Kif2c	IPCs
0.445109	14.1374	1.12671	0.310574	0.597495	-4.58337	Lockd	IPCs
0.497907	12.0681	0.772832	0.468597	0.60295	-5.842	Gpr37	CA1
0.489137	14.5295	0.648238	0.533142	0.60364	-6.02001	Igfbpl1	imGCs
-0.411263	10.7032	-0.654438	0.529321	0.60364	-6.16138	Vwa3a	imGCs
1.16572	11.542	1.08391	0.327452	0.603693	-4.59376	Fut10	IPCs
-0.397805	13.6914	-1.07344	0.3317	0.603693	-4.59094	Spag5	IPCs
-0.410743	14.2459	-1.08376	0.327515	0.603693	-4.58981	Mki67	IPCs
-0.418807	13.8652	-1.08756	0.325983	0.603693	-4.58919	Cenpf	IPCs
-0.983104	13.9808	-1.09615	0.322545	0.603693	-4.58798	Cdca2	IPCs
-1.19707	10.2215	-1.0778	0.329924	0.603693	-4.59431	Incenp	IPCs
-1.44828	8.65034	-1.08726	0.326104	0.603693	-4.59427	Cep192	IPCs
-1.92184	10.4269	-1.09056	0.324778	0.603693	-4.59413	Cenpo	IPCs
0.185599	11.7234	0.614858	0.565771	0.606918	-6.83836	Dlg2	CA3
-0.487685	11.8574	-0.645998	0.535897	0.609092	-5.96153	Ap1s3	mGCs
1.05331	17.7985	0.861023	0.427907	0.611296	-5.53391	Vit	CA2
-0.32622	9.34085	-0.637068	0.541415	0.612377	-6.3618	Synpr	mGCs
1.31786	5.71325	1.05255	0.340313	0.612409	-4.594	Cemip2	IPCs
1.07349	5.95284	1.04567	0.343191	0.612409	-4.59426	Sae1	IPCs
0.646792	4.56518	1.04561	0.343218	0.612409	-4.59376	Unk	IPCs
-0.462834	13.6405	-1.03858	0.34618	0.613683	-4.59414	Bub1b	IPCs
0.376513	13.4843	0.750947	0.480735	0.614272	-5.97747	Malat1	CA1
0.802354	10.5327	0.738153	0.487929	0.618403	-5.66226	Snhg7	CA1
0.331427	13.7241	0.733279	0.490689	0.618403	-6.05284	Gm3002	CA1
-0.343942	9.11352	-0.623836	0.549654	0.618693	-6.31917	Sphkap	mGCs
1.02963	6.00208	1.02311	0.352773	0.621337	-4.59476	Spata13	IPCs
-0.2505	10.0992	-0.683574	0.523431	0.624871	-6.14217	St8sia4	GABA
-0.983122	7.89893	-1.54603	0.123296	0.625963	-5.28096	Glb1	Cajal-Retzius
0.758956	4.83373	1.00265	0.361654	0.629152	-4.59545	Slc10a7	IPCs
-0.569079	4.72593	-1.00228	0.36182	0.629152	-4.59549	Setbp1	IPCs
0.387046	9.11224	0.596941	0.566623	0.634727	-6.33603	Trpc6	mGCs
-0.388584	9.96999	-0.590882	0.570487	0.634848	-6.34879	Gm31323	mGCs
-0.405579	8.68727	-0.588234	0.572181	0.634848	-6.1487	Tmem132e	mGCs
0.961802	8.23172	1.41096	0.159435	0.640404	-5.41164	Cobll1	Cajal-Retzius
0.783418	7.00045	1.35511	0.17654	0.640404	-5.64035	Slc2a13	Cajal-Retzius
0.767311	15.1868	1.43266	0.153139	0.640404	-5.60651	Pik3c2g	Cajal-Retzius
0.719062	15.231	1.35739	0.175816	0.640404	-5.7201	Ripk4	Cajal-Retzius
-0.842185	6.5784	-1.41001	0.159714	0.640404	-5.53541	Gpc1	Cajal-Retzius
-1.02236	14.0033	-1.47529	0.141326	0.640404	-5.30641	Tead3	Cajal-Retzius
-1.04495	8.86544	-1.34584	0.179507	0.640404	-5.38019	Twsg1	Cajal-Retzius
-1.0893	8.7233	-1.43409	0.152729	0.640404	-5.2816	Wnt7b	Cajal-Retzius
-1.10085	13.4107	-1.42717	0.154714	0.640404	-5.27739	Rec114	Cajal-Retzius
-1.1738	9.6625	-1.36516	0.173364	0.640404	-5.26434	Ramp1	Cajal-Retzius
-1.27308	10.2062	-1.38188	0.168175	0.640404	-5.18256	Trpm2	Cajal-Retzius
-0.767848	7.09898	-1.32959	0.184801	0.64194	-5.67491	Prdm5	Cajal-Retzius
-0.534614	10.4351	-0.572601	0.582236	0.642943	-6.26877	Asic4	mGCs
-0.297017	15.001	-0.540532	0.612221	0.645019	-6.56425	Gm2716	CA3
-0.333864	11.2034	-0.579584	0.576522	0.647406	-6.41801	Tsen2	imGCs
-0.408212	10.9232	-0.643962	0.546852	0.647809	-6.21491	Htr2a	GABA
-0.864743	11.0749	-0.684835	0.518694	0.64925	-5.76091	Mtrr	CA1
2.17867	10.5172	0.959782	0.380861	0.649845	-4.59561	Brca2	IPCs
-0.648024	5.20464	-0.963645	0.379098	0.649845	-4.5966	Zhx2	IPCs
-0.699445	5.7522	-0.965981	0.378034	0.649845	-4.59611	Zfhx2os	IPCs
0.752513	6.97178	1.30064	0.194517	0.658364	-5.71046	Edil3	Cajal-Retzius
0.931536	6.1514	0.939318	0.390318	0.661843	-4.59641	Cep250	IPCs
0.827636	4.69828	0.928507	0.395389	0.662216	-4.59835	Stxbp6	IPCs
-1.05681	5.71361	-0.932105	0.393696	0.662216	-4.59695	C2cd3	IPCs
0.204696	14.8539	0.486139	0.647596	0.668232	-6.57815	Malat1	CA3
-0.228017	13.2788	-0.4721	0.656906	0.668232	-6.38707	Lsamp	CA3
0.409769	12.7101	0.606248	0.569772	0.669808	-5.90309	Ngf	GABA
-1.21581	10.5261	-1.2762	0.203006	0.669918	-5.28685	Tram2	Cajal-Retzius
1.38784	6.64581	0.912215	0.40313	0.671064	-4.59656	Cdk6	IPCs
-0.623208	5.22614	-0.902006	0.408042	0.675123	-4.59849	Appl2	IPCs
-0.366885	12.9927	-0.533954	0.606407	0.675429	-6.2608	Sh2d4b	imGCs
0.17016	10.3425	0.589823	0.57994	0.676597	-6.30656	Rbfox1	GABA
-0.281284	14.3401	-0.636336	0.547755	0.680992	-6.2878	Gm7205	CA1
0.41041	14.1536	0.712636	0.507394	0.681546	-6.06221	Abcc4	CA2
-0.275415	12.7986	-0.686315	0.522518	0.681546	-6.26624	Cpne4	CA2
0.371348	12.7654	0.516935	0.617759	0.68172	-6.29396	Tbr1	imGCs
0.337623	12.6579	0.510607	0.622008	0.68172	-6.31691	Acan	imGCs
-0.192393	10.0029	-0.572565	0.590743	0.684018	-6.16036	Ptchd4	GABA
-0.767643	6.24743	-1.24909	0.212738	0.684914	-5.7178	Gse1	Cajal-Retzius
-0.151756	10.7407	-0.564016	0.596139	0.685114	-6.32012	Abtb3	GABA
-0.820819	10.9969	-0.623407	0.555672	0.686199	-5.79314	Pcdhb14	CA1
0.385137	12.2819	0.498961	0.630886	0.686899	-6.01439	Matn4	mGCs
-0.383694	8.5632	-0.500119	0.630105	0.686899	-6.13249	Itga4	mGCs
-0.420809	10.6885	-0.505216	0.626674	0.686899	-6.25541	Anxa11	mGCs
0.234683	10.0275	0.552947	0.603169	0.688059	-6.18762	Satb1	GABA
0.490212	16.3003	1.21772	0.224418	0.68891	-6.16236	Ndnf	Cajal-Retzius
-0.654861	15.1883	-1.22316	0.22236	0.68891	-5.88017	P2rx5	Cajal-Retzius
0.886005	11.7366	0.879622	0.418975	0.689037	-4.59746	Cenpe	IPCs
-0.511965	13.0426	-0.490818	0.636391	0.689671	-6.04776	Atp6v1c2	mGCs
0.692727	4.56205	0.865527	0.425975	0.690623	-4.60093	Scaf11	IPCs
-0.486692	4.78859	-0.859336	0.429078	0.690623	-4.60076	Fars2	IPCs
-0.567905	12.8477	-0.85968	0.428905	0.690623	-4.60152	Top2a	IPCs
-0.614349	5.54465	-0.857388	0.430058	0.690623	-4.59907	Lncppara	IPCs
0.948265	5.83967	0.83316	0.44239	0.694095	-4.59899	Eya4	IPCs
0.848413	12.1726	0.839433	0.439172	0.694095	-4.59927	Ect2	IPCs
0.468381	4.687	0.83701	0.440412	0.694095	-4.60177	Pola1	IPCs
-0.513551	4.76933	-0.842461	0.437624	0.694095	-4.60141	Pard3b	IPCs
-0.246725	9.18918	-0.476763	0.645949	0.696788	-6.42575	Shisa9	mGCs
-0.260147	10.0449	-0.466415	0.653032	0.701182	-6.40242	Cracdl	mGCs
-0.677462	11.4566	-0.5897	0.576638	0.702659	-5.90335	Poli	CA1
-0.684585	11.2124	-0.592923	0.574614	0.702659	-5.84134	Adck2	CA1
-0.36208	12.8321	-0.470777	0.649086	0.705752	-6.30957	Mad2l2	imGCs
-0.303976	12.5631	-0.611611	0.567076	0.708845	-6.14947	Prkca	CA2
0.314022	13.8894	0.508993	0.631559	0.709927	-5.97641	Lhx6	GABA
0.138326	10.5569	0.510217	0.630758	0.709927	-6.38439	Erbb4	GABA
-0.329626	11.7142	-0.567104	0.590955	0.710691	-5.97235	Gm48748	CA1
-0.507466	12.1912	-0.571815	0.587953	0.710691	-5.97417	Gm28755	CA1
-0.234207	12.8314	-0.567654	0.594389	0.713267	-6.33877	Asic2	CA2
0.348508	11.0517	0.554057	0.599314	0.714224	-5.84139	Dlg2	CA1
-0.201484	14.5078	-0.550421	0.601657	0.714224	-6.39475	Hpse2	CA1
-0.202976	12.9028	-0.489157	0.645077	0.716752	-6.35706	Wipf3	CA2
-0.51832	17.801	-0.499442	0.638302	0.716752	-5.78135	Fyb2	CA2
0.21096	13.5232	0.451991	0.669883	0.717732	-6.26714	Rbfox1	CA2
-0.104255	11.9991	-0.375538	0.722793	0.722793	-7.08954	Meg3	CA3
-0.177104	12.6754	-0.40687	0.700646	0.724806	-6.3768	Hs3st4	CA2
-0.500207	13.6534	-0.529635	0.615142	0.725553	-6.17061	Lct	CA1
1.20831	8.46003	0.776352	0.472342	0.725907	-4.59731	Gsap	IPCs
1.16854	11.5187	0.774576	0.473302	0.725907	-4.59879	Rbl1	IPCs
-0.502117	4.8613	-0.781035	0.469818	0.725907	-4.60327	Mir99ahg	IPCs
-1.04152	10.7367	-0.785852	0.467232	0.725907	-4.59763	Diaph3	IPCs
-0.578811	12.4443	-0.514402	0.625132	0.730241	-5.99455	Echs1	CA1
-0.602985	10.9386	-0.511485	0.627055	0.730241	-5.85173	Hemk1	CA1
0.793482	7.66588	0.763034	0.479574	0.731417	-4.59779	Blm	IPCs
0.796468	14.0603	1.16204	0.246271	0.737879	-5.71772	Vmn2r1	Cajal-Retzius
-0.663609	7.10302	-1.14911	0.25155	0.737879	-5.89403	Col11a1	Cajal-Retzius
0.298147	13.4587	0.485197	0.644527	0.738073	-6.14349	Gm13791	CA1
-0.301229	11.1698	-0.48873	0.642164	0.738073	-5.89288	Celf2	CA1
-0.316691	13.4103	-0.483276	0.645814	0.738073	-6.13131	Tbata	CA1
0.338155	11.3157	0.472469	0.653078	0.741768	-5.93133	Lpl	CA1
-0.176449	14.5315	-0.736336	0.494311	0.745563	-4.65435	Neil3	IPCs
-0.453072	4.78859	-0.739162	0.492736	0.745563	-4.60488	Chd7	IPCs
-0.887825	8.95794	-1.12892	0.259955	0.745959	-5.6271	Grem2	Cajal-Retzius
-0.235675	9.45001	-0.401417	0.698348	0.7464	-6.50315	Prdm8	mGCs
-0.352376	11.8868	-0.458073	0.662819	0.748213	-6.04487	Gm57304	CA1
1.16177	10.6591	0.699272	0.515294	0.748476	-4.59846	Mms22l	IPCs
1.13987	9.90294	0.720887	0.502983	0.748476	-4.59782	Rrm1	IPCs
0.75978	3.75087	0.696827	0.516699	0.748476	-4.60873	Usp6nl	IPCs
0.332368	13.8076	0.695663	0.517369	0.748476	-4.62794	Knstrn	IPCs
-0.449595	5.01876	-0.694515	0.51803	0.748476	-4.60538	Frmd4b	IPCs
-0.482738	5.40254	-0.694262	0.518176	0.748476	-4.60361	Cep295	IPCs
-0.893028	8.90534	-0.703515	0.512861	0.748476	-4.59786	Cep128	IPCs
-1.62757	9.43782	-0.700698	0.514475	0.748476	-4.59788	Neurl1b	IPCs
1.17767	8.70792	0.601314	0.57362	0.749944	-4.59869	Atad2	IPCs
0.769436	8.68411	0.594787	0.577651	0.749944	-4.59874	Tmpo	IPCs
0.697423	7.76285	0.629984	0.556126	0.749944	-4.59901	St3gal4	IPCs
0.682063	8.95108	0.595698	0.577087	0.749944	-4.5987	Smc2	IPCs
0.662386	7.34266	0.602043	0.573171	0.749944	-4.59966	Sass6	IPCs
0.624565	6.8916	0.668623	0.5331	0.749944	-4.59961	Rgs20	IPCs
0.533279	4.05669	0.626803	0.55805	0.749944	-4.61075	Palld	IPCs
0.433713	4.58442	0.634289	0.553529	0.749944	-4.60897	Katnal1	IPCs
0.425093	12.9226	0.631816	0.55502	0.749944	-4.61095	Fanci	IPCs
0.390913	12.84	0.597711	0.575843	0.749944	-4.61096	Chek2	IPCs
0.376883	3.83164	0.612918	0.566499	0.749944	-4.61168	Phrf1	IPCs
0.301191	13.4752	0.670203	0.532172	0.749944	-4.61957	Cenpi	IPCs
-0.323681	13.0716	-0.591597	0.579627	0.749944	-4.61479	Gm42047	IPCs
-0.335747	13.5847	-0.684935	0.523572	0.749944	-4.62154	Espl1	IPCs
-0.358631	4.77865	-0.620949	0.561602	0.749944	-4.6086	Sox2ot	IPCs
-0.420978	13.4604	-0.659902	0.538241	0.749944	-4.61982	Kif23	IPCs
-0.472778	13.5475	-0.63095	0.555543	0.749944	-4.62397	Esco2	IPCs
-0.552727	6.33954	-0.615192	0.565109	0.749944	-4.60145	Smc4	IPCs
-0.626304	5.9244	-0.61453	0.565513	0.749944	-4.6029	Syne2	IPCs
-0.752366	8.59311	-0.614911	0.565281	0.749944	-4.59862	Ncapd2	IPCs
-0.885131	6.83368	-0.640087	0.550044	0.749944	-4.60004	Zcchc24	IPCs
-1.09333	5.33752	-0.601656	0.57341	0.749944	-4.60611	Notch1	IPCs
0.501284	11.9262	0.581704	0.585783	0.750792	-4.60323	Draxin	IPCs
-0.399107	4.92688	-0.582294	0.585415	0.750792	-4.60894	Cux1	IPCs
-0.220687	8.87473	-0.387788	0.708023	0.753285	-6.34344	Vipr1	mGCs
0.943221	10.6974	0.561188	0.598675	0.754177	-4.59978	Rftn2	IPCs
-0.326682	4.84757	-0.563561	0.597175	0.754177	-4.60986	Nsd2	IPCs
-0.474723	12.1637	-0.559925	0.599474	0.754177	-4.60511	Bard1	IPCs
-1.12901	7.90119	-0.567644	0.5946	0.754177	-4.59943	Polq	IPCs
0.185639	14.6183	0.440085	0.675093	0.757421	-6.49148	Gm34466	CA1
0.226198	11.3883	0.374213	0.716976	0.769424	-6.52554	4930500G05Rik	imGCs
-0.285789	11.9913	-0.371567	0.718878	0.769424	-6.51021	Shroom3	imGCs
0.211589	8.94995	0.35719	0.729948	0.773081	-6.39061	Ehd3	mGCs
0.335295	5.24669	0.529512	0.618909	0.775056	-4.60826	Tdg	IPCs
0.34432	4.65693	0.521616	0.624014	0.777881	-4.61194	Adamts6	IPCs
-0.286949	12.0256	-0.403207	0.700595	0.78127	-6.0714	Zfp239	CA1
0.435499	5.42427	0.504663	0.635056	0.784481	-4.60757	Zfp438	IPCs
-0.55088	8.02565	-0.506898	0.633594	0.784481	-4.59978	Malat1	IPCs
0.550068	10.6294	0.499653	0.63834	0.784985	-4.60019	Adgrv1	IPCs
0.669919	11.8324	0.490817	0.644154	0.785062	-4.604	Rad51b	IPCs
-0.208081	13.6598	-0.491543	0.643675	0.785062	-4.63646	Ncaph	IPCs
1.05057	11.32	1.06574	0.287516	0.785081	-5.48985	Emx2os	Cajal-Retzius
-0.861729	9.21046	-1.06151	0.289426	0.785081	-5.66899	Fmn1	Cajal-Retzius
-0.907338	9.64908	-1.0571	0.291432	0.785081	-5.62256	Tmem163	Cajal-Retzius
-0.316357	12.5167	-0.400419	0.704728	0.786435	-6.03666	Sytl5	GABA
-0.174729	13.9795	-0.38953	0.710166	0.787171	-6.32473	BC024139	CA1
0.624781	6.60338	0.480161	0.651205	0.788286	-4.6023	Ccp110	IPCs
-0.778797	8.37281	-0.478098	0.652574	0.788286	-4.59969	Wdhd1	IPCs
0.449854	6.40369	0.473526	0.655616	0.788472	-4.603	Eya1	IPCs
0.162219	12.9976	0.282049	0.789014	0.789014	-6.40621	Thsd4	CA2
-0.618207	8.77796	-0.46806	0.659262	0.789379	-4.59958	Xntrpc	IPCs
-0.451301	11.0567	-0.378695	0.717789	0.790857	-5.92812	Sirt4	CA1
0.1617	9.41835	0.326453	0.75224	0.793085	-6.53084	Ahcyl2	mGCs
0.101893	10.3866	0.382165	0.71742	0.79484	-6.43047	Vstm2a	GABA
0.243135	12.102	0.361625	0.72987	0.796742	-6.08508	Nudt9	CA1
0.219961	11.7394	0.351085	0.737373	0.796742	-6.08183	Aox4	CA1
-0.185274	11.8697	-0.347728	0.739769	0.796742	-6.09231	Rbfox1	CA1
-0.234405	11.2033	-0.346774	0.740451	0.796742	-5.96175	Trim7	CA1
0.488064	12.2594	0.444092	0.675373	0.801639	-4.60788	E2f7	IPCs
-0.885228	9.96886	-0.44727	0.673225	0.801639	-4.5999	Stil	IPCs
0.127286	11.7547	0.348839	0.740856	0.803463	-6.17097	Pde3a	GABA
0.116016	10.5322	0.362034	0.731537	0.803463	-6.4569	Grik1	GABA
0.115045	10.3208	0.35385	0.737311	0.803463	-6.42504	Kcnc2	GABA
0.66528	5.69237	0.433764	0.682378	0.805122	-4.60696	Gm20646	IPCs
-0.625801	6.95976	-0.431077	0.684206	0.805122	-4.60187	G2e3	IPCs
0.167256	13.5379	0.42231	0.690189	0.808025	-4.63484	Depdc1a	IPCs
-0.454336	6.47232	-0.418797	0.692593	0.808025	-4.60331	Lhx2	IPCs
0.116668	10.0357	0.335334	0.750445	0.808171	-6.29995	Rph3a	GABA
-0.13095	9.90634	-0.320579	0.760979	0.813825	-6.22251	Manba	GABA
0.62396	14.6133	1.01996	0.308683	0.814923	-5.97614	Eln	Cajal-Retzius
-0.0920889	10.6003	-0.309585	0.768867	0.81659	-6.47388	Tmem132c	GABA
-0.252475	4.88707	-0.400926	0.704887	0.818869	-4.6134	Nfib	IPCs
-0.0981595	9.94526	-0.293135	0.780728	0.823507	-6.25787	Plekhh2	GABA
-0.204755	10.7826	-0.303537	0.771602	0.825435	-5.9187	Ano5	CA1
-0.822574	9.34056	-0.99653	0.319905	0.82799	-5.71785	Unc5b	Cajal-Retzius
-0.202443	13.0422	-0.291624	0.780271	0.829883	-6.13003	C030047K22Rik	CA1
0.792921	12.9654	0.95517	0.340366	0.832005	-5.75133	Diablo	Cajal-Retzius
0.560401	6.92717	0.966906	0.334476	0.832005	-6.07941	Fndc3b	Cajal-Retzius
-0.5648	7.01265	-0.977181	0.329374	0.832005	-6.07227	Foxo3	Cajal-Retzius
-0.162142	11.5607	-0.268399	0.797269	0.843089	-6.0774	Car7	CA1
0.354344	5.83853	0.353381	0.738087	0.846629	-4.60706	Ttll4	IPCs
-0.150663	13.95	-0.355912	0.736302	0.846629	-4.65981	Ckap2l	IPCs
-0.23291	13.2364	-0.356737	0.735721	0.846629	-4.62675	Prc1	IPCs
-0.341646	5.53699	-0.348879	0.741265	0.846717	-4.60922	Dleu2	IPCs
-0.139607	12.6726	-0.256719	0.805864	0.847308	-6.10752	Lsamp	CA1
-0.148652	11.2022	-0.241627	0.817014	0.854151	-5.995	Opcml	CA1
-0.0868457	11.2249	-0.243597	0.816837	0.855734	-6.33012	C130073E24Rik	GABA
0.301645	5.55276	0.332054	0.753197	0.856762	-4.60931	Mphosph9	IPCs
-0.144069	10.583	-0.236881	0.818546	0.859105	-6.3857	Iqcm	mGCs
0.0714533	11.2205	0.223357	0.831745	0.860891	-6.33679	Zfp804b	GABA
-0.0728074	11.1958	-0.22174	0.83294	0.860891	-6.34386	Fgd5	GABA
0.429845	8.80829	0.304772	0.772709	0.861019	-4.60042	Tbc1d31	IPCs
0.335749	5.44079	0.320881	0.761164	0.861019	-4.61035	Cenpc1	IPCs
0.189176	5.04607	0.306703	0.771322	0.861019	-4.61385	Tiam2	IPCs
0.136025	13.5642	0.305115	0.772463	0.861019	-4.64061	Kntc1	IPCs
0.119171	13.7408	0.316548	0.764263	0.861019	-4.64932	Kif15	IPCs
-0.163372	12.5788	-0.210883	0.840973	0.863399	-6.09345	Hhipl1	GABA
0.132578	9.09593	0.220413	0.830926	0.864312	-6.49611	Rcan3	mGCs
0.117227	9.41702	0.2248	0.827623	0.864312	-6.56129	Rfx3	mGCs
0.203278	5.38425	0.284864	0.787069	0.866411	-4.61125	Dek	IPCs
-0.179021	4.78871	-0.28552	0.786595	0.866411	-4.61611	Zc3h18	IPCs
-0.231968	4.70681	-0.288263	0.784611	0.866411	-4.61661	Amn1	IPCs
0.604768	8.90581	0.263157	0.802837	0.876698	-4.60057	Septin10	IPCs
-0.277635	5.59724	-0.265376	0.80122	0.876698	-4.60969	Nup155	IPCs
-0.0966308	14.3625	-0.254477	0.809172	0.880096	-4.69669	Mis18bp1	IPCs
0.414313	11.1616	0.244069	0.81679	0.884856	-4.60302	Kif4	IPCs
-0.366141	10.3123	-0.226833	0.829457	0.895027	-4.60129	Igfbpl1	IPCs
-0.095882	11.7223	-0.197807	0.847625	0.900191	-6.5662	Kcnk1	imGCs
-0.104717	9.62455	-0.168234	0.870466	0.901415	-6.57476	Gm49169	mGCs
-0.203187	12.1794	-0.173507	0.867887	0.90221	-6.13559	Gm3510	CA1
0.732837	12.4903	0.821736	0.411968	0.90257	-5.79853	A930007I19Rik	Cajal-Retzius
0.659328	9.84781	0.748573	0.454781	0.90257	-5.86481	Malat1	Cajal-Retzius
0.550285	8.36444	0.779613	0.436317	0.90257	-6.05039	Fam184b	Cajal-Retzius
0.428783	7.27303	0.740898	0.459414	0.90257	-6.26985	Kcnh7	Cajal-Retzius
0.377849	15.6596	0.797445	0.425909	0.90257	-6.42174	Lhx1os	Cajal-Retzius
-0.40962	15.3813	-0.803143	0.422615	0.90257	-6.34542	Lhx5	Cajal-Retzius
-0.457379	6.29748	-0.747472	0.455444	0.90257	-6.2112	Ppp2r2c	Cajal-Retzius
-0.478781	6.75852	-0.815497	0.415523	0.90257	-6.19912	Plcl1	Cajal-Retzius
-0.493523	6.40048	-0.813797	0.416494	0.90257	-6.16923	Tnfrsf19	Cajal-Retzius
-0.506575	7.03265	-0.876775	0.381406	0.90257	-6.1638	Bmper	Cajal-Retzius
-0.518638	7.6061	-0.857524	0.391933	0.90257	-6.1361	Nxn	Cajal-Retzius
-0.6193	9.53647	-0.731766	0.464961	0.90257	-5.91391	Casz1	Cajal-Retzius
-0.709551	10.4607	-0.749241	0.454379	0.90257	-5.79733	Cacna2d2	Cajal-Retzius
-0.815288	11.6546	-0.83802	0.402778	0.90257	-5.70612	Gm29683	Cajal-Retzius
0.522719	8.69178	0.691714	0.489725	0.906231	-6.04809	Utrn	Cajal-Retzius
0.472147	10.1065	0.51906	0.604154	0.906231	-5.97327	Hs3st5	Cajal-Retzius
0.443659	7.88259	0.700294	0.48436	0.906231	-6.21104	Cd200	Cajal-Retzius
0.411947	14.5864	0.669481	0.503774	0.906231	-6.25979	E330013P04Rik	Cajal-Retzius
0.400538	14.2943	0.612219	0.54092	0.906231	-6.23637	Myzap	Cajal-Retzius
0.369931	6.84107	0.634637	0.526214	0.906231	-6.33446	B3galt1	Cajal-Retzius
0.369628	7.5101	0.620073	0.535745	0.906231	-6.32167	Pdzd2	Cajal-Retzius
0.332827	6.85981	0.571788	0.567952	0.906231	-6.37296	Ric1	Cajal-Retzius
0.327112	7.83358	0.521487	0.602465	0.906231	-6.32723	Gfra1	Cajal-Retzius
0.326592	6.52458	0.544306	0.58669	0.906231	-6.35847	Astn2	Cajal-Retzius
0.320776	6.83495	0.550055	0.582747	0.906231	-6.38307	Rbms1	Cajal-Retzius
0.317993	6.8153	0.544458	0.586586	0.906231	-6.3846	Cacna2d1	Cajal-Retzius
0.272423	15.8578	0.607392	0.544113	0.906231	-6.60731	Cd274	Cajal-Retzius
-0.267853	15.4579	-0.535654	0.592648	0.906231	-6.54097	Gm27199	Cajal-Retzius
-0.30623	14.9296	-0.537617	0.591294	0.906231	-6.41262	Samd3	Cajal-Retzius
-0.31698	7.2761	-0.547654	0.584392	0.906231	-6.39169	Eya1	Cajal-Retzius
-0.318358	6.51316	-0.530063	0.596514	0.906231	-6.36499	Kcnk2	Cajal-Retzius
-0.328784	7.26843	-0.5682	0.570382	0.906231	-6.38073	Smad1	Cajal-Retzius
-0.380657	7.64946	-0.625534	0.532161	0.906231	-6.29834	Plxnd1	Cajal-Retzius
-0.485213	10.2695	-0.522646	0.601659	0.906231	-5.95237	Angpt1	Cajal-Retzius
-0.151479	10.5444	-0.144162	0.890033	0.920034	-5.93422	Commd4	CA1
0.134136	5.37428	0.187656	0.858459	0.921615	-4.61228	Sncaip	IPCs
-0.0787022	13.8036	-0.184444	0.860849	0.921615	-4.65783	Rmi2	IPCs
0.0845944	14.1184	0.11671	0.911452	0.923269	-6.12072	Dlx1	GABA
0.0606458	13.3341	0.11814	0.910373	0.923269	-6.08022	Gm45341	GABA
-0.0597377	10.7658	-0.108999	0.917274	0.923269	-6.48589	A530058N18Rik-1	GABA
-0.0785094	11.9924	-0.159818	0.87658	0.923781	-6.57098	Rbfox1	imGCs
0.153737	4.57737	0.17533	0.867639	0.925256	-4.61886	Ctcf	IPCs
0.0753716	11.7527	0.123322	0.905829	0.925958	-6.14266	Chrna5	CA1
-0.0764803	12.2325	-0.123748	0.905505	0.925958	-6.13963	Dync2li1	CA1
-0.0800883	9.13397	-0.125664	0.903017	0.926886	-6.52518	Kcnj9	mGCs
-0.13144	12.9481	-0.127914	0.901291	0.926886	-6.15781	Grm2	mGCs
0.286465	7.54961	0.477618	0.633317	0.92905	-6.39217	Thsd7b	Cajal-Retzius
-0.285652	6.5583	-0.477441	0.633443	0.92905	-6.39466	Cd47	Cajal-Retzius
0.0405484	12.1839	0.0928045	0.929519	0.929519	-6.16534	Pld5	GABA
-0.17782	6.6301	-0.165315	0.875115	0.929597	-4.60443	Prim2	IPCs
-0.114189	11.0978	-0.111298	0.914964	0.930129	-6.00374	Zfp831	CA1
0.27066	14.577	0.438969	0.661043	0.938254	-6.38261	Lrig3	Cajal-Retzius
0.254236	7.05957	0.440198	0.660154	0.938254	-6.44578	Fat3	Cajal-Retzius
-0.281561	14.5547	-0.454454	0.649875	0.938254	-6.37117	Gm49027	Cajal-Retzius
0.0994039	4.89893	0.143226	0.891655	0.939853	-4.61686	Cep135	IPCs
-0.238794	7.24855	-0.147166	0.8887	0.939853	-4.60273	Lmnb1	IPCs
-0.0429634	15.777	-0.0971098	0.924966	0.94525	-6.73631	Gck	mGCs
0.303558	8.43567	0.4222	0.673222	0.945376	-6.24088	Lsamp	Cajal-Retzius
0.0557146	12.3513	0.101538	0.921367	0.950902	-6.51986	Igdcc3	imGCs
-0.0525283	12.0432	-0.0992422	0.923138	0.950902	-6.57507	Pacc1	imGCs
-0.055706	11.5371	-0.105483	0.918324	0.950902	-6.58596	Gmip	imGCs
-0.299187	13.5383	-0.396555	0.692016	0.951522	-6.20471	Syk	Cajal-Retzius
-0.387581	10.7348	-0.399644	0.689742	0.951522	-5.9652	Pou6f2	Cajal-Retzius
0.223818	6.76499	0.38146	0.703169	0.95689	-6.45401	Dync1i1	Cajal-Retzius
-0.0505213	13.5125	-0.0661066	0.949414	0.959847	-6.28541	Gm32005	CA1
0.245491	11.4727	0.249975	0.802801	0.962071	-5.99931	Reln	Cajal-Retzius
0.242753	9.76561	0.278508	0.780841	0.962071	-6.10498	Pcp4	Cajal-Retzius
0.180034	7.18646	0.311637	0.755563	0.962071	-6.49286	Cntnap2	Cajal-Retzius
0.151589	7.20164	0.262366	0.793244	0.962071	-6.50659	Mgat5	Cajal-Retzius
0.0945376	9.28485	0.11536	0.908248	0.962071	-6.19465	Dach1	Cajal-Retzius
0.0873966	7.20865	0.151265	0.879882	0.962071	-6.52911	Pknox2	Cajal-Retzius
0.0714578	6.83737	0.122555	0.902552	0.962071	-6.52403	Rfc1	Cajal-Retzius
0.0603856	6.73492	0.102622	0.918341	0.962071	-6.51727	Nav2	Cajal-Retzius
-0.0771096	8.04554	-0.117458	0.906587	0.962071	-6.40884	Car10	Cajal-Retzius
-0.0813664	6.8073	-0.139217	0.889385	0.962071	-6.51956	Clstn2	Cajal-Retzius
-0.0871017	7.80036	-0.139665	0.889031	0.962071	-6.45607	Elapor1	Cajal-Retzius
-0.0882846	8.51043	-0.120888	0.903872	0.962071	-6.30504	Cdh4	Cajal-Retzius
-0.0933725	12.5352	-0.105379	0.916155	0.962071	-6.12104	Cxcl12	Cajal-Retzius
-0.096497	6.96901	-0.166767	0.867681	0.962071	-6.52523	Robo2	Cajal-Retzius
-0.0972866	8.52842	-0.132756	0.894488	0.962071	-6.30024	Azin2	Cajal-Retzius
-0.100043	7.70885	-0.162935	0.870694	0.962071	-6.46785	Maml3	Cajal-Retzius
-0.107125	11.3832	-0.108811	0.913435	0.962071	-6.02085	Eya2	Cajal-Retzius
-0.109073	7.20415	-0.188781	0.850409	0.962071	-6.52285	Pcbp3	Cajal-Retzius
-0.110063	15.3094	-0.21189	0.832356	0.962071	-6.62271	Nhlh2	Cajal-Retzius
-0.118119	9.16812	-0.146247	0.883838	0.962071	-6.20473	Insyn2a	Cajal-Retzius
-0.13212	7.62124	-0.217979	0.827614	0.962071	-6.47023	Aatf	Cajal-Retzius
-0.143992	15.5872	-0.297992	0.765943	0.962071	-6.6722	Lhx1	Cajal-Retzius
-0.154454	6.99448	-0.267139	0.789571	0.962071	-6.50467	Slc25a27	Cajal-Retzius
-0.15687	15.4944	-0.316722	0.751705	0.962071	-6.64223	Kcnj5	Cajal-Retzius
-0.193081	9.71755	-0.222934	0.823759	0.962071	-6.12435	Gm15264	Cajal-Retzius
-0.211071	7.12632	-0.365539	0.715002	0.962071	-6.47546	Lancl1	Cajal-Retzius
-0.26399	10.3994	-0.28033	0.779444	0.962071	-6.03121	Slc22a15	Cajal-Retzius
-0.26563	10.5643	-0.277868	0.781331	0.962071	-6.01771	Plekha7	Cajal-Retzius
-0.271341	9.48357	-0.322684	0.74719	0.962071	-6.12647	Gm10125	Cajal-Retzius
0.146214	11.4728	0.0782923	0.940605	0.970417	-4.6049	Cip2a	IPCs
0.0908689	12.0998	0.0923828	0.929949	0.970417	-4.60962	Timeless	IPCs
0.0630646	5.02036	0.0876312	0.933541	0.970417	-4.61617	Cdkal1	IPCs
-0.0545313	13.2668	-0.0812724	0.93835	0.970417	-4.63283	Racgap1	IPCs
-0.09818	5.57441	-0.0764762	0.94198	0.970417	-4.61108	Idh2	IPCs
-0.129327	6.28927	-0.0772178	0.941419	0.970417	-4.60615	Fancc	IPCs
0.0466735	5.25124	0.0653356	0.950416	0.974035	-4.6141	Ezh2	IPCs
0.0284056	14.1055	0.0624176	0.952627	0.974035	-4.68129	Bub1	IPCs
0.0108732	12.3399	0.0296206	0.978014	0.978014	-7.15042	Styk1	CA1-proS
-0.0392232	13.5705	-0.0482277	0.963385	0.981359	-4.6461	Tacc3	IPCs
-0.0199586	11.1968	-0.0309937	0.976267	0.981602	-6.02541	E130008D07Rik	CA1
0.0264833	4.66049	0.0368686	0.972004	0.982804	-4.61917	Lrig1	IPCs
-0.042389	5.55359	-0.0393981	0.970084	0.982804	-4.61134	Rif1	IPCs
0.02681	15.5907	0.0358191	0.972214	0.986618	-6.16208	Ifi203-ps	imGCs
0.0226544	12.429	0.0429995	0.966648	0.986618	-6.50619	Lsamp	imGCs
0.0184832	4.58641	0.026932	0.979547	0.986776	-4.61967	Kif13a	IPCs
0.0168118	13.0669	0.0261176	0.979738	0.986942	-6.40418	Gm26839	imGCs
-0.0102698	12.9907	-0.0199502	0.984848	0.988469	-4.62468	Spc25	IPCs
-0.0112841	12.5903	-0.0147409	0.988563	0.988563	-6.46955	Igsf9	imGCs
-0.0102813	5.10433	-0.0141204	0.989275	0.989275	-4.61559	Extl3	IPCs
-0.00840766	11.0815	-0.0132499	0.989853	0.989853	-6.00849	Meg3	CA1
-0.036139	10.3742	-0.0327814	0.974631	0.991655	-6.45371	Amer3	mGCs
0.0252283	8.56562	0.0341838	0.972756	0.993985	-6.30137	Rcan2	Cajal-Retzius
0.00756184	16.5254	0.0193208	0.9846	0.993985	-6.92406	Trp73	Cajal-Retzius
0.00442714	6.76499	0.0075453	0.993985	0.993985	-6.5252	Meg3	Cajal-Retzius
-0.00576162	7.81188	-0.00921855	0.992652	0.993985	-6.46343	B130024G19Rik	Cajal-Retzius
-0.0318043	6.77869	-0.0542759	0.956756	0.993985	-6.52507	Msi2	Cajal-Retzius
-0.0395356	12.6374	-0.0452819	0.963917	0.993985	-6.13941	Ebf3	Cajal-Retzius
0.00333786	10.4264	0.00461202	0.99643	0.997486	-6.44597	Slc30a3	mGCs
0.00283698	9.72114	0.0058133	0.9955	0.997486	-6.58114	Pcp4	mGCs
0.00245938	11.8099	0.00324786	0.997486	0.997486	-6.185	C1ql3	mGCs
-0.00573666	9.35673	-0.0109796	0.991502	0.997486	-6.58185	Zfp46	mGCs
