# Supplementary material for: Early transcriptional responses reveal cell type-specific vulnerability and neuroprotective mechanisms in the neonatal ischemic hippocampus
Source: Acta Neuropathol Commun. 2025 Jul 5;13:147. doi: 10.1186/s40478-025-02062-4 (PMC12228329; doi:10.1186/s40478-025-02062-4)
Supplement: Supplementary file 3 — Additional file 3. [file 40478_2025_2062_MOESM3_ESM.xlsx]

## Sheet: Sheet 1
Cell_Type	Gene	RSS	Rank
CA1	Bcl6(+)	0.244173	1
CA1	Bcl11a(+)	0.195522	2
CA1	Hivep2(+)	0.182945	3
CA1	Zfp57(+)	0.175146	4
CA1	Thra(+)	0.174341	5
CA1	Nr3c1(+)	0.161647	6
CA1	Zscan2(+)	0.159727	7
CA1	Zbtb20(+)	0.155657	8
CA1	Zfp263(+)	0.152932	9
CA1	Irf8(+)	0.150662	10
CA1-proS	Zfp57(+)	0.15815	1
CA1-proS	Bcl6(+)	0.156371	2
CA1-proS	Hivep2(+)	0.15237	3
CA1-proS	Polr3a(+)	0.150762	4
CA1-proS	Bcl11a(+)	0.150354	5
CA1-proS	Etv3(+)	0.148704	6
CA1-proS	Yy1(+)	0.147773	7
CA1-proS	Rxrg(+)	0.147026	8
CA1-proS	Thra(+)	0.14614	9
CA1-proS	Tfcp2l1(+)	0.144848	10
CA2	Pbx4(+)	0.166269	1
CA2	Polr3a(+)	0.165652	2
CA2	Nfe2l1(+)	0.150583	3
CA2	Usf2(+)	0.149101	4
CA2	Yy1(+)	0.147552	5
CA2	Spi1(+)	0.146711	6
CA2	Tfcp2l1(+)	0.146108	7
CA2	Stat6(+)	0.145129	8
CA2	Mlx(+)	0.143376	9
CA2	Mef2d(+)	0.142449	10
CA3	Meis1(+)	0.151344	1
CA3	Thra(+)	0.137379	2
CA3	Zbtb20(+)	0.136369	3
CA3	Rxrg(+)	0.13575	4
CA3	Hivep2(+)	0.134484	5
CA3	Pbx4(+)	0.132685	6
CA3	Etv3(+)	0.132389	7
CA3	Bcl11a(+)	0.131832	8
CA3	Zscan2(+)	0.131441	9
CA3	Usf2(+)	0.130763	10
Cajal-Retzius	Lhx5(+)	0.423682	1
Cajal-Retzius	Pknox2(+)	0.38787	2
Cajal-Retzius	Emx2(+)	0.350296	3
Cajal-Retzius	Zfp729b(+)	0.284575	4
Cajal-Retzius	Nr2f2(+)	0.269548	5
Cajal-Retzius	Rfx2(+)	0.242707	6
Cajal-Retzius	Rara(+)	0.241402	7
Cajal-Retzius	Pax6(+)	0.231859	8
Cajal-Retzius	Zfp14(+)	0.226094	9
Cajal-Retzius	Mafg(+)	0.224206	10
GABA	Dlx5(+)	0.391452	1
GABA	Maf(+)	0.363854	2
GABA	Thrb(+)	0.295852	3
GABA	Zfp941(+)	0.199698	4
GABA	Rfx1(+)	0.191206	5
GABA	Klf12(+)	0.186791	6
GABA	Zfp148(+)	0.169976	7
GABA	Dlx6(+)	0.168274	8
GABA	Zfp57(+)	0.167697	9
GABA	Tcf12(+)	0.166209	10
imGCs	Tcf7(+)	0.185729	1
imGCs	Rarb(+)	0.180796	2
imGCs	Glis3(+)	0.176111	3
imGCs	Sox9(+)	0.174701	4
imGCs	Neurod1(+)	0.172312	5
imGCs	Zbtb20(+)	0.170488	6
imGCs	Sfpq(+)	0.169616	7
imGCs	Irf8(+)	0.167878	8
imGCs	Grhl1(+)	0.163455	9
imGCs	Gm29609(+)	0.163226	10
mGCs	Rarb(+)	0.157849	1
mGCs	Erf(+)	0.144988	2
mGCs	Zxdc(+)	0.144643	3
mGCs	Lcorl(+)	0.142669	4
mGCs	Sfpq(+)	0.140897	5
mGCs	Rxrg(+)	0.140164	6
mGCs	Gm29609(+)	0.140084	7
mGCs	Zfp830(+)	0.139564	8
mGCs	Mef2d(+)	0.139326	9
mGCs	Yy1(+)	0.138643	10
Sub	Thrb(+)	0.158497	1
Sub	Spi1(+)	0.156608	2
Sub	Zfp57(+)	0.155616	3
Sub	Pax7(+)	0.153328	4
Sub	Ing4(+)	0.146544	5
Sub	Zfp729b(+)	0.142979	6
Sub	Myc(+)	0.142339	7
Sub	Gtf2ird1(+)	0.14096	8
Sub	Gata3(+)	0.138428	9
Sub	Dlx6(+)	0.137745	10
