# Supplementary material for: Early transcriptional responses reveal cell type-specific vulnerability and neuroprotective mechanisms in the neonatal ischemic hippocampus
Source: Acta Neuropathol Commun. 2025 Jul 5;13:147. doi: 10.1186/s40478-025-02062-4 (PMC12228329; doi:10.1186/s40478-025-02062-4)
Supplement: Supplementary file 4 — Additional file 4. [file 40478_2025_2062_MOESM4_ESM.xlsx]

## Sheet: H-I
logFC	AveExpr	t	P.Value	adj.P.Val	B	gene	cell_type
11.1946	8.49949	14.234	3.30121e-06	0.00104128	4.21699	Emp1	Astrocytes
10.7404	7.1741	13.5416	4.54708e-06	0.00104128	4.4032	Fosb	Astrocytes
9.75448	7.71559	13.7317	4.15804e-06	0.00104128	4.38214	Atf3	Astrocytes
6.37746	7.49626	12.045	9.60744e-06	0.00165008	3.85948	Relb	Astrocytes
6.71238	6.67272	11.2013	1.52274e-05	0.00209225	3.38677	Plagl1	Astrocytes
7.81315	7.95298	10.2132	2.72345e-05	0.00233877	2.96811	Mlf1	Astrocytes
6.4431	8.64842	10.3383	2.5233e-05	0.00233877	2.89155	Rhoj	Astrocytes
4.73591	11.7377	10.2967	2.58787e-05	0.00233877	3.28401	4930523C07Rik	Astrocytes
9.04598	8.76875	9.8324	3.45398e-05	0.00237288	2.65485	Bdkrb2	Astrocytes
5.44714	7.28031	9.8452	3.42603e-05	0.00237288	2.87801	Amotl2	Astrocytes
6.37503	9.2617	9.57554	4.07337e-05	0.00237392	2.54926	Cav1	Astrocytes
5.2041	7.15697	9.54816	4.14658e-05	0.00237392	2.71594	Nfkbiz	Astrocytes
5.8622	6.68388	9.38691	4.60945e-05	0.00243592	2.54285	Odc1	Astrocytes
6.56083	7.83097	9.24	5.08311e-05	0.00249436	2.4934	Lpar1	Astrocytes
5.57926	6.53009	8.90832	6.37152e-05	0.00291816	2.2277	Trim36	Astrocytes
6.41076	7.86782	8.69176	7.41356e-05	0.00302246	2.17121	Klf10	Astrocytes
5.64037	8.56743	8.51377	8.41694e-05	0.00302246	1.97577	Igsf10	Astrocytes
5.21579	10.3084	8.48324	8.60415e-05	0.00302246	2.07	Herc6	Astrocytes
4.85145	7.63763	8.45226	8.79901e-05	0.00302246	2.05103	Alpk1	Astrocytes
4.16127	11.1979	8.62044	7.79829e-05	0.00302246	2.23014	Bag3	Astrocytes
5.48226	6.98373	8.27182	0.00010039	0.00315837	1.93868	Gcnt2	Astrocytes
4.96776	9.95252	8.23516	0.000103146	0.00315837	1.87556	Plekhg2	Astrocytes
4.33347	7.22358	8.20167	0.000105739	0.00315837	1.90272	2610307P16Rik	Astrocytes
5.59956	9.00731	8.14298	0.000110464	0.00316204	1.74411	Igfbp2	Astrocytes
4.62976	7.96782	8.05913	0.000117638	0.0032327	1.7613	Itga1	Astrocytes
5.71579	9.08017	7.96559	0.000126274	0.00333656	1.63498	Tcf7	Astrocytes
7.53487	5.47802	7.85672	0.000137248	0.0034922	1.00148	Nfatc2	Astrocytes
4.85964	8.06534	7.78724	0.000144818	0.00355322	1.56933	Tram2	Astrocytes
4.87117	6.49208	7.5899	0.000169042	0.00378315	1.40314	Bhlhe40	Astrocytes
4.41822	9.91422	7.53757	0.000176217	0.00378315	1.40333	Asap3	Astrocytes
4.3624	6.94144	7.54906	0.000174612	0.00378315	1.43734	Col12a1	Astrocytes
-3.41888	11.2429	-7.55475	0.000173824	0.00378315	1.46995	Kcnj10	Astrocytes
5.6248	6.06449	7.37827	0.000200281	0.00392115	1.11582	Akap12	Astrocytes
5.25536	11.6249	7.41525	0.000194378	0.00392115	1.35564	Fas	Astrocytes
3.21309	11.7895	7.39319	0.000197875	0.00392115	1.33263	Prr5l	Astrocytes
-4.32165	10.0478	-7.34674	0.000205475	0.00392115	1.27405	Htra1	Astrocytes
6.52013	8.74728	7.29799	0.000213809	0.0039699	1.18646	Hbegf	Astrocytes
4.99037	8.85618	7.10436	0.000250921	0.00440831	1.04618	Mdfic	Astrocytes
4.50774	7.47024	7.04788	0.000263087	0.00440831	1.06253	Lactb2	Astrocytes
4.24425	6.64226	7.05125	0.000262343	0.00440831	1.0409	Creb5	Astrocytes
3.5953	10.8195	7.05756	0.000260954	0.00440831	1.07663	Nfatc1	Astrocytes
5.38687	5.98182	6.95792	0.00028387	0.00443224	0.802664	Rasgef1c	Astrocytes
5.0202	6.16997	6.98415	0.000277624	0.00443224	0.891856	Gm45902	Astrocytes
4.32039	7.08607	6.96394	0.000282423	0.00443224	0.995831	Bmp6	Astrocytes
-3.11935	12.2928	-6.87737	0.000304071	0.00464215	0.865162	Aldoc	Astrocytes
3.74862	7.77678	6.77847	0.000331137	0.00494547	0.840211	Usp2	Astrocytes
5.3191	8.67122	6.75174	0.000338914	0.00495391	0.783428	Pros1	Astrocytes
-4.88721	9.03655	-6.697	0.000355494	0.005088	0.739879	Fam20a	Astrocytes
5.40683	6.61502	6.57376	0.000396293	0.00555619	0.661464	Dusp10	Astrocytes
5.75057	6.29334	6.52674	0.000413235	0.00567785	0.582789	Snhg5	Astrocytes
7.05667	8.26735	6.30855	0.000503382	0.00634881	0.436027	Il1r1	Astrocytes
6.12313	6.1963	6.32276	0.000496874	0.00634881	0.402165	Il6ra	Astrocytes
4.80884	9.13243	6.22181	0.00054524	0.00634881	0.354498	Itga5	Astrocytes
4.62787	6.78038	6.22662	0.000542819	0.00634881	0.372921	Zbtb2	Astrocytes
3.96902	7.53779	6.36014	0.000480212	0.00634881	0.490268	Gpc4	Astrocytes
3.29459	7.06323	6.22821	0.00054202	0.00634881	0.373389	Myo1e	Astrocytes
-3.39965	11.1158	-6.32491	0.000495901	0.00634881	0.441922	Gm40578	Astrocytes
-3.56943	10.4062	-6.22423	0.000544017	0.00634881	0.369929	Acot11	Astrocytes
-4.0912	9.66293	-6.23945	0.000536416	0.00634881	0.378839	Hapln1	Astrocytes
4.32047	8.50678	6.16842	0.000572952	0.00652063	0.311338	Pmvk	Astrocytes
-4.59482	9.6322	-6.1572	0.000578979	0.00652063	0.307193	Bcan	Astrocytes
3.59734	7.46643	6.13496	0.000591129	0.00655009	0.2892	Rragd	Astrocytes
3.45758	6.76014	6.08638	0.000618694	0.00674672	0.248225	Niban2	Astrocytes
3.77711	7.26938	6.05722	0.000635934	0.00682635	0.217248	Ctsl	Astrocytes
4.62356	5.98322	6.0254	0.00065537	0.00692676	0.114479	Jdp2	Astrocytes
5.40456	6.11038	5.97645	0.000686585	0.00704006	0.102724	Ptp4a1	Astrocytes
-3.35716	7.90015	-5.98584	0.000680472	0.00704006	0.157358	Atp1a2	Astrocytes
4.56852	9.61004	5.89204	0.000744443	0.00752106	0.0713316	Hk2	Astrocytes
6.16128	8.40873	5.85241	0.000773484	0.00759119	0.0340029	Slc16a9	Astrocytes
5.7492	8.28952	5.85709	0.000769984	0.00759119	0.0391995	Cd44	Astrocytes
5.4965	9.56117	5.71118	0.000887855	0.00781236	-0.0952159	Osmr	Astrocytes
5.04912	7.69832	5.62181	0.000970037	0.00781236	-0.189461	Efhb	Astrocytes
4.81406	5.7015	5.51443	0.00108031	0.00781236	-0.378797	Cpeb1	Astrocytes
4.63045	10.8412	5.69946	0.000898175	0.00781236	-0.138158	Nlrc5	Astrocytes
4.47423	9.6035	5.73779	0.000864927	0.00781236	-0.0704127	Rnf122	Astrocytes
4.41678	6.98662	5.58113	0.00101025	0.00781236	-0.232643	Dusp16	Astrocytes
4.20833	6.07553	5.63656	0.000955899	0.00781236	-0.1942	Eif1a	Astrocytes
4.12628	6.68534	5.581	0.00101038	0.00781236	-0.2213	Wnt5b	Astrocytes
4.01796	9.85853	5.6321	0.000960152	0.00781236	-0.171395	Tmbim1	Astrocytes
3.5291	8.08865	5.73898	0.000863917	0.00781236	-0.0696937	Map3k14	Astrocytes
3.51408	7.90994	5.80563	0.000809419	0.00781236	-0.00901358	Itgav	Astrocytes
3.48437	7.179	5.55709	0.00103489	0.00781236	-0.26073	Trim62	Astrocytes
3.46005	6.46465	5.55862	0.00103331	0.00781236	-0.238796	Rell1	Astrocytes
3.45673	7.36106	5.6015	0.000989888	0.00781236	-0.216941	Synpo2	Astrocytes
3.37344	9.77029	5.75055	0.00085417	0.00781236	-0.058774	Gldc	Astrocytes
3.27047	8.00974	5.52345	0.00107052	0.00781236	-0.276771	Rpa1	Astrocytes
3.13676	7.13891	5.56563	0.00102606	0.00781236	-0.251796	Abca8a	Astrocytes
3.088	7.86292	5.5355	0.0010576	0.00781236	-0.26883	Gab1	Astrocytes
2.9619	7.22943	5.58096	0.00101042	0.00781236	-0.237472	Pdzrn3	Astrocytes
-1.93102	13.2798	-5.55236	0.00103982	0.00781236	-0.535721	Gm41492	Astrocytes
-2.74753	11.6979	-5.54388	0.00104872	0.00781236	-0.361864	Cst3	Astrocytes
-2.75993	11.7075	-5.62543	0.000966541	0.00781236	-0.278339	Tril	Astrocytes
-3.29684	10.3768	-5.63156	0.000960667	0.00781236	-0.183842	Paqr7	Astrocytes
-3.45524	8.01693	-5.54743	0.00104498	0.00781236	-0.25331	Gm29394	Astrocytes
-3.60734	8.39656	-5.78358	0.000827008	0.00781236	-0.0286734	Cmya5	Astrocytes
3.06012	7.37186	5.4851	0.00111282	0.00796365	-0.332721	Acss2	Astrocytes
3.92597	7.01963	5.46118	0.00114017	0.00799284	-0.352996	Ptpn14	Astrocytes
-4.39833	7.59449	-5.46851	0.00113171	0.00799284	-0.344161	Gm37679	Astrocytes
3.36284	9.96112	5.44348	0.00116088	0.00801457	-0.356628	Mitd1	Astrocytes
3.10763	7.63518	5.4289	0.00117827	0.00801457	-0.382635	Dnajb2	Astrocytes
-2.6049	11.8102	-5.43702	0.00116855	0.00801457	-0.485635	Fabp7	Astrocytes
5.14866	8.32065	5.39229	0.00122321	0.00823868	-0.399983	Anxa2	Astrocytes
6.57256	5.88953	8.93083	0.000175282	0.00825286	1.31049	Ehd4	Endothelial
6.36646	8.4694	9.36774	0.000136625	0.00825286	1.22183	Litaf	Endothelial
5.83608	6.74387	9.724	0.000112356	0.00825286	1.46767	Dock5	Endothelial
5.70599	4.5021	9.29043	0.000142674	0.00825286	1.66323	Anxa2	Endothelial
5.22164	5.39037	9.17418	0.00015237	0.00825286	1.49524	Itgav	Endothelial
4.49094	4.89929	10.7265	6.69786e-05	0.00825286	2.19608	Adamts9	Endothelial
4.20205	2.17065	9.27888	0.000143604	0.00825286	1.77245	Creb5	Endothelial
3.20485	3.2593	9.46557	0.000129396	0.00825286	1.83699	Ern1	Endothelial
3.17343	2.87947	9.3916	0.000134819	0.00825286	1.81467	Nek6	Endothelial
3.06865	2.82964	9.52877	0.000124964	0.00825286	1.88532	Peak1	Endothelial
-2.57603	12.2738	-9.95332	9.94038e-05	0.00825286	2.14704	Slc22a8	Endothelial
-4.56691	10.5755	-8.97197	0.000171139	0.00825286	1.40977	Adamtsl2	Endothelial
-2.3277	12.7074	-5.37777	0.00124158	0.00828119	-0.661248	Mfge8	Astrocytes
4.1662	7.02417	5.34729	0.00128113	0.00830585	-0.468541	Map2k3	Astrocytes
3.54869	8.20588	5.3624	0.00126134	0.00830585	-0.430965	Efhd2	Astrocytes
-3.94875	8.50005	-5.34697	0.00128154	0.00830585	-0.443	Gja1	Astrocytes
3.69867	7.26029	5.32012	0.00131757	0.00838123	-0.500921	Sbno2	Astrocytes
3.51449	7.59701	5.32545	0.00131034	0.00838123	-0.488942	Fam117a	Astrocytes
4.09431	8.49125	5.30515	0.00133815	0.00838265	-0.484252	Clic4	Astrocytes
3.45526	12.0925	5.30223	0.0013422	0.00838265	-0.66256	Pdpn	Astrocytes
5.23258	4.70832	8.73225	0.000197009	0.0085623	1.37065	Fam107b	Endothelial
-2.88902	7.29053	-5.26951	0.00138861	0.00859437	-0.553262	Vegfc	Astrocytes
3.67678	6.15883	5.22502	0.00145462	0.00892251	-0.564395	Rfx2	Astrocytes
3.42898	8.34508	5.2061	0.00148375	0.00894157	-0.584882	Lhfpl2	Astrocytes
3.32343	6.39449	5.20735	0.00148181	0.00894157	-0.579224	Usp53	Astrocytes
3.76028	6.99804	5.19638	0.00149898	0.00895478	-0.623403	Prag1	Astrocytes
4.82484	10.5363	5.17784	0.00152849	0.00905236	-0.65269	Tshr	Astrocytes
3.31077	8.20446	5.16321	0.00155224	0.00911445	-0.631313	Rhou	Astrocytes
6.30618	4.87651	5.15257	0.00156978	0.00913931	-0.985868	Fos	Astrocytes
4.09341	7.18697	5.14054	0.00158988	0.00917855	-0.687842	Slbp	Astrocytes
3.55508	10.0391	5.12177	0.0016218	0.00928483	-0.685987	Gpld1	Astrocytes
3.83555	8.32839	5.07915	0.00169699	0.00932667	-0.714679	Tgfbr2	Astrocytes
3.53745	7.40535	5.09336	0.00167149	0.00932667	-0.737199	Septin9	Astrocytes
3.49394	6.41571	5.08707	0.00168274	0.00932667	-0.700927	Dnajc3	Astrocytes
3.13963	10.4288	5.10132	0.0016574	0.00932667	-0.727095	Pdlim4	Astrocytes
-3.61595	10.9785	-5.08231	0.0016913	0.00932667	-0.787508	Fgfr3	Astrocytes
3.64339	6.2813	5.06726	0.00171866	0.0093708	-0.717183	Mrps6	Astrocytes
4.01264	5.95589	5.04767	0.00175505	0.00942508	-0.748863	Rnf19b	Astrocytes
3.90191	5.9988	5.02611	0.0017961	0.00942508	-0.766011	Cald1	Astrocytes
3.67898	6.60748	5.04286	0.00176412	0.00942508	-0.757912	Crem	Astrocytes
3.50193	9.20741	5.02553	0.00179721	0.00942508	-0.765807	Hsd17b7	Astrocytes
-2.68822	7.28791	-5.02992	0.00178876	0.00942508	-0.806428	Ptn	Astrocytes
5.08641	6.02031	5.01695	0.00181384	0.00944022	-0.773388	Bcl2l11	Astrocytes
4.48961	6.35916	4.96704	0.00191413	0.0095986	-0.821411	Noct	Astrocytes
3.87191	11.1952	4.96857	0.00191098	0.0095986	-0.932215	Fam167a	Astrocytes
3.52569	6.86067	4.97722	0.0018932	0.0095986	-0.847473	Rnf185	Astrocytes
2.7282	7.52222	4.98486	0.00187763	0.0095986	-0.849998	Ror2	Astrocytes
-3.30283	8.4365	-4.99436	0.0018585	0.0095986	-0.8003	Cd81	Astrocytes
3.33278	7.63675	4.93484	0.00198212	0.00979246	-0.898925	Pawr	Astrocytes
3.18021	6.71662	4.93335	0.00198533	0.00979246	-0.882736	Nid2	Astrocytes
2.91344	6.92751	4.92862	0.00199555	0.00979246	-0.904521	Cnn3	Astrocytes
3.07494	6.428	4.91867	0.00201727	0.00982885	-0.875363	Arhgap6	Astrocytes
4.44176	9.06562	4.91146	0.00203318	0.00983657	-0.883345	Entrep1	Astrocytes
-3.58521	8.95552	-4.89876	0.00206152	0.00990392	-0.896232	Gm11266	Astrocytes
3.894	5.94123	4.88084	0.00210227	0.0100296	-0.911778	Pcgf5	Astrocytes
3.19373	6.33116	4.87122	0.00212453	0.0100322	-0.919436	Stat3	Astrocytes
-3.6252	11.3756	-4.868	0.00213203	0.0100322	-1.06354	Pla2g3	Astrocytes
3.70532	7.67259	4.83106	0.00222029	0.0102838	-1.01016	Taf4b	Astrocytes
3.65751	6.07514	4.82692	0.00223041	0.0102838	-0.959948	Irs2	Astrocytes
3.13095	11.2946	4.83164	0.00221887	0.0102838	-1.09624	Pdgfrl	Astrocytes
3.99178	7.67941	4.81854	0.0022511	0.0103101	-1.02353	Spsb1	Astrocytes
3.48298	6.55056	4.7937	0.0023137	0.0105266	-1.01797	Timp3	Astrocytes
10.1411	6.10172	9.28411	4.24724e-05	0.0106033	1.4502	Mcub	Fibro-like
9.46987	5.77208	9.33359	4.10643e-05	0.0106033	1.6593	Baiap2l1	Fibro-like
9.2301	5.65506	9.18145	4.55729e-05	0.0106033	1.65197	Morrbid	Fibro-like
3.77502	8.83139	4.75688	0.00241007	0.0107246	-1.04675	Pls1	Astrocytes
3.4407	8.49915	4.7481	0.00243373	0.0107246	-1.0602	Orai1	Astrocytes
3.37073	6.51439	4.74752	0.00243528	0.0107246	-1.06454	Gm20732	Astrocytes
-2.08829	12.6096	-4.7676	0.00238156	0.0107246	-1.34086	Lfng	Astrocytes
-4.85508	9.00293	-4.7591	0.00240416	0.0107246	-1.04477	Hif3a	Astrocytes
2.39361	11.4753	4.74104	0.00245292	0.0107335	-1.22	Col5a3	Astrocytes
2.98281	7.61925	4.7254	0.00249605	0.0108531	-1.13067	Itpkb	Astrocytes
3.44408	9.48717	4.70412	0.00255609	0.0110442	-1.11249	Litaf	Astrocytes
4.61371	5.69015	4.68641	0.00260728	0.011195	-1.12621	Hspa14	Astrocytes
4.42148	5.52963	4.6537	0.00270489	0.011542	-1.18147	Btg3	Astrocytes
6.75212	6.96537	7.3952	0.000462467	0.0115949	0.43531	Sgms2	Endothelial
3.6342	4.3655	7.65304	0.000388472	0.0115949	0.79531	St3gal1	Endothelial
3.41784	5.31692	7.48158	0.000435979	0.0115949	0.639288	Myo1d	Endothelial
3.01056	4.43312	7.3655	0.000472004	0.0115949	0.613557	Aff1	Endothelial
2.89958	11.9562	7.95918	0.000317855	0.0115949	1.00353	Pecam1	Endothelial
2.76282	3.45251	7.86656	0.000337506	0.0115949	0.947786	Flnb	Endothelial
2.68724	3.29866	7.47509	0.000437908	0.0115949	0.698863	Tbc1d1	Endothelial
1.31836	13.4465	7.81449	0.000349175	0.0115949	0.61882	Cdh5	Endothelial
-3.80532	6.14515	-7.56845	0.000411112	0.0115949	0.612162	Slc39a10	Endothelial
-4.57849	8.59971	-7.90852	0.000328432	0.0115949	0.640376	Dok4	Endothelial
-2.45922	10.9171	-4.63091	0.0027753	0.0117693	-1.28813	Rtp4	Astrocytes
3.89348	8.29167	4.61829	0.00281513	0.0117927	-1.20877	Msmo1	Astrocytes
3.05495	9.11289	4.61863	0.00281406	0.0117927	-1.19821	Slc18b1	Astrocytes
4.42664	5.5506	4.61167	0.0028363	0.0118093	-1.21802	Klf6	Astrocytes
2.88072	10.2207	4.60571	0.00285553	0.0118178	-1.258	Tsc22d3	Astrocytes
3.42486	6.00342	4.58014	0.00293959	0.0119426	-1.21472	Gfpt2	Astrocytes
3.25939	6.31673	4.57031	0.00297261	0.0119426	-1.23988	Msrb3	Astrocytes
2.95231	7.4722	4.57865	0.00294456	0.0119426	-1.30428	Lats2	Astrocytes
-2.47815	12.2334	-4.57497	0.00295691	0.0119426	-1.51463	Gjb6	Astrocytes
-2.88762	9.18378	-4.586	0.00292006	0.0119426	-1.23516	Asrgl1	Astrocytes
4.79424	10.616	4.54995	0.0030424	0.0120817	-1.35359	Fgf2	Astrocytes
3.67658	10.8032	4.55379	0.0030291	0.0120817	-1.36657	Gldn	Astrocytes
-1.65048	12.6859	-4.54271	0.00306764	0.0121119	-1.62282	Gm30373	Astrocytes
7.74723	8.30921	4.53411	0.00309793	0.0121336	-1.30199	B3gnt5	Astrocytes
2.68985	7.86075	4.53114	0.00310846	0.0121336	-1.33331	Ddah1	Astrocytes
-1.90988	13.0925	-4.52153	0.00314282	0.0121984	-1.70184	Cd38	Astrocytes
6.68164	7.26664	6.81871	0.000696188	0.0126886	0.0941964	Akap12	Endothelial
4.64525	10.6099	7.02629	0.000598927	0.0126886	0.361288	Edn1	Endothelial
3.86518	3.98085	6.82225	0.000694384	0.0126886	0.252938	Plpp1	Endothelial
3.38452	4.55349	6.91305	0.000649869	0.0126886	0.312437	Atp7a	Endothelial
2.78747	4.19802	7.04677	0.000590218	0.0126886	0.408442	Mamld1	Endothelial
-2.80305	11.2274	-7.04241	0.000592059	0.0126886	0.406352	Stard8	Endothelial
-3.22381	10.7398	-6.85162	0.000679607	0.0126886	0.257401	Gm36823	Endothelial
-3.45506	5.77972	-6.88406	0.000663707	0.0126886	0.242272	Pde5a	Endothelial
6.7655	8.85906	4.4816	0.00329022	0.0126988	-1.34888	Ddit3	Astrocytes
4.40778	6.29605	4.46751	0.00334408	0.0127632	-1.3512	Sesn2	Astrocytes
3.64226	6.39636	4.46984	0.00333509	0.0127632	-1.35894	Rnf152	Astrocytes
2.69971	3.75561	6.7608	0.000726525	0.0128277	0.207323	Plat	Endothelial
3.22333	6.2705	4.45744	0.00338315	0.012841	-1.35999	Pde3a	Astrocytes
-2.382	10.783	-4.44208	0.00344371	0.0129991	-1.49573	A330033J07Rik	Astrocytes
3.33097	4.15267	6.6583	0.000784071	0.0130682	0.135907	Sbno2	Endothelial
-2.82021	11.8731	-6.65432	0.000786405	0.0130682	0.0898911	Atp13a5	Endothelial
2.70919	7.42902	4.42057	0.00353057	0.0131821	-1.48945	Ccnjl	Astrocytes
-1.79324	12.048	-4.42074	0.00352991	0.0131821	-1.67513	Sardh	Astrocytes
2.73937	4.90301	6.60251	0.000817613	0.0131986	0.0907107	Msn	Endothelial
2.643	7.014	4.41256	0.00356355	0.0132333	-1.49313	Wwtr1	Astrocytes
2.32069	7.40414	4.39907	0.00361987	0.0132987	-1.51567	Mtbp	Astrocytes
-2.94086	8.68092	-4.40251	0.00360542	0.0132987	-1.43951	Ampd3	Astrocytes
11.6597	6.77418	9.78899	2.92447e-05	0.0135403	1.23378	Srgn	Microglia
3.77182	5.96482	6.40758	0.00094863	0.0137841	-0.0813441	Sik1	Endothelial
1.90771	12.3969	6.44427	0.000922207	0.0137841	-0.167892	Bcl6b	Endothelial
-2.99414	3.88061	-6.40371	0.000951469	0.0137841	-0.0565729	Atp1a2	Endothelial
-3.6787	9.78316	-6.49726	0.000885537	0.0137841	-0.0510708	Sipa1	Endothelial
4.26868	5.41777	4.34435	0.00385854	0.0138202	-1.49768	Cemip	Astrocytes
3.59262	5.83147	4.3435	0.00386241	0.0138202	-1.46513	Plat	Astrocytes
2.60324	6.75205	4.36103	0.00378398	0.0138202	-1.52773	Marchf3	Astrocytes
2.43924	7.13778	4.35261	0.00382143	0.0138202	-1.5704	Mtx1	Astrocytes
-2.68623	11.881	-4.34838	0.00384042	0.0138202	-1.74038	Tlcd1	Astrocytes
2.90255	6.3302	4.32704	0.00393766	0.0139442	-1.51256	Lix1l	Astrocytes
-2.40966	10.4906	-4.32836	0.00393159	0.0139442	-1.60259	Efhc1	Astrocytes
-1.70766	11.9539	-4.32025	0.0039692	0.0139838	-1.78534	Slc13a5	Astrocytes
2.43904	11.0732	6.31475	0.00101951	0.0140494	-0.116887	S1pr1	Endothelial
1.89777	12.6187	6.32874	0.00100844	0.0140494	-0.319538	Cgnl1	Endothelial
3.88639	11.4327	4.29443	0.00409163	0.01408	-1.74727	Map3k19	Astrocytes
2.63142	11.2044	4.29085	0.00410891	0.01408	-1.72368	Arid5a	Astrocytes
2.55305	7.42899	4.30389	0.00404629	0.01408	-1.62763	Ldlr	Astrocytes
2.4252	10.4877	4.28867	0.00411949	0.01408	-1.64973	Tmco4	Astrocytes
-2.65483	9.69985	-4.30841	0.0040248	0.01408	-1.56817	Nwd1	Astrocytes
-4.5561	10.9016	-4.29625	0.00408286	0.01408	-1.68266	Apoe	Astrocytes
3.97427	8.69802	4.2628	0.00424733	0.0144451	-1.59962	Col27a1	Astrocytes
-1.964	12.5175	-4.25372	0.00429324	0.0145293	-1.95389	Cbs	Astrocytes
5.44915	8.79292	7.33967	0.000645898	0.0150032	0.118971	Nfatc2	Oligo
5.16408	8.97617	6.04956	0.00159909	0.0150032	-0.568384	Creb5	Oligo
2.72553	11.8683	5.48495	0.00249858	0.0150032	-1.23513	Smoc1	Oligo
2.07992	12.631	5.82038	0.00190892	0.0150032	-0.876945	Gm4876	Oligo
1.88302	15.6931	5.40045	0.00267914	0.0150032	-1.18591	Wipf1	Oligo
-1.91559	11.5182	-4.21453	0.00449778	0.0151469	-1.8569	Pla2g7	Astrocytes
-2.97952	5.86995	-6.17272	0.00114021	0.0153385	-0.241408	Atp10a	Endothelial
4.16114	5.92295	4.19232	0.00461846	0.0154775	-1.62992	Nr4a1	Astrocytes
4.76848	6.72867	6.025	0.00128369	0.0156557	-0.382764	Tm6sf1	Endothelial
3.15556	6.75807	5.95453	0.00135944	0.0156557	-0.433698	Clic4	Endothelial
3.02557	10.2666	5.8928	0.00143007	0.0156557	-0.446157	Arhgap28	Endothelial
2.9184	5.51835	6.01268	0.00129656	0.0156557	-0.349672	Itga6	Endothelial
2.5889	4.9122	5.91246	0.00140712	0.0156557	-0.424316	Ubtd1	Endothelial
2.3178	12.4955	6.01763	0.00129137	0.0156557	-0.555605	Ctla2a	Endothelial
2.27542	3.95451	5.88367	0.00144088	0.0156557	-0.468314	Ghr	Endothelial
-2.87925	5.0374	-5.93794	0.00137802	0.0156557	-0.403666	Tfrc	Endothelial
-3.11837	11.5719	-5.95657	0.00135717	0.0156557	-0.435631	Pik3r6	Endothelial
-3.28652	9.37087	-6.02091	0.00128794	0.0156557	-0.395086	Car4	Endothelial
3.90447	7.82825	5.85553	0.00147478	0.0157217	-0.535127	Synm	Endothelial
4.88214	5.91845	5.83017	0.00150613	0.0157586	-0.495771	Tgfa	Endothelial
2.97825	9.08471	4.16946	0.00474642	0.0158291	-1.7088	Car8	Astrocytes
-2.14958	11.028	-4.15147	0.00484986	0.0159625	-1.87422	Ednrb	Astrocytes
-2.19024	11.6803	-4.1504	0.00485613	0.0159625	-1.95883	Nde1	Astrocytes
-3.11875	9.30759	-4.15177	0.00484812	0.0159625	-1.73509	Ttc23	Astrocytes
2.64328	4.29897	5.75477	0.00160397	0.0160093	-0.564904	Mgat4a	Endothelial
1.9955	3.28654	5.74654	0.00161509	0.0160093	-0.606187	Man1c1	Endothelial
-1.36146	12.8016	-5.76094	0.00159569	0.0160093	-0.877761	Ly75	Endothelial
-2.5293	12.485	-4.12961	0.00497897	0.0162883	-2.10613	Slc7a10	Astrocytes
-1.17123	12.7675	-5.66757	0.00172643	0.0168178	-0.953533	Hmcn1	Endothelial
2.08477	11.435	5.63848	0.00176967	0.0169468	-0.691591	Rin3	Endothelial
5.62287	9.45824	4.08388	0.00526145	0.0171309	-1.82177	Gna14	Astrocytes
2.93575	8.77191	4.07903	0.00529245	0.0171505	-1.81478	Eepd1	Astrocytes
3.51618	11.9778	4.06083	0.00541047	0.0172143	-2.11502	A2m	Astrocytes
2.90456	9.8974	4.06311	0.00539555	0.0172143	-1.87242	Oplah	Astrocytes
-1.6238	12.0195	-4.06055	0.00541234	0.0172143	-2.12163	Gm6145	Astrocytes
-2.80261	7.44424	-4.06743	0.00536736	0.0172143	-1.91391	Cpped1	Astrocytes
-1.47496	12.2617	-5.5859	0.00185103	0.0172435	-0.886276	Megf6	Endothelial
-2.21722	3.66802	-5.57921	0.00186169	0.0172435	-0.737749	Tmem44	Endothelial
3.46275	5.74867	4.04943	0.00548593	0.0172882	-1.78291	Samd4	Astrocytes
2.48122	7.64895	4.05006	0.00548171	0.0172882	-1.92219	Shisa4	Astrocytes
2.74239	7.05293	4.03706	0.00556907	0.0174701	-1.94834	Tpd52l1	Astrocytes
2.2823	4.79824	5.52719	0.00194702	0.017743	-0.742226	Fbxl7	Endothelial
1.95279	3.26399	5.49232	0.00200675	0.0179971	-0.830541	Sh3pxd2a	Endothelial
5.48873	6.0861	5.46499	0.00205506	0.0181423	-0.784816	Neat1	Endothelial
-3.16302	12.499	-4.96128	0.0039026	0.0182121	-1.67924	Bcan	Oligo
-1.96906	12.2346	-3.98448	0.00593842	0.0184194	-2.25274	Scrg1	Astrocytes
-2.29873	11.621	-3.9826	0.00595211	0.0184194	-2.16355	Celrr	Astrocytes
-2.67337	8.34284	-3.98841	0.00590989	0.0184194	-1.93818	2310022B05Rik	Astrocytes
1.51183	12.2699	5.4085	0.0021592	0.0184841	-1.05464	Morrbid	Endothelial
-2.53559	3.82422	-5.41587	0.00214528	0.0184841	-0.87629	Rin2	Endothelial
2.05748	7.32202	3.97389	0.00601607	0.0185338	-2.03359	Rnf144a	Astrocytes
3.15499	8.60839	3.95595	0.00615005	0.0186951	-1.96592	Parp12	Astrocytes
3.13523	5.88458	3.95616	0.00614846	0.0186951	-1.89281	Slc16a6	Astrocytes
-2.01459	11.9425	-3.9583	0.00613235	0.0186951	-2.24155	Slc38a3	Astrocytes
5.29456	9.41235	5.23652	0.0025158	0.019044	-0.981842	Il1r1	Endothelial
4.08797	8.78383	5.32299	0.00232866	0.019044	-0.923043	Dysf	Endothelial
2.75972	9.82092	5.21598	0.00256275	0.019044	-0.992355	Prkch	Endothelial
2.43647	4.47855	5.22305	0.00254648	0.019044	-1.02089	Cdk6	Endothelial
2.37727	4.28694	5.19913	0.00260204	0.019044	-1.05164	Pxn	Endothelial
2.33842	4.42543	5.1877	0.00262908	0.019044	-1.05552	Niban2	Endothelial
2.02673	4.45366	5.1884	0.0026274	0.019044	-1.05355	Mast4	Endothelial
2.01819	3.66048	5.31298	0.00234948	0.019044	-0.976585	Slk	Endothelial
1.82888	3.20615	5.30941	0.00235695	0.019044	-0.999568	Tead1	Endothelial
1.82813	3.79582	5.20845	0.00258022	0.019044	-1.06676	Sash1	Endothelial
-2.29854	4.79778	-5.2001	0.00259975	0.019044	-1.02814	Abcg1	Endothelial
-3.31251	8.35832	-5.25979	0.00246378	0.019044	-0.976268	Kcp	Endothelial
-2.4457	8.39941	-3.93237	0.0063313	0.0191612	-2.00333	Pld2	Astrocytes
4.33107	4.33478	8.69208	5.72877e-05	0.0192487	2.42047	Cald1	Ependymal
2.61619	5.51465	5.1074	0.00282843	0.0192989	-1.09018	Tjp2	Endothelial
1.93497	4.26418	5.15359	0.0027117	0.0192989	-1.09464	Pakap	Endothelial
-1.55143	11.929	-5.13435	0.00275964	0.0192989	-1.23862	Abcc6	Endothelial
-1.99767	4.59446	-5.10484	0.00283506	0.0192989	-1.12352	Gucy1a1	Endothelial
-3.3011	7.72444	-5.11492	0.00280902	0.0192989	-1.09111	Dock6	Endothelial
3.49252	6.32161	3.91828	0.0064423	0.0194117	-1.99052	Slc3a2	Astrocytes
3.06328	6.11012	3.88844	0.00668474	0.0200542	-1.99445	Slc7a6os	Astrocytes
2.32871	6.72839	3.87967	0.00675782	0.0201853	-2.10663	Rassf8	Astrocytes
-2.03059	7.17755	-3.84103	0.00709061	0.0210877	-2.19989	Tmem44	Astrocytes
-1.71968	12.9528	-3.83536	0.00714094	0.0211364	-2.56158	4932438H23Rik	Astrocytes
-2.56983	6.43108	-3.83227	0.00716854	0.0211364	-2.11411	Sparcl1	Astrocytes
9.27898	7.03274	7.61768	0.000132137	0.0213112	1.13863	Emp1	Ependymal
4.70259	3.32526	7.18437	0.000190278	0.0213112	1.34947	Creb5	Ependymal
5.41218	4.41436	3.8217	0.00726383	0.0213259	-2.17882	Ahnak	Astrocytes
5.11812	4.93582	3.7913	0.00754568	0.0220591	-2.12017	Met	Astrocytes
4.3517	10.681	4.87579	0.00350824	0.0224718	-1.31182	Inpp5d	Endothelial
2.33111	5.06298	4.87283	0.00351809	0.0224718	-1.31873	Nedd9	Endothelial
1.85368	4.16599	4.87668	0.0035053	0.0224718	-1.36207	Foxo1	Endothelial
1.83349	4.05565	4.85452	0.00357959	0.0224718	-1.39004	Cemip2	Endothelial
0.808024	13.6111	4.86102	0.00355763	0.0224718	-2.031	Adgrf5	Endothelial
-2.7011	5.59151	-4.87554	0.00350908	0.0224718	-1.29773	Pld1	Endothelial
-3.40672	9.78765	-4.90127	0.00342493	0.0224718	-1.26169	Mfsd2a	Endothelial
1.12453	12.7901	4.83286	0.00365394	0.0225124	-1.79015	Ptprb	Endothelial
-2.50346	4.33376	-4.82948	0.00366573	0.0225124	-1.3981	Rnf220	Endothelial
3.00007	6.97331	4.79956	0.00377177	0.0229145	-1.35162	Rai14	Endothelial
1.81384	3.70581	4.75187	0.00394813	0.0232364	-1.51142	Lrrc8c	Endothelial
1.67295	11.9372	4.77371	0.00386623	0.0232364	-1.60096	F11r	Endothelial
-3.68977	4.97555	-4.75347	0.00394206	0.0232364	-1.43621	Cpq	Endothelial
3.3168	11.0649	4.71915	0.00407462	0.0234914	-1.49977	Angpt2	Endothelial
1.90399	4.35523	4.72642	0.00404614	0.0234914	-1.49782	Ppfibp1	Endothelial
3.97227	7.99926	3.73291	0.00812134	0.0236413	-2.28339	Syt2	Astrocytes
4.05475	6.23956	3.70898	0.00837099	0.0240622	-2.23195	Laptm4b	Astrocytes
3.79148	8.73774	3.71052	0.00835468	0.0240622	-2.26562	8030451A03Rik	Astrocytes
2.32604	6.55451	3.71443	0.00831335	0.0240622	-2.28382	Phldb2	Astrocytes
2.97913	5.9533	3.68617	0.00861681	0.0244618	-2.21521	Arl6ip5	Astrocytes
2.88496	5.92587	3.69234	0.00854954	0.0244618	-2.20449	Mideas	Astrocytes
2.50828	7.22038	3.68761	0.00860107	0.0244618	-2.39758	Stat2	Astrocytes
2.15317	10.389	3.67732	0.00871423	0.0246365	-2.40134	Megf10	Astrocytes
3.00601	11.2745	4.65308	0.00434443	0.0246376	-1.59514	Tead4	Endothelial
-1.72029	11.3054	-4.64926	0.00436063	0.0246376	-1.60385	St3gal6	Endothelial
3.27911	8.84654	3.66548	0.00884657	0.0249082	-2.32099	Tfeb	Astrocytes
-1.97715	7.05826	-3.65916	0.00891815	0.0250072	-2.42748	Gm3764	Astrocytes
3.24328	5.76842	3.62237	0.0093472	0.0257893	-2.27116	Stk40	Astrocytes
2.66215	6.05532	3.62726	0.00928897	0.0257893	-2.30105	Airn	Astrocytes
-1.4911	12.2568	-3.62418	0.00932561	0.0257893	-2.73281	Slc13a3	Astrocytes
-1.95315	6.94752	-3.62922	0.00926563	0.0257893	-2.45603	Rgma	Astrocytes
2.45743	5.38417	4.5439	0.00483635	0.0270016	-1.6213	Xiap	Endothelial
-1.63595	11.6344	-4.52611	0.00492241	0.0270016	-1.79151	Gm4804	Endothelial
-2.37481	5.11155	-4.53267	0.0048905	0.0270016	-1.64578	Map4k2	Endothelial
-2.3088	6.59878	-3.5825	0.00983791	0.0270346	-2.46036	Scd2	Astrocytes
2.46398	8.74758	3.57619	0.00991801	0.0271461	-2.43524	Csf1	Astrocytes
1.78329	12.9468	4.34418	0.0069012	0.0276048	-2.24514	Malat1	Oligo
7.92976	9.14267	3.54984	0.0102608	0.0278821	-2.47127	Maff	Astrocytes
3.03343	5.88931	3.54929	0.0102681	0.0278821	-2.37203	Nuak1	Astrocytes
0.770546	13.1812	4.48202	0.00514332	0.0279421	-2.32076	Fli1	Endothelial
2.26165	5.69589	4.44498	0.00533765	0.0281848	-1.70504	Piezo1	Endothelial
2.15944	6.09296	4.45775	0.00526971	0.0281848	-1.67814	Stard9	Endothelial
1.6135	3.68164	4.4481	0.00532096	0.0281848	-1.82422	9530026P05Rik	Endothelial
3.9365	9.29775	3.53254	0.0104928	0.0282688	-2.49924	Hgf	Astrocytes
2.12915	6.55645	3.53305	0.0104857	0.0282688	-2.51589	Rad52	Astrocytes
-1.38202	12.1846	-4.42677	0.00543629	0.0284296	-2.03255	Rcsd1	Endothelial
-2.02768	12.1887	-4.41797	0.00548466	0.0284296	-2.04333	AU021092	Endothelial
3.67236	6.03845	3.52431	0.0106051	0.0284597	-2.42494	Tpm4	Astrocytes
2.2397	7.52098	3.51131	0.0107852	0.0287187	-2.6194	Deptor	Astrocytes
-1.82586	11.3066	-3.51294	0.0107625	0.0287187	-2.73573	Axl	Astrocytes
-2.22364	10.1261	-3.49557	0.0110078	0.0291983	-2.61011	Ndrg2	Astrocytes
8.59753	5.39882	7.43236	0.000170133	0.0296881	0.907451	Klf10	Fibro-like
3.67373	3.14127	6.48918	0.000354756	0.0297995	0.721409	Samd4	Ependymal
-5.90525	10.6285	-3.47329	0.0113315	0.0299413	-2.69747	Cyp4f15	Astrocytes
-4.10091	10.1715	-4.35274	0.00585917	0.0300948	-1.7858	Irag1	Endothelial
2.41013	6.43857	3.46595	0.0114405	0.0301135	-2.57815	Capn2	Astrocytes
3.20161	5.59252	3.46119	0.0115117	0.0301436	-2.44723	Mpp7	Astrocytes
3.17219	5.59175	3.45862	0.0115504	0.0301436	-2.45021	Slc25a25	Astrocytes
2.61869	6.0725	3.45352	0.0116274	0.0301436	-2.51916	Elovl5	Astrocytes
2.08607	7.26275	3.45508	0.0116038	0.0301436	-2.7029	Tom1	Astrocytes
2.6408	7.15671	3.44502	0.0117573	0.0303657	-2.71439	Creb3l2	Astrocytes
2.78956	6.69014	3.43876	0.0118538	0.0303864	-2.6651	Hmgcr	Astrocytes
2.03193	7.11514	3.4406	0.0118253	0.0303864	-2.71809	Plod2	Astrocytes
1.37852	10.2416	4.10415	0.00873799	0.030583	-2.51145	Maml2	Oligo
2.71131	6.16896	3.43007	0.0119893	0.0306196	-2.56755	Tbc1d4	Astrocytes
-1.89233	7.65716	-3.42132	0.0121275	0.0308211	-2.7266	Phka1	Astrocytes
-1.93606	7.13491	-3.41941	0.0121579	0.0308211	-2.74756	Plxnb1	Astrocytes
-1.83884	11.04	-3.40973	0.0123132	0.0310998	-2.8372	Slc39a12	Astrocytes
1.84198	4.73776	4.29521	0.00621373	0.0312693	-1.91107	Sipa1l2	Endothelial
1.77387	13.3484	4.28509	0.00627865	0.0312693	-2.59369	Adgrl4	Endothelial
0.962926	12.7174	4.30038	0.00618091	0.0312693	-2.34491	Apln	Endothelial
-4.59855	8.79463	-4.28036	0.00630921	0.0312693	-1.82752	Arhgef15	Endothelial
2.44925	6.08889	3.39778	0.0125079	0.031286	-2.59245	Birc2	Astrocytes
2.15766	8.12984	3.39725	0.0125166	0.031286	-2.70346	Rab31	Astrocytes
-1.62154	11.9514	-3.39683	0.0125235	0.031286	-2.99212	Stard8	Astrocytes
-1.87229	4.21061	-4.26634	0.00640087	0.0314478	-1.98073	Lrp4	Endothelial
2.10834	6.78097	3.38819	0.0126666	0.0315288	-2.74847	Nkd1	Astrocytes
0.66543	13.6145	4.25367	0.00648503	0.0315866	-2.70623	Flt1	Endothelial
-2.8802	8.61017	-3.36051	0.0131369	0.0325813	-2.71748	Prr5	Astrocytes
1.8217	7.73705	3.35657	0.0132052	0.0326241	-2.80388	Nedd9	Astrocytes
-2.00689	11.6228	-3.35406	0.0132491	0.0326241	-2.99865	Myh14	Astrocytes
-1.71113	12.5585	-3.9241	0.0104883	0.0326303	-2.76117	Kank1	Oligo
-1.38969	11.8148	-3.34466	0.0134145	0.0328016	-3.04183	Ntsr2	Astrocytes
-2.03871	9.608	-3.34454	0.0134167	0.0328016	-2.76255	A730056A06Rik	Astrocytes
-1.83896	10.2914	-3.33605	0.0135681	0.0330543	-2.83982	Prodh	Astrocytes
2.44794	7.16541	3.33221	0.0136373	0.0331053	-2.86552	Lbr	Astrocytes
10.19	7.8797	6.09448	0.00054686	0.0331738	-0.560809	Cd83	Microglia
10.0991	7.11693	7.26142	0.000190948	0.0331738	0.193416	Lpxn	Microglia
9.93206	8.10614	6.92391	0.000255199	0.0331738	-0.193689	Csf1	Microglia
8.35023	5.18935	6.1103	0.000538585	0.0331738	-0.0621989	Atf3	Microglia
8.29208	7.65182	6.04584	0.000573197	0.0331738	-0.554052	Plin2	Microglia
8.14311	5.82421	6.39184	0.000412583	0.0331738	0.180819	Tgfbi	Microglia
6.90464	5.23203	6.07148	0.00055914	0.0331738	-0.0752957	Cd44	Microglia
5.31287	5.71358	6.13397	0.000497443	0.0334282	0.369036	Anxa2	Ependymal
2.15816	4.71681	4.18914	0.00693353	0.0334824	-2.02476	Cerk	Endothelial
-1.37198	11.9078	-3.31817	0.013893	0.0336074	-3.09341	D630003M21Rik	Astrocytes
-1.75714	11.6053	-4.17132	0.0070635	0.033821	-2.16804	Itga1	Endothelial
2.14241	6.39045	3.30677	0.0141047	0.0339997	-2.77513	Ppard	Astrocytes
-1.79651	11.6665	-3.30363	0.0141635	0.0340222	-3.07485	Fmo1	Astrocytes
2.05462	7.92441	3.29345	0.0143563	0.034365	-2.86513	Aff1	Astrocytes
-2.77688	11.5263	-4.14435	0.00726561	0.0344964	-2.18069	Tmem204	Endothelial
-1.17728	12.9476	-3.28512	0.0145162	0.0346272	-3.31357	Grin2c	Astrocytes
1.55006	3.95989	4.1323	0.00735795	0.0346437	-2.14447	Adgrl2	Endothelial
2.25715	6.60748	3.2775	0.0146641	0.0348589	-2.86166	Pdlim5	Astrocytes
2.32547	8.13886	4.10656	0.00755982	0.0350107	-1.99465	Dab2	Endothelial
1.42053	3.51701	4.1119	0.00751746	0.0350107	-2.19742	Epb41l2	Endothelial
2.41289	8.25539	4.09798	0.00762853	0.0350416	-2.00327	Osmr	Endothelial
1.54589	3.83986	4.08313	0.00774903	0.0353081	-2.20733	Nhsl1	Endothelial
6.6376	7.31915	4.0387	0.00812284	0.0353538	-2.06606	Adamts1	Endothelial
3.203	7.44131	4.03893	0.00812087	0.0353538	-2.06457	Tec	Endothelial
2.6112	5.87273	4.03015	0.00819708	0.0353538	-2.12074	Spsb1	Endothelial
2.58034	5.7203	4.03545	0.00815099	0.0353538	-2.12338	Smad3	Endothelial
-1.45876	11.6699	-4.06622	0.00788898	0.0353538	-2.30022	Kank4	Endothelial
-1.6477	11.61	-4.05067	0.00802012	0.0353538	-2.3039	Mmp25	Endothelial
-3.84582	7.85111	-4.06635	0.0078879	0.0353538	-2.03484	Bsg	Endothelial
-1.73013	11.2853	-4.01302	0.00834814	0.0357326	-2.27764	Egflam	Endothelial
-1.06555	12.8598	-3.25537	0.0151029	0.0357783	-3.34317	Eva1a	Astrocytes
2.71939	5.83523	3.24962	0.0152193	0.03593	-2.73347	Por	Astrocytes
-2.61867	9.48216	-3.9965	0.00849681	0.0360955	-2.11862	Steap3	Endothelial
3.00626	5.69346	3.21134	0.0160189	0.0375598	-2.75976	Mrpl48	Astrocytes
-2.67883	7.09765	-3.21143	0.0160169	0.0375598	-3.02522	Ramp1	Astrocytes
-2.58568	6.71361	-3.94463	0.00898356	0.0378785	-2.17513	Tns2	Endothelial
1.37796	3.49446	3.92632	0.00916283	0.0383481	-2.4075	Rbms1	Endothelial
4.8675	4.36859	5.80575	0.000688657	0.0385648	0.11383	Palld	Ependymal
2.50482	6.20531	3.18607	0.0165714	0.038723	-2.89012	Mthfd1	Astrocytes
2.20541	6.25191	3.17821	0.0167476	0.0390019	-2.91146	Bmp2k	Astrocytes
1.17374	12.4998	3.17129	0.0169041	0.0392335	-3.40017	Pbxip1	Astrocytes
2.888	7.43297	3.16242	0.0171072	0.0395713	-3.09343	Ddr2	Astrocytes
2.05402	6.08192	3.88886	0.00954236	0.0396429	-2.25993	Msrb3	Endothelial
2.49035	5.92587	3.15394	0.0173039	0.0398048	-2.87084	Mapkapk2	Astrocytes
1.78398	7.23955	3.15307	0.0173241	0.0398048	-3.1103	Ccdc141	Astrocytes
2.38283	2.97555	3.86548	0.00978825	0.0401017	-2.51199	Stat3	Endothelial
-2.27072	11.091	-3.86487	0.00979476	0.0401017	-2.40814	Arhgap27	Endothelial
-1.36046	11.9013	-3.14178	0.0175899	0.0402809	-3.33799	Dbi	Astrocytes
-2.23305	6.62092	-3.11914	0.0181365	0.0413946	-3.07723	Gpt2	Astrocytes
2.79802	7.94119	3.1143	0.0182558	0.041529	-3.10453	Cnksr3	Astrocytes
2.50023	6.16905	3.79545	0.0105686	0.0423537	-2.35616	Bcar3	Endothelial
1.39549	3.8914	3.79229	0.0106054	0.0423537	-2.53249	Wwc2	Endothelial
0.972024	12.7897	3.7962	0.0105599	0.0423537	-2.9624	Igfbp7	Endothelial
-1.90225	5.60245	-3.78894	0.0106446	0.0423537	-2.39794	Fmnl3	Endothelial
1.6676	4.2321	3.76109	0.0109769	0.0428939	-2.54013	Pdlim5	Endothelial
1.34069	3.73176	3.76034	0.010986	0.0428939	-2.58175	Tspan5	Endothelial
1.28402	3.52303	3.75852	0.0110082	0.0428939	-2.59906	Magi1	Endothelial
1.98686	10.7889	3.08558	0.0189804	0.0430348	-3.24559	Kank2	Astrocytes
2.54788	5.92204	3.0688	0.0194181	0.0437932	-2.97943	B4galt5	Astrocytes
-1.63483	7.17913	-3.06548	0.0195061	0.0437932	-3.22919	Ttyh1	Astrocytes
-1.64591	7.15645	-3.06657	0.019477	0.0437932	-3.22703	Fads2	Astrocytes
2.46515	7.3384	3.7258	0.0114149	0.0441742	-2.38956	Gjc1	Endothelial
2.86709	6.73129	3.71881	0.011504	0.044216	-2.41408	Pros1	Endothelial
1.97373	8.60186	3.05283	0.0198447	0.0444082	-3.12676	Palld	Astrocytes
1.24781	12.5442	3.04529	0.0200498	0.0447214	-3.58672	Tmem51	Astrocytes
3.031	8.38774	3.04161	0.0201504	0.0447425	-3.15508	Spsb4	Astrocytes
2.00496	6.98736	3.04019	0.0201895	0.0447425	-3.25004	Ddr1	Astrocytes
1.48808	11.2569	3.03748	0.0202645	0.0447643	-3.38136	Vwa5a	Astrocytes
2.79022	8.26928	3.03043	0.0204601	0.0450515	-3.18041	Insig1	Astrocytes
2.24615	7.07373	3.02322	0.0206627	0.0453523	-3.28158	Stxbp3	Astrocytes
4.0461	8.76644	3.00687	0.0211296	0.0462294	-3.18374	Tspan15	Astrocytes
1.06282	12.6172	2.99909	0.0213558	0.0465759	-3.66604	Apobec3	Astrocytes
1.56676	4.84961	3.66346	0.0122376	0.0467179	-2.59743	Grk5	Endothelial
1.25467	3.51144	3.65624	0.0123371	0.0467816	-2.72009	Shank3	Endothelial
-2.30816	12.4091	-2.98668	0.0217218	0.0471556	-3.64561	Cyp2j9	Astrocytes
-2.71025	10.6797	-2.98544	0.0217589	0.0471556	-3.36918	Ddo	Astrocytes
-1.78843	9.85108	-2.97799	0.0219823	0.04749	-3.27703	Gpam	Astrocytes
-0.916057	12.4434	-3.63608	0.0126199	0.0475349	-3.03068	Adgre5	Endothelial
3.09923	8.37767	3.62694	0.0127504	0.047657	-2.48944	Swap70	Endothelial
1.17438	12.059	3.62204	0.012821	0.047657	-2.92444	Casp8	Endothelial
-2.48549	11.2767	-3.61339	0.0129468	0.0478101	-2.73557	Nos2	Endothelial
-1.43551	11.7855	-2.96728	0.0223075	0.0480415	-3.56478	Atp13a4	Astrocytes
2.58534	5.74399	2.95783	0.0225992	0.0483018	-3.08704	Tmem41b	Astrocytes
2.53032	5.88978	2.96031	0.0225223	0.0483018	-3.11315	Syne2	Astrocytes
2.4542	7.23426	2.95654	0.0226393	0.0483018	-3.38123	Gpr19	Astrocytes
-2.47072	9.0022	-2.95408	0.0227159	0.0483152	-3.2554	Lrp4	Astrocytes
1.69312	6.79251	2.94735	0.0229272	0.0486141	-3.34797	Fdft1	Astrocytes
6.82006	5.51083	5.48472	0.00100669	0.0488072	-0.457287	Hbegf	Microglia
6.62464	5.00545	5.44048	0.00105415	0.0488072	-0.586766	Cln8	Microglia
-1.70509	11.6901	-2.94206	0.0230944	0.048818	-3.58469	Dio2	Astrocytes
-0.968623	12.8341	-3.58558	0.0133606	0.0490021	-3.23847	Dipk2b	Endothelial
-3.81515	8.45946	-3.58015	0.0134431	0.0490021	-2.5405	Itga4	Endothelial
2.62674	9.31163	2.93565	0.0232993	0.0491001	-3.29158	Adra1b	Astrocytes
-1.19397	12.1311	-3.57229	0.0135635	0.0491244	-3.007	Klhl6	Endothelial
2.10684	10.2025	3.56359	0.0136982	0.049296	-2.62921	Slc2a1	Endothelial
2.82142	5.60409	2.92086	0.0237787	0.0498417	-3.1095	Dcun1d3	Astrocytes
-1.73691	6.5885	-2.92033	0.0237963	0.0498417	-3.34057	Sfxn5	Astrocytes
-3.16623	9.41504	-2.90685	0.024243	0.0506229	-3.33719	Pnpla7	Astrocytes
2.10821	5.58414	3.53225	0.0141962	0.0507648	-2.68947	Yes1	Endothelial
1.98273	7.15854	2.90036	0.0244612	0.0509238	-3.45742	Amotl1	Astrocytes
1.78367	4.22143	3.51949	0.0144046	0.0511861	-2.82453	Ahnak	Endothelial
2.49594	6.06841	2.88584	0.0249572	0.0517993	-3.25291	Gm20604	Astrocytes
1.96691	6.44479	2.87526	0.0253252	0.0522476	-3.36636	Lpcat3	Astrocytes
-1.91351	6.7832	-2.87534	0.0253225	0.0522476	-3.44573	Kctd5	Astrocytes
2.34926	5.95518	2.8599	0.0258698	0.0532112	-3.25934	Vcl	Astrocytes
2.08844	7.44855	3.46479	0.0153382	0.0538218	-2.67119	Rassf3	Endothelial
1.22162	12.5133	3.44886	0.0156226	0.0538218	-3.28765	Anxa3	Endothelial
0.802772	12.9208	3.45568	0.0155001	0.0538218	-3.43681	Rassf9	Endothelial
-1.22845	3.6791	-3.45229	0.0155609	0.0538218	-2.95205	Rsu1	Endothelial
-2.10788	11.2075	-3.4508	0.0155877	0.0538218	-2.91515	Ets1	Endothelial
1.73483	8.29735	2.8481	0.0262967	0.0539278	-3.42699	Coq8b	Astrocytes
-1.58761	11.0653	-2.8422	0.0265129	0.0541265	-3.62674	Gm33680	Astrocytes
-2.19597	6.64656	-2.84116	0.0265511	0.0541265	-3.46366	Atp1b2	Astrocytes
8.60999	8.20718	6.12368	0.000543376	0.0559754	-0.572704	Itga5	Fibro-like
8.13646	6.77334	6.0897	0.000561358	0.0559754	-0.316137	Tmbim1	Fibro-like
7.85744	4.19629	6.20222	0.000504229	0.0559754	-0.196382	B3gnt5	Fibro-like
7.08443	7.26009	5.21871	0.00133314	0.0561129	-0.966172	Cd9	Microglia
-2.83993	6.36924	-3.40464	0.0164436	0.0563069	-2.78186	Mylk	Endothelial
1.69932	7.91369	2.80563	0.0278959	0.0566996	-3.53274	Tnc	Astrocytes
2.22481	10.1787	2.79971	0.028127	0.0570007	-3.56079	Cd9	Astrocytes
2.77481	9.84751	2.79523	0.0283028	0.0571884	-3.5286	Fance	Astrocytes
-1.53603	16.916	-3.261	0.0214507	0.057859	-3.60077	Prkcq	Oligo
-1.77275	15.3201	-3.20996	0.0227303	0.057859	-3.49137	Tns3	Oligo
-1.87214	6.24653	-2.77978	0.0289196	0.0582633	-3.4432	Csad	Astrocytes
-2.47545	9.86714	-3.36988	0.0171228	0.0582794	-2.82134	Lamc3	Endothelial
0.851155	12.5323	3.35948	0.017332	0.0586383	-3.40735	Rasip1	Endothelial
-1.63022	7.25228	-2.77218	0.0292279	0.0587122	-3.6388	Aldh6a1	Astrocytes
8.85114	6.71386	5.64838	0.000867547	0.0592879	-0.568831	Fgf2	Fibro-like
8.78774	6.60908	5.87477	0.000691908	0.0592879	-0.385547	Ehd2	Fibro-like
6.4569	5.68759	5.57784	0.000932107	0.0592879	-0.351668	Mpp7	Fibro-like
-7.77585	7.78112	-5.57551	0.000934337	0.0592879	-0.84898	Mpg	Fibro-like
-2.68603	7.92118	-2.76173	0.0296576	0.0594018	-3.59274	Rft1	Astrocytes
-1.12864	13.0365	-2.75113	0.0301006	0.0599569	-4.08944	C030005K06Rik	Astrocytes
-1.29313	11.2211	-2.75092	0.0301093	0.0599569	-3.78035	Akr1b10	Astrocytes
4.73561	8.43701	2.74276	0.0304549	0.0601952	-3.56006	Sgms2	Astrocytes
-2.05769	11.2222	-2.74204	0.0304856	0.0601952	-3.79315	Etv4	Astrocytes
-2.38215	10.7744	-2.7419	0.0304919	0.0601952	-3.72453	Phgdh	Astrocytes
4.43066	9.12574	3.33188	0.0179013	0.0602038	-2.82806	Entpd1	Endothelial
-2.8389	8.36647	-2.7349	0.0307923	0.060614	-3.57669	Gm38604	Astrocytes
-2.89628	8.51886	-3.31476	0.0182647	0.0610626	-2.8353	Ccdc125	Endothelial
-1.61278	6.76314	-2.72426	0.0312545	0.0613481	-3.65192	Plpp4	Astrocytes
-1.43507	11.0089	-2.72023	0.0314316	0.0615199	-3.79077	Aifm3	Astrocytes
1.91444	6.40576	2.71313	0.0317462	0.0619592	-3.57855	Cdyl	Astrocytes
1.71792	11.0064	3.28232	0.0189763	0.0626996	-3.0788	Tgfb1	Endothelial
1.50091	4.22277	3.28386	0.0189419	0.0626996	-3.10997	Tanc1	Endothelial
3.7416	9.32571	2.69561	0.0325367	0.0629362	-3.62207	Layn	Astrocytes
1.54971	6.72693	2.69549	0.0325421	0.0629362	-3.68453	Rfx4	Astrocytes
1.54971	6.72693	2.69549	0.0325421	0.0629362	-3.68453	Shroom2	Astrocytes
-1.42636	12.5545	-2.69393	0.0326132	0.0629362	-4.09326	Aldh1a1	Astrocytes
2.18191	8.63569	2.6788	0.0333141	0.0641087	-3.63619	Wipf1	Astrocytes
2.14909	6.08039	2.67596	0.0334478	0.0641861	-3.53724	Scpep1	Astrocytes
-0.742831	12.6175	-3.25697	0.019554	0.0642327	-3.56996	Ccm2l	Endothelial
9.66194	8.49585	4.85443	0.00198896	0.0649994	-1.32429	Plau	Microglia
5.7717	4.65697	4.58381	0.00270983	0.0649994	-1.36013	Snhg5	Microglia
5.74801	6.0317	4.88643	0.00191885	0.0649994	-0.975819	Npnt	Microglia
5.27262	10.6614	4.82241	0.00206196	0.0649994	-1.06375	Arhgap25	Microglia
5.15391	5.08829	4.7185	0.00232018	0.0649994	-1.15229	Clic4	Microglia
5.13261	6.00681	4.54373	0.00283939	0.0649994	-1.28281	Lpl	Microglia
4.93505	5.33477	4.51162	0.00294814	0.0649994	-1.30922	Myo1e	Microglia
-5.61543	5.73694	-4.62536	0.00258238	0.0649994	-1.19103	Gm40578	Microglia
-5.97301	9.76457	-4.62841	0.0025733	0.0649994	-1.38845	Dock8	Microglia
-6.23935	6.47565	-4.70278	0.00236228	0.0649994	-1.19349	Gm3134	Microglia
1.76812	5.59926	3.24088	0.0199308	0.0650918	-3.03123	Col4a2	Endothelial
7.27074	6.5857	5.01206	0.00159904	0.0652444	-0.712012	Rbpms	Ependymal
3.71984	5.54865	4.96792	0.00167986	0.0652444	-0.719102	2610307P16Rik	Ependymal
-3.62394	5.36386	-4.93271	0.00174762	0.0652444	-0.757138	Crocc	Ependymal
-1.55936	9.82664	-2.64607	0.0348854	0.0667584	-3.73379	Kank1	Astrocytes
-1.49219	6.70315	-2.63239	0.035565	0.0676818	-3.76711	Smox	Astrocytes
-1.99763	8.69097	-2.6324	0.0355648	0.0676818	-3.69811	Notch1	Astrocytes
1.69902	7.94876	2.62992	0.0356895	0.0677312	-3.77278	0610040J01Rik	Astrocytes
-1.42267	10.6788	-2.62182	0.0360999	0.0683212	-3.88011	Cyp4f13	Astrocytes
2.28025	8.73377	3.18597	0.0212781	0.068698	-2.9858	Ocln	Endothelial
1.30434	4.92269	3.19013	0.0211727	0.068698	-3.15443	Etv6	Endothelial
1.30298	10.8599	3.18105	0.0214037	0.0687108	-3.17531	Cd38	Endothelial
2.14565	5.85761	3.17567	0.0215419	0.0687638	-3.08797	Prkd3	Endothelial
7.47521	7.14195	5.04934	0.00162894	0.0688659	-1.0956	Litaf	Fibro-like
7.36838	7.7641	5.27354	0.00127968	0.0688659	-1.03288	Errfi1	Fibro-like
6.51942	9.69954	5.0572	0.00161503	0.0688659	-1.02558	Mmp28	Fibro-like
6.25684	5.143	4.90755	0.00190425	0.0688659	-0.906688	Tmem120a	Fibro-like
6.11171	4.94961	4.89923	0.00192193	0.0688659	-0.929352	Cd44	Fibro-like
6.00723	6.27531	4.81352	0.00211527	0.0688659	-1.08536	Cavin1	Fibro-like
5.70074	5.72364	5.08821	0.00156144	0.0688659	-0.760245	Dgka	Fibro-like
5.59991	4.65888	4.78791	0.00217717	0.0688659	-1.07067	Tmem43	Fibro-like
5.48323	4.56834	4.77122	0.00221861	0.0688659	-1.10244	Ctsl	Fibro-like
5.38135	5.15551	5.01265	0.00169566	0.0688659	-0.811354	Glis1	Fibro-like
-3.61126	12.1766	-4.91759	0.00188312	0.0688659	-0.815021	Adamts12	Fibro-like
-6.21308	5.72901	-4.75129	0.00226922	0.0688659	-1.06267	Frem1	Fibro-like
-6.06845	7.07888	-4.70982	0.00237868	0.06918	-1.33523	Stat6	Fibro-like
1.54196	5.48972	3.15907	0.0219749	0.0697517	-3.13984	Rhobtb1	Endothelial
-0.946899	13.0055	-2.59415	0.0375394	0.0708504	-4.31281	Vcam1	Astrocytes
-1.76795	6.69685	-2.59186	0.0376612	0.0708855	-3.8223	Mxd4	Astrocytes
-0.746576	11.4821	-2.95164	0.0306683	0.0715595	-4.10611	Itpr2	Oligo
-1.65217	8.47514	-2.57883	0.0383622	0.0720077	-3.78403	Plpp3	Astrocytes
5.6202	4.57738	4.38407	0.00342799	0.0721436	-1.55	Snhg6	Microglia
-1.96545	9.97843	-3.12557	0.0228781	0.0722129	-3.11825	Fgd5	Endothelial
7.36045	7.7488	4.55028	0.00285804	0.0723182	-1.53811	Pros1	Fibro-like
7.32572	8.82471	4.57563	0.00277518	0.0723182	-1.51515	Col5a3	Fibro-like
6.28575	7.05711	4.45049	0.00321184	0.0723182	-1.53966	Tcf7	Fibro-like
6.14958	5.27891	4.45483	0.00319548	0.0723182	-1.33342	Il17ra	Fibro-like
5.33355	6.3091	4.50642	0.00300792	0.0723182	-1.36178	Col6a1	Fibro-like
-5.24057	6.34163	-4.63199	0.00260035	0.0723182	-1.25451	Per3	Fibro-like
-5.84959	7.08563	-4.52696	0.00293666	0.0723182	-1.48171	4921539H07Rik	Fibro-like
3.41197	9.07078	2.56987	0.0388525	0.0725317	-3.78433	Adamtsl3	Astrocytes
1.85373	8.17386	2.57052	0.0388167	0.0725317	-3.82482	Lef1	Astrocytes
2.01076	11.5533	2.56409	0.0391718	0.0728809	-4.10166	Pdgfd	Astrocytes
-1.61831	6.86063	-2.56265	0.0392517	0.0728809	-3.89795	Ttyh3	Astrocytes
5.9359	5.83818	4.33771	0.0036233	0.0729385	-1.47056	Pecam1	Microglia
2.29621	6.12139	2.55919	0.039445	0.0729539	-3.70713	9530077C05Rik	Astrocytes
1.63223	7.07466	2.55814	0.0395034	0.0729539	-3.93245	Tns1	Astrocytes
-1.35823	7.42524	-2.5553	0.0396628	0.0730175	-3.94024	Cspg5	Astrocytes
-1.62048	6.97114	-2.55375	0.0397504	0.0730175	-3.92764	Hdhd5	Astrocytes
1.40838	10.6677	2.54639	0.0401673	0.0735865	-3.9853	Acadl	Astrocytes
-1.00696	12.4429	-3.10061	0.0235779	0.0740083	-3.7079	Abcc9	Endothelial
-3.07905	8.50405	-2.53832	0.0406304	0.074237	-3.8383	Glul	Astrocytes
1.30755	4.74792	3.09197	0.0238256	0.0743728	-3.29353	Bmp2k	Endothelial
1.88792	9.8352	2.52771	0.0412469	0.0751635	-3.90009	P2rx7	Astrocytes
-1.6404	5.77864	-3.06194	0.024709	0.0767065	-3.23258	Spock2	Endothelial
1.30818	7.1557	2.51025	0.0422833	0.0768482	-4.00577	Disp3	Astrocytes
9.12615	8.46495	4.15913	0.00449888	0.0771474	-1.85864	Rab7b	Microglia
5.25059	6.31116	4.16919	0.00444376	0.0771474	-1.66689	Herc6	Microglia
4.52001	5.58352	4.22381	0.00415738	0.0771474	-1.58089	Arid5a	Microglia
-6.69255	9.63637	-4.21392	0.00420767	0.0771474	-1.75066	Abca9	Microglia
1.50917	11.1208	2.50418	0.0426503	0.0773108	-4.11608	2310014F06Rik	Astrocytes
3.85315	6.18721	3.04996	0.0250715	0.0774065	-3.21303	Rassf1	Endothelial
1.25391	11.6085	2.48579	0.0437811	0.0791516	-4.22344	Mamdc2	Astrocytes
-1.81876	6.68681	-2.48289	0.0439621	0.0792703	-3.9725	Xntrpc	Astrocytes
1.60929	11.26	2.47969	0.0441633	0.0794245	-4.17373	Smad6	Astrocytes
1.72968	6.23704	2.47668	0.044353	0.0795575	-3.85463	Tgfb2	Astrocytes
-1.51357	6.79769	-2.47305	0.0445828	0.0797614	-4.01141	Grm3	Astrocytes
-0.942655	11.7371	-3.018	0.0260671	0.0800431	-3.5886	Gm31416	Endothelial
2.06793	10.257	2.46193	0.0452951	0.0808253	-4.04524	Limd1	Astrocytes
-1.98096	6.15371	-3.00511	0.0264812	0.080875	-3.2702	Rbm20	Endothelial
-1.11702	11.7518	-2.45656	0.0456435	0.081236	-4.29025	Dapp1	Astrocytes
-1.05599	13.1934	-2.44159	0.0466286	0.0827748	-4.56284	Gm35552	Astrocytes
-0.697588	12.7562	-2.98057	0.0272893	0.082895	-3.98496	Thsd1	Endothelial
1.73182	9.23001	2.43165	0.0472952	0.0837417	-3.98267	Ccdc80	Astrocytes
-2.4713	10.9577	-2.96476	0.0278244	0.0840683	-3.46456	Rgs3	Endothelial
6.19418	6.91745	4.24531	0.00410196	0.0842108	-1.69328	Tsc22d3	Fibro-like
5.78124	4.01188	4.292	0.00387771	0.0842108	-1.64754	Pde8a	Fibro-like
5.76315	4.40248	4.26865	0.00398812	0.0842108	-1.59062	Plagl1	Fibro-like
-1.97046	6.02575	-2.95776	0.0280652	0.0843448	-3.33893	Septin4	Endothelial
1.74492	5.85684	2.95319	0.0282232	0.084371	-3.35944	Tspan14	Endothelial
1.16525	4.42588	2.94506	0.0285071	0.0847712	-3.5135	Plcl1	Endothelial
-1.57106	9.14096	-2.41719	0.0482826	0.0852704	-3.99834	Mertk	Astrocytes
1.32143	7.27827	2.41047	0.0487482	0.0858719	-4.14919	Bmpr1b	Astrocytes
0.807563	12.3079	2.91727	0.0295021	0.0863661	-3.90053	She	Endothelial
-0.986344	12.3504	-2.91838	0.0294614	0.0863661	-3.91397	Igsf5	Endothelial
-1.85404	5.28368	-2.91861	0.0294531	0.0863661	-3.45713	Cep68	Endothelial
2.22852	8.0918	2.90838	0.0298281	0.086781	-3.30615	Arhgap29	Endothelial
-0.589494	12.7983	-2.90506	0.029951	0.086781	-4.10241	Grap	Endothelial
-1.39408	11.1636	-2.89946	0.0301595	0.0869394	-3.59255	Pdgfrb	Endothelial
1.50675	6.49019	2.39515	0.0498283	0.08755	-4.04245	Wipi1	Astrocytes
1.4819	6.50324	2.39168	0.050076	0.0877607	-4.05096	Ankrd6	Astrocytes
1.58077	6.38424	2.3887	0.0502899	0.0879114	-4.02092	Spata13	Astrocytes
2.16386	6.12168	2.38428	0.0506089	0.0882444	-3.94534	Arhgap18	Astrocytes
1.30693	3.91061	2.87853	0.0309529	0.0883742	-3.65182	Septin9	Endothelial
1.17131	4.62395	2.87808	0.0309701	0.0883742	-3.57706	Smad1	Endothelial
-1.94415	6.75348	-2.38092	0.0508529	0.0884454	-4.13132	Tmem241	Astrocytes
1.53304	6.72326	2.8714	0.0312282	0.088663	-3.39315	Phldb2	Endothelial
1.67752	8.01669	2.86589	0.0314427	0.0888258	-3.3575	Lrp5	Endothelial
1.41143	12.5898	2.3758	0.0512276	0.0888721	-4.56094	Emp2	Astrocytes
5.60415	7.37743	3.94788	0.00584773	0.0892059	-1.99641	Manba	Microglia
5.41197	4.42682	3.9012	0.00620224	0.0892059	-2.01705	Rassf1	Microglia
5.22961	6.85315	3.8353	0.00674343	0.0892059	-2.0462	Ctsl	Microglia
5.18844	7.09955	3.88873	0.0063009	0.0892059	-2.02066	Cdk6	Microglia
5.08277	5.68889	3.91069	0.0061283	0.0892059	-1.90687	Prxl2c	Microglia
-2.88244	12.1798	-3.92425	0.00602436	0.0892059	-1.90713	Abi3	Microglia
-5.03211	6.65068	-3.8658	0.00648681	0.0892059	-1.99723	Gm26512	Microglia
-6.42268	7.61311	-3.85625	0.00656598	0.0892059	-2.10058	Pla2g3	Microglia
5.1889	6.7625	3.80152	0.00704062	0.0896134	-2.07151	Bag3	Microglia
-2.87154	12.4931	-3.78825	0.00716133	0.0896134	-2.1064	Nlrp1b	Microglia
1.50181	5.80179	2.83639	0.0326199	0.0902277	-3.50981	Cald1	Endothelial
1.23279	5.09704	2.8336	0.0327336	0.0902277	-3.58327	Cttnbp2nl	Endothelial
1.19131	5.10471	2.83351	0.0327375	0.0902277	-3.58262	Abhd2	Endothelial
1.07968	4.15363	2.83696	0.0325966	0.0902277	-3.68122	Peli2	Endothelial
1.02156	3.704	2.84855	0.032129	0.0902277	-3.70952	Tacc1	Endothelial
1.97543	7.3632	2.36157	0.0522821	0.090253	-4.21719	Mettl15	Astrocytes
-1.73925	7.03208	-2.36151	0.0522863	0.090253	-4.20619	Ncan	Astrocytes
-1.04922	11.8201	-2.35575	0.0527197	0.0905461	-4.4472	Gm49164	Astrocytes
-1.54771	6.99789	-2.35747	0.05259	0.0905461	-4.20787	Plekhg1	Astrocytes
1.35153	6.73278	2.3523	0.0529809	0.0907678	-4.16685	Sema5b	Astrocytes
2.50794	6.97855	2.82163	0.033227	0.0911322	-3.43861	Kitl	Endothelial
2.47721	7.20286	2.34438	0.0535859	0.0913487	-4.24172	Sun2	Astrocytes
1.48313	7.02605	2.34529	0.0535166	0.0913487	-4.22837	Ezr	Astrocytes
5.25311	4.71463	3.70165	0.00800625	0.0926723	-2.17434	Niban2	Microglia
5.06106	5.26776	3.71381	0.00788134	0.0926723	-2.12586	Dennd2c	Microglia
-2.48957	13.1845	-3.7218	0.00780036	0.0926723	-2.31479	Siglech	Microglia
1.28518	10.4349	2.79808	0.0342208	0.0929556	-3.57919	Lrrk1	Endothelial
-0.87766	11.7307	-2.79983	0.0341458	0.0929556	-3.8712	Adap2	Endothelial
6.80457	6.32959	3.66495	0.00839661	0.0930591	-2.18762	Prr5l	Microglia
4.30064	6.00386	3.66084	0.00844165	0.0930591	-2.18344	Phkg1	Microglia
2.05355	9.45391	2.32691	0.054946	0.0932046	-4.14339	Wnt7a	Astrocytes
1.32631	7.47238	2.32758	0.0548927	0.0932046	-4.25878	Lhfp	Astrocytes
4.03698	3.45525	4.51019	0.00284753	0.0932618	-1.37884	Swt1	Ependymal
2.65013	3.77763	4.4516	0.00305321	0.0932618	-1.41537	Ahnak	Ependymal
0.699153	12.4682	2.77726	0.035127	0.0943165	-4.14438	Stab1	Endothelial
0.53606	13.3688	2.77824	0.0350834	0.0943165	-4.49513	Robo4	Endothelial
-1.60529	8.21514	-2.77509	0.0352226	0.0943165	-3.46731	Vstm4	Endothelial
5.61027	7.34568	3.58717	0.00929429	0.0956279	-2.33574	Plek	Microglia
3.6709	12.5721	3.5952	0.00919688	0.0956279	-2.36247	Pik3ap1	Microglia
-1.91094	13.6949	-3.59891	0.0091523	0.0956279	-2.61677	Fgd2	Microglia
1.30856	10.8855	2.75958	0.0359165	0.0957208	-3.71189	Birc3	Endothelial
5.89028	8.06102	4.08953	0.00495989	0.0957248	-1.92074	Tns1	Fibro-like
5.78701	4.21947	4.07104	0.00507424	0.0957248	-1.80864	Orai1	Fibro-like
-4.70525	4.8333	-4.07488	0.00505023	0.0957248	-1.73821	Ppox	Fibro-like
-4.18782	8.49444	-4.35617	0.00342424	0.0958787	-1.43702	Armc2	Ependymal
4.08812	10.5198	3.56744	0.00953819	0.096004	-2.29862	P2rx7	Microglia
5.70662	7.89606	3.41854	0.0116191	0.0960648	-2.52801	Tnfrsf11a	Microglia
5.3765	5.47151	3.46699	0.0108926	0.0960648	-2.40064	Wdhd1	Microglia
5.28826	4.96197	3.47902	0.0107199	0.0960648	-2.39426	B3gnt5	Microglia
4.93878	4.22851	3.53159	0.00999936	0.0960648	-2.403	Cdk18	Microglia
4.91504	7.06967	3.43578	0.0113547	0.0960648	-2.46986	Cln3	Microglia
4.87926	4.19493	3.45646	0.0110462	0.0960648	-2.48152	Sesn2	Microglia
4.69297	5.82626	3.42162	0.0115713	0.0960648	-2.45299	Relb	Microglia
4.48384	7.05849	3.41904	0.0116113	0.0960648	-2.48667	Pros1	Microglia
4.20765	4.96604	3.49797	0.0104539	0.0960648	-2.37326	Map2k3	Microglia
3.87172	5.16421	3.43611	0.0113498	0.0960648	-2.43727	Arf2	Microglia
1.51868	8.68792	2.30201	0.0569454	0.0963584	-4.15624	Tcf7l1	Astrocytes
1.26452	7.19994	2.28781	0.0581189	0.097862	-4.32145	Bcl2	Astrocytes
-1.43925	8.98969	-2.28863	0.0580502	0.097862	-4.17271	Slc7a11	Astrocytes
3.85996	3.11714	4.27168	0.00379448	0.0980728	-1.71862	Marchf3	Ependymal
-1.51493	6.40336	-2.28239	0.0585729	0.0983852	-4.17359	Hdac8	Astrocytes
-1.21899	7.1632	-2.27802	0.0589423	0.0987643	-4.33402	Slc1a2	Astrocytes
4.80786	6.49083	4.02091	0.00539897	0.0991705	-1.84356	Akap12	Fibro-like
1.1959	7.30728	2.27196	0.0594575	0.0993851	-4.34468	Abtb2	Astrocytes
-4.00078	4.88715	-3.99587	0.0055697	0.0996834	-1.81879	Wnt5a	Fibro-like
0.987898	3.7324	2.71504	0.0379929	0.0998419	-3.88115	Maml2	Endothelial
-1.04318	3.90594	-2.71522	0.0379845	0.0998419	-3.86463	Ptn	Endothelial
-1.17209	2.96858	-2.72241	0.0376406	0.0998419	-3.93494	Agrn	Endothelial
0.876673	13.5761	4.13926	0.00446652	0.10005	-2.35781	Frmpd2	Ependymal
-4.05458	9.41134	-4.15305	0.00439074	0.10005	-1.63163	Rsph10b	Ependymal
4.35338	4.65251	3.36507	0.0124822	0.100109	-2.53353	B230369F24Rik	Microglia
-2.64196	12.1067	-3.36159	0.0125407	0.100109	-2.59859	Pik3cg	Microglia
1.44461	8.48696	2.26039	0.0604551	0.100563	-4.22553	Elf1	Astrocytes
1.31674	7.81771	2.26146	0.0603622	0.100563	-4.30938	Spidr	Astrocytes
-1.10576	11.6789	-2.69828	0.0388077	0.101137	-3.99018	Slco1a4	Endothelial
-1.51503	4.2246	-2.69755	0.0388437	0.101137	-3.85473	Ptgfrn	Endothelial
-2.80852	9.38662	-2.25007	0.0613592	0.101821	-4.24475	Gm49539	Astrocytes
7.30446	8.84366	3.89278	0.00633757	0.102369	-2.07977	Emp1	Fibro-like
5.34747	3.78791	3.87847	0.00645308	0.102369	-2.06857	Rpl41	Fibro-like
4.53088	4.87411	3.93558	0.00600553	0.102369	-1.88365	Hsdl2	Fibro-like
4.10051	10.5878	3.92995	0.0060481	0.102369	-1.90106	Elf4	Fibro-like
3.81454	11.5242	3.89093	0.00635242	0.102369	-1.92883	Syne3	Fibro-like
1.23887	6.78876	2.24163	0.0621087	0.102653	-4.33437	Phactr4	Astrocytes
-1.8339	9.53673	-2.24105	0.0621599	0.102653	-4.27004	Cpq	Astrocytes
1.62486	7.441	2.67967	0.0397346	0.102843	-3.59341	Itpkb	Endothelial
-1.31009	4.61492	-2.67713	0.0398631	0.102843	-3.83713	Extl3	Endothelial
-0.822829	12.1726	-2.66939	0.0402568	0.102966	-4.1839	Tmem154	Endothelial
-4.08995	8.50102	-2.66903	0.0402752	0.102966	-3.59976	Acnat1	Endothelial
-5.93856	8.70179	-3.32759	0.0131283	0.103024	-2.62048	Cst3	Microglia
1.22258	10.2053	2.23606	0.0626081	0.103146	-4.35568	Pon2	Astrocytes
1.07987	4.59073	2.66238	0.0406176	0.103374	-3.85913	Abca1	Endothelial
5.17436	6.36897	3.2972	0.0136787	0.103824	-2.5968	Slbp	Microglia
-2.01808	13.1687	-3.3048	0.0135389	0.103824	-2.87021	Csf1r	Microglia
-1.27392	11.6396	-2.22951	0.0632011	0.103874	-4.5961	Pantr2	Astrocytes
1.64268	5.87409	2.65038	0.0412427	0.104179	-3.73785	Sema7a	Endothelial
1.57414	3.34296	2.64923	0.0413028	0.104179	-4.00121	Nfkb1	Endothelial
5.15287	7.99593	3.26456	0.0142977	0.105077	-2.68361	Kcnk13	Microglia
4.28768	12.3283	3.27197	0.0141547	0.105077	-2.74549	Cd86	Microglia
4.04175	6.71889	3.19594	0.0156993	0.105686	-2.71562	Litaf	Microglia
3.65169	5.05434	3.19358	0.0157501	0.105686	-2.71612	Pfkfb3	Microglia
3.38765	5.62622	3.23687	0.0148464	0.105686	-2.67065	Gatm	Microglia
3.37415	10.8229	3.20731	0.0154572	0.105686	-2.70237	Runx1	Microglia
2.76075	11.6705	3.23	0.0149861	0.105686	-2.72031	Nrros	Microglia
-3.22076	11.9067	-3.21072	0.0153854	0.105686	-2.76906	Ntpcr	Microglia
5.2018	7.73972	3.7644	0.00746035	0.106272	-2.19917	Clic4	Fibro-like
5.13276	4.86623	3.7665	0.00744027	0.106272	-2.06789	Nfkbiz	Fibro-like
4.17101	5.93659	3.7717	0.007391	0.106272	-2.06481	Aamdc	Fibro-like
3.76868	5.30311	3.81066	0.00703246	0.106272	-2.01528	Synpo	Fibro-like
-5.08753	6.93672	-3.80481	0.0070851	0.106272	-2.10364	Fut10	Fibro-like
-0.955142	12.8236	-2.2099	0.0650107	0.106593	-4.84321	Acsf2	Astrocytes
1.55277	8.23164	2.62466	0.0426175	0.107017	-3.6516	Slc7a1	Endothelial
1.13063	3.98761	2.62097	0.0428189	0.107047	-3.98024	Sh3bp4	Endothelial
-1.5386	7.03232	-2.20487	0.0654834	0.107112	-4.4267	Tom1l1	Astrocytes
1.67187	7.25844	2.19862	0.0660753	0.107568	-4.44786	Nek7	Astrocytes
-1.54299	6.35602	-2.19979	0.0659641	0.107568	-4.27271	4931406C07Rik	Astrocytes
5.23808	7.37448	3.73695	0.0077276	0.107877	-2.20761	Ifnar2	Fibro-like
1.99406	4.78689	3.80036	0.0068617	0.108444	-2.1249	Nhsl1	Ependymal
1.367	12.9254	3.63508	0.00851322	0.108444	-2.844	Dnaaf3	Ependymal
1.28964	12.5405	3.72402	0.00757661	0.108444	-2.58639	Kif19a	Ependymal
0.881814	13.362	3.79246	0.00693219	0.108444	-2.77033	Dnah3	Ependymal
0.868787	13.6061	3.97061	0.00551848	0.108444	-2.59354	Ccdc180	Ependymal
0.866065	13.6022	3.70301	0.0077873	0.108444	-2.96242	Tmem212	Ependymal
0.809347	13.4208	3.6007	0.00890842	0.108444	-3.05625	Dnai3	Ependymal
-2.24019	11.0697	-3.58987	0.00903699	0.108444	-2.31571	Cfap74	Ependymal
-2.88841	6.11054	-3.92019	0.00588358	0.108444	-1.87777	Mob3b	Ependymal
-3.19662	7.87488	-3.62141	0.00866806	0.108444	-2.20829	Ubxn11	Ependymal
-3.42675	9.13079	-3.59934	0.00892445	0.108444	-2.23523	Ttll3	Ependymal
-3.54283	6.95377	-3.66784	0.00815437	0.108444	-2.15606	Gm13481	Ependymal
-6.91088	6.14347	-3.70287	0.00778868	0.108444	-2.13868	Apoe	Ependymal
-0.721559	12.3824	-2.59547	0.0442388	0.109148	-4.35736	Sox17	Endothelial
-1.81958	8.99239	-2.60165	0.04389	0.109148	-3.69591	Notch3	Endothelial
-1.8201	8.70907	-2.59625	0.0441944	0.109148	-3.69354	Kank2	Endothelial
-1.67531	8.80503	-2.59124	0.0444788	0.109263	-3.70247	Slc16a12	Endothelial
2.5089	10.1269	2.58384	0.0449029	0.109827	-3.80733	Cast	Endothelial
-0.943535	11.4633	-2.57779	0.0452525	0.110206	-4.08897	Lipc	Endothelial
3.5332	8.75078	3.54749	0.00955967	0.11076	-2.29468	Ascc1	Ependymal
-0.91722	12.0179	-2.57046	0.0456802	0.11077	-4.26514	Htra3	Endothelial
-1.3635	6.44149	-2.176	0.0682641	0.110869	-4.33186	Phkb	Astrocytes
1.44315	6.83379	2.56502	0.0460008	0.11107	-3.76552	Malat1	Endothelial
1.34735	7.79757	2.1716	0.0686987	0.111311	-4.43819	Tjp2	Astrocytes
1.28029	8.15422	2.167	0.069155	0.111787	-4.3899	Rorb	Astrocytes
2.7032	8.91545	2.5506	0.0468608	0.111819	-3.7567	Nkd1	Endothelial
1.40662	7.11664	2.54661	0.0471025	0.111819	-3.77174	Arhgap31	Endothelial
-0.662087	12.4453	-2.55535	0.0465755	0.111819	-4.43484	Pcdh12	Endothelial
-1.97814	6.36137	-2.54851	0.0469874	0.111819	-3.82213	Lnx2	Endothelial
1.27377	6.89265	2.16275	0.0695806	0.112192	-4.46577	Ccs	Astrocytes
-1.71858	8.79974	-2.16124	0.0697319	0.112192	-4.34789	Rassf2	Astrocytes
4.54738	4.04591	3.09847	0.0179493	0.112304	-2.85957	Bcl2l11	Microglia
3.95832	4.52087	3.12507	0.0173028	0.112304	-2.80172	Zbtb2	Microglia
3.48497	5.2104	3.10494	0.0177896	0.112304	-2.82295	Itgav	Microglia
-1.58275	13.5039	-3.12545	0.0172938	0.112304	-3.21321	Pld4	Microglia
-5.74215	6.53059	-3.11112	0.0176388	0.112304	-2.8111	Fabp7	Microglia
-0.644517	12.7845	-2.53584	0.04776	0.112905	-4.59494	Ushbp1	Endothelial
1.62545	6.95348	2.53062	0.0480823	0.113194	-3.80077	Elf1	Endothelial
3.7133	4.94792	3.07302	0.0185919	0.113264	-2.85576	Errfi1	Microglia
3.32321	5.74624	3.07929	0.0184314	0.113264	-2.86004	Elk3	Microglia
-3.57724	9.66967	-2.52637	0.0483467	0.113344	-3.83142	Slc38a11	Endothelial
1.22607	6.89747	2.14693	0.071185	0.114262	-4.48862	Tor1aip1	Astrocytes
1.58917	6.24078	2.14289	0.0716014	0.114662	-4.31321	Xrcc5	Astrocytes
1.1423	11.4885	2.13627	0.0722877	0.115492	-4.70218	Rftn2	Astrocytes
9.0969	9.00208	3.64276	0.00872703	0.115576	-2.30295	Mmp19	Fibro-like
4.46272	4.06965	3.62433	0.00893861	0.115576	-2.27093	Ier3ip1	Fibro-like
4.15217	5.14396	3.64846	0.00866268	0.115576	-2.19899	Gldc	Fibro-like
2.77418	11.9757	3.62409	0.00894142	0.115576	-2.27772	Hspg2	Fibro-like
4.67903	6.20936	3.01032	0.0202823	0.116282	-2.93425	Parvb	Microglia
4.37086	8.76733	3.00817	0.0203431	0.116282	-2.94882	Nes	Microglia
3.35616	6.16213	3.02373	0.0199074	0.116282	-2.91922	Ctsb	Microglia
3.30861	6.1105	3.01692	0.0200968	0.116282	-2.92859	Tsc22d3	Microglia
-1.57131	13.2999	-3.03164	0.0196899	0.116282	-3.28484	Gm2629	Microglia
-1.84512	13.0223	-2.99714	0.0206579	0.116393	-3.25873	Cd37	Microglia
-2.32846	12.1222	-2.98997	0.0208654	0.116393	-3.08761	I830077J02Rik	Microglia
-1.2758	6.86266	-2.12667	0.0732958	0.116831	-4.5106	Tspan7	Astrocytes
-5.01349	6.80542	-3.47809	0.0104878	0.117463	-2.38675	BC006965	Ependymal
5.07532	8.24033	2.96813	0.0215113	0.118568	-2.99213	Tgfb1	Microglia
2.4161	4.3688	3.31909	0.0130022	0.118863	-2.82226	Wwtr1	Ependymal
1.77326	3.94482	3.43688	0.0110846	0.118863	-2.71327	Maml2	Ependymal
1.50887	3.7833	3.3052	0.0132507	0.118863	-2.91661	Plekha7	Ependymal
-1.36499	11.9778	-3.29466	0.0134428	0.118863	-2.95532	Gm48500	Ependymal
-2.61946	11.0397	-3.35289	0.0124177	0.118863	-2.61705	Ptpn20	Ependymal
-3.04679	9.61255	-3.39179	0.01178	0.118863	-2.47515	Rsph1	Ependymal
-3.08867	6.50636	-3.31207	0.0131272	0.118863	-2.60625	Syt10	Ependymal
-4.46075	7.52206	-3.31038	0.0131575	0.118863	-2.57467	Gm40578	Ependymal
-1.30078	11.8792	-2.10805	0.0752899	0.119732	-4.81183	Ppara	Astrocytes
1.31014	6.50636	2.10296	0.075845	0.120059	-4.45201	Diaph3	Astrocytes
1.19893	7.72109	2.10312	0.0758273	0.120059	-4.54537	Cables1	Astrocytes
4.58259	5.86969	3.57756	0.00950093	0.120575	-2.2799	Map2k3	Fibro-like
-1.6992	8.47065	-2.09536	0.0766808	0.121103	-4.45461	Pigs	Astrocytes
-0.869537	13.0364	-2.09352	0.0768852	0.121147	-5.04188	Als2cl	Astrocytes
5.12826	11.517	2.93513	0.0225276	0.121282	-3.08217	Rbm47	Microglia
4.729	7.00447	2.94273	0.0222893	0.121282	-3.00512	Itga5	Microglia
4.55618	8.01509	2.90582	0.0234732	0.121567	-3.05809	B4galt1	Microglia
3.07489	5.74258	2.90398	0.0235341	0.121567	-3.07529	Tfeb	Microglia
-2.21426	12.2687	-2.90712	0.0234305	0.121567	-3.22301	Slco2b1	Microglia
-4.36192	5.91728	-2.90106	0.0236307	0.121567	-3.07507	Slc7a10	Microglia
6.29159	8.94342	2.88457	0.024185	0.121714	-3.07991	Slc7a7	Microglia
-3.81101	4.46743	-2.88681	0.0241089	0.121714	-3.06909	Atp1a2	Microglia
-0.904789	11.6089	-2.0809	0.0782979	0.123091	-4.80164	Smpdl3a	Astrocytes
6.65789	9.11518	2.8508	0.0253637	0.123106	-3.11553	Plekho2	Microglia
4.82075	3.37226	2.79571	0.0274184	0.123106	-3.21808	Rpl41	Microglia
4.35831	7.10599	2.83432	0.0259608	0.123106	-3.12866	Prkch	Microglia
4.3283	9.41634	2.8228	0.0263872	0.123106	-3.14369	Ehd4	Microglia
4.2043	8.59302	2.79286	0.0275297	0.123106	-3.18045	Lacc1	Microglia
3.96983	6.27275	2.80007	0.0272498	0.123106	-3.1871	ENSMUSG00000121485	Microglia
3.45266	4.61559	2.79197	0.0275642	0.123106	-3.17886	Fmn1	Microglia
2.97622	5.3234	2.78972	0.0276524	0.123106	-3.2113	Arhgap22	Microglia
-1.52605	13.2448	-2.84207	0.0256783	0.123106	-3.53708	Nlrp3	Microglia
-2.19131	12.0874	-2.82723	0.0262222	0.123106	-3.30035	Gna15	Microglia
-4.82715	7.72315	-2.83323	0.0260009	0.123106	-3.13454	Sipa1	Microglia
-4.97475	5.97273	-2.84119	0.0257103	0.123106	-3.14735	Bcan	Microglia
7.15421	8.7312	2.73427	0.0299188	0.123908	-3.24429	Il4ra	Microglia
5.34415	5.6623	2.77673	0.0281666	0.123908	-3.23474	Esyt3	Microglia
5.26854	7.6756	2.75204	0.0291719	0.123908	-3.22347	Frrs1	Microglia
4.80991	5.74675	2.74229	0.0295792	0.123908	-3.27714	Gas2l3	Microglia
4.19595	4.29886	2.74041	0.0296583	0.123908	-3.23529	Edem1	Microglia
3.65592	4.33859	2.76529	0.0286276	0.123908	-3.20713	Slc16a10	Microglia
-3.32148	6.79669	-2.72674	0.0302411	0.123908	-3.25784	Calb2	Microglia
-3.66154	7.3436	-2.72856	0.0301628	0.123908	-3.24864	Lrp5	Microglia
-5.39815	10.4144	-2.74049	0.029655	0.123908	-3.2475	Mlxipl	Microglia
5.61459	5.68162	3.5031	0.0104773	0.123951	-2.3661	Spsb4	Fibro-like
3.7281	5.02512	3.53709	0.0100187	0.123951	-2.32672	Tpm4	Fibro-like
-1.83487	13.0811	-3.50478	0.0104541	0.123951	-2.61268	Gm33906	Fibro-like
-2.74578	12.3549	-3.51972	0.0102503	0.123951	-2.45639	Col13a1	Fibro-like
4.2243	3.85171	2.71796	0.0306218	0.124368	-3.27004	Ppm1d	Microglia
8.29673	8.19965	3.48351	0.0107518	0.124578	-2.47233	Lrrc32	Fibro-like
5.25854	3.61564	3.46239	0.0110567	0.124578	-2.49246	Lrp2	Fibro-like
4.36794	4.01624	3.46177	0.0110656	0.124578	-2.44397	Creb5	Fibro-like
-1.56696	13.0015	-2.71016	0.0309642	0.124665	-3.65682	Il10ra	Microglia
1.2715	10.7292	2.0632	0.0803222	0.125985	-4.67727	Itgb5	Astrocytes
-3.5754	5.11251	-3.44032	0.0113851	0.12614	-2.44066	Agbl1	Fibro-like
2.56038	7.78763	2.05463	0.0813222	0.127022	-4.60231	Ccdc162	Astrocytes
-1.43105	7.57646	-2.05436	0.0813532	0.127022	-4.63198	Gsap	Astrocytes
-3.60166	4.95833	-2.68788	0.0319649	0.127584	-3.3168	Nwd1	Microglia
-3.39817	4.96595	-2.67263	0.0326688	0.128183	-3.33586	2610316D01Rik	Microglia
-3.53376	5.25045	-2.67839	0.032401	0.128183	-3.34653	Gm11266	Microglia
2.84956	5.3327	2.66219	0.0331603	0.129019	-3.37117	Asap3	Microglia
6.65468	6.31066	3.40633	0.0119119	0.129914	-2.47846	Wnt5b	Fibro-like
-1.2773	6.45875	-2.03658	0.0834673	0.130027	-4.52857	Akt2	Astrocytes
3.56557	4.84177	3.3922	0.0121387	0.130351	-2.49355	Gclc	Fibro-like
5.12339	8.17671	2.62314	0.0350679	0.130448	-3.36707	Plekhg2	Microglia
3.91425	10.3047	2.63914	0.0342728	0.130448	-3.36489	Rasgrp3	Microglia
3.79617	7.34251	2.59672	0.0364237	0.130448	-3.39878	Morrbid	Microglia
3.51989	4.26573	2.60182	0.0361575	0.130448	-3.39193	Hpcal1	Microglia
3.44285	11.7923	2.62991	0.0347293	0.130448	-3.51918	Gpr183	Microglia
3.37415	6.71008	2.59285	0.0366268	0.130448	-3.42101	Bcar3	Microglia
3.33154	4.8687	2.6111	0.0356789	0.130448	-3.40495	Poln	Microglia
3.30114	9.85787	2.59628	0.0364467	0.130448	-3.40307	Adcy7	Microglia
3.05221	4.79	2.61257	0.035604	0.130448	-3.39851	Gatad2a	Microglia
-1.13532	13.9197	-2.63876	0.0342916	0.130448	-4.05223	Cd33	Microglia
-3.78221	6.65129	-2.62278	0.035086	0.130448	-3.3874	Sh3bp1	Microglia
-1.76999	12.881	-2.58045	0.0372853	0.131779	-3.80866	Ugt1a8	Microglia
4.12252	4.92565	3.35529	0.0127531	0.132861	-2.53832	4933434E20Rik	Fibro-like
3.42139	4.74095	3.3588	0.0126933	0.132861	-2.53124	Ldlr	Fibro-like
3.20893	6.17044	2.56767	0.0379769	0.133207	-3.4795	Neat1	Microglia
5.4662	6.53875	3.3419	0.0129843	0.13328	-2.55574	Txn1	Fibro-like
1.22697	6.6734	2.01757	0.0857892	0.133342	-4.6173	Ppp2r5a	Astrocytes
2.26258	4.16386	3.10983	0.0173448	0.133431	-3.13916	Cnn3	Ependymal
0.871452	13.44	3.15649	0.016257	0.133431	-3.70053	Ttll6	Ependymal
0.859186	12.8455	3.14042	0.0166231	0.133431	-3.52151	Gm867	Ependymal
-1.23915	12.041	-3.10948	0.0173531	0.133431	-3.24382	Cfap61	Ependymal
-2.7801	5.89397	-3.11015	0.0173371	0.133431	-2.91484	Nwd1	Ependymal
-2.87099	8.16123	-3.10453	0.0174731	0.133431	-2.81599	Mro	Ependymal
-1.47722	10.2454	-2.01521	0.0860814	0.133494	-4.66885	9430041J12Rik	Astrocytes
3.57604	9.36636	2.54833	0.0390496	0.13594	-3.45231	Lcp1	Microglia
-1.55228	8.85132	-1.99801	0.0882437	0.136539	-4.5708	Gli2	Astrocytes
7.38944	9.69232	2.53542	0.0397831	0.137459	-3.4709	Il1a	Microglia
3.8012	5.5145	3.30447	0.0136548	0.138131	-2.60388	Tbrg1	Fibro-like
3.36952	4.85612	3.28546	0.0140095	0.139695	-2.61965	Trim26	Fibro-like
-1.75426	9.24979	-1.97947	0.0906352	0.139924	-4.60742	Arap1	Astrocytes
0.798034	13.4208	3.05213	0.0187983	0.14036	-3.84767	Ccdc170	Ependymal
-2.11118	12.6318	-3.26252	0.0144508	0.142066	-2.84271	Lama1	Fibro-like
-1.43156	6.13646	-1.96551	0.0924791	0.142451	-4.51717	Sfi1	Astrocytes
3.34131	5.47834	2.50399	0.0416286	0.142771	-3.57759	Ngdn	Microglia
5.73281	6.74663	3.22056	0.0152972	0.14429	-2.69601	Plcd4	Fibro-like
5.05269	10.3353	3.23887	0.0149214	0.14429	-2.66835	Cast	Fibro-like
3.76745	5.25286	3.22533	0.0151983	0.14429	-2.70057	Ubtd1	Fibro-like
-1.17964	13.5335	-2.49007	0.0424739	0.144599	-4.13265	Inpp5d	Microglia
4.01553	4.25922	2.48395	0.0428515	0.144819	-3.52641	Pls1	Microglia
5.66957	6.38065	3.19388	0.015863	0.145689	-2.72011	Slc25a24	Fibro-like
-3.37034	10.5373	-3.19669	0.0158023	0.145689	-2.71887	Cpq	Fibro-like
2.47586	10.1289	2.89935	0.0233095	0.146258	-3.10172	Fam167a	Ependymal
1.53886	4.50346	2.97483	0.0209522	0.146258	-3.27965	Ston2	Ependymal
0.905673	12.8028	2.88049	0.023941	0.146258	-3.88637	Cfap52	Ependymal
-1.55447	11.4469	-2.91642	0.0227527	0.146258	-3.30299	Cfap57	Ependymal
-1.61304	4.27845	-2.88129	0.0239139	0.146258	-3.44716	Cc2d2a	Ependymal
-1.69301	11.8194	-2.96142	0.0213517	0.146258	-3.36039	Hydin	Ependymal
-1.81512	11.1633	-2.92219	0.0225678	0.146258	-3.22153	Acot6	Ependymal
-2.24303	5.25965	-2.88745	0.0237058	0.146258	-3.28967	Morn1	Ependymal
-2.4789	10.5194	-2.99281	0.0204286	0.146258	-3.01437	Mapk15	Ependymal
-2.60179	5.84637	-2.92199	0.0225743	0.146258	-3.17188	Arhgef33	Ependymal
1.8286	9.89809	1.93937	0.0960299	0.14759	-4.72506	Rbm20	Astrocytes
-0.92936	11.4929	-1.93495	0.0966443	0.148202	-4.98535	Nkx2-2os	Astrocytes
7.40897	9.99218	2.45884	0.0444363	0.14859	-3.56856	C3ar1	Microglia
-1.66268	12.6034	-2.45616	0.0446091	0.14859	-3.91469	Vsir	Microglia
3.73636	4.92143	2.4504	0.0449828	0.148764	-3.60577	Sgms2	Microglia
3.60643	5.07959	3.1653	0.016494	0.149052	-2.77052	Phkg1	Fibro-like
3.58408	5.89253	3.15815	0.0166562	0.149052	-2.77048	Septin9	Fibro-like
2.90234	4.70979	2.43355	0.0460943	0.151095	-3.60977	Mxd1	Microglia
2.79959	5.31416	2.42503	0.0466666	0.151095	-3.66994	Map3k14	Microglia
-3.66871	8.91951	-2.42503	0.0466665	0.151095	-3.58963	2610203C22Rik	Microglia
-1.11337	6.88002	-1.9119	0.0999072	0.152865	-4.8102	Slc4a4	Astrocytes
4.20156	9.1135	3.12982	0.0173153	0.152988	-2.81479	Parp4	Fibro-like
4.94699	6.52522	2.40692	0.0479087	0.153534	-3.65818	Cast	Microglia
3.29204	4.57785	2.40441	0.048083	0.153534	-3.63551	Gabarapl2	Microglia
-2.054	9.1811	-1.90537	0.100853	0.153968	-4.70352	4933431E20Rik	Astrocytes
3.38034	8.63995	2.79755	0.0269417	0.155415	-3.19159	Celsr1	Ependymal
1.57614	4.85749	2.76352	0.0282851	0.155415	-3.5208	Plce1	Ependymal
1.36443	4.56113	2.75116	0.0287904	0.155415	-3.58633	Ift43	Ependymal
-1.22841	11.8182	-2.74368	0.0291007	0.155415	-3.67085	Cfap73	Ependymal
-1.39101	11.694	-2.74273	0.0291404	0.155415	-3.62428	Gm36037	Ependymal
-2.11977	10.5472	-2.7689	0.0280683	0.155415	-3.313	Rgs22	Ependymal
-2.55956	7.469	-2.80844	0.0265261	0.155415	-3.20142	Slc39a12	Ependymal
-2.80868	7.90328	-2.82023	0.0260838	0.155415	-3.17202	Ppil6	Ependymal
-1.9217	10.7023	-2.73174	0.0296035	0.155418	-3.38644	Drc3	Ependymal
-1.12283	7.29356	-1.89471	0.102412	0.156002	-4.86936	Mgll	Astrocytes
-1.3953	9.57089	-1.89161	0.10287	0.156354	-4.7526	Gramd3	Astrocytes
1.75332	9.18387	1.88852	0.10333	0.156705	-4.7263	Celsr1	Astrocytes
4.68972	3.44402	3.09855	0.0180753	0.157707	-2.87464	Alpk1	Fibro-like
1.02328	10.2969	1.87882	0.104782	0.158557	-4.86319	Ttc12	Astrocytes
3.54247	4.34102	3.07932	0.0185606	0.159942	-2.85211	Klf13	Fibro-like
-3.10324	7.68577	-2.70094	0.0309426	0.159949	-3.33006	Dnah1	Ependymal
-2.91481	5.7261	-2.37056	0.0505048	0.160163	-3.75004	Slc15a2	Microglia
3.25523	5.74139	3.0652	0.0189254	0.161097	-2.8893	Snrpd1	Fibro-like
-1.08686	8.0324	-1.86569	0.10678	0.161227	-4.82085	Slc27a1	Astrocytes
5.23813	10.9698	2.35742	0.051479	0.162141	-3.76819	Klhl6	Microglia
1.62865	8.01189	1.85691	0.108138	0.162211	-4.83595	Utp14b	Astrocytes
0.984714	6.95375	1.85112	0.109042	0.162211	-4.90502	Baalc	Astrocytes
0.981882	7.06804	1.85649	0.108203	0.162211	-4.91201	Ptpn13	Astrocytes
0.90951	11.5215	1.85415	0.108569	0.162211	-5.10187	Smim3	Astrocytes
-0.871659	12.3117	-1.85873	0.107855	0.162211	-5.24255	Cyp4f17	Astrocytes
-0.886637	11.1333	-1.84934	0.109321	0.162211	-5.04028	Il18	Astrocytes
-0.904967	12.0062	-1.85056	0.109131	0.162211	-5.19563	Cspg4b	Astrocytes
-1.37917	7.9455	-1.85186	0.108926	0.162211	-4.8537	Fam228a	Astrocytes
0.799908	11.4352	1.84687	0.10971	0.162437	-5.09644	Cfap97d2	Astrocytes
-5.38182	6.36146	-2.34894	0.0521174	0.163043	-3.74127	Cfap68	Microglia
3.95875	3.68547	2.33711	0.0530213	0.163597	-3.67906	Smad7	Microglia
2.71804	4.85774	2.3328	0.0533547	0.163597	-3.74512	Zswim4	Microglia
-2.68231	5.77408	-2.33395	0.0532657	0.163597	-3.79594	Il18	Microglia
-2.57828	5.51781	-2.32275	0.0541407	0.164916	-3.81022	Notch1	Microglia
7.20873	10.1531	2.3116	0.0550263	0.165486	-3.75221	Slc15a3	Microglia
2.80626	4.86124	2.3114	0.055043	0.165486	-3.77181	Bach1	Microglia
-1.05558	7.07968	-1.8306	0.112307	0.165924	-4.94797	Disc1	Astrocytes
-1.18794	9.5505	-1.82193	0.113714	0.167643	-4.84398	Emid1	Astrocytes
-1.11023	11.1061	-1.81665	0.114581	0.168558	-5.08007	Ctso	Astrocytes
1.38663	6.5747	1.81311	0.115164	0.168911	-4.8661	Arhgef3	Astrocytes
1.21555	9.01761	1.81222	0.115312	0.168911	-4.82223	Bcar3	Astrocytes
5.61407	5.66286	3.01698	0.0202311	0.169115	-2.95186	Smoc1	Fibro-like
4.36908	7.83592	3.00903	0.0204552	0.169115	-2.9498	Asap3	Fibro-like
2.57768	12.1493	3.00415	0.0205942	0.169115	-3.10406	Medag	Fibro-like
3.2513	9.07264	2.2845	0.057242	0.170987	-3.75047	Dab2	Microglia
1.12509	7.76587	1.7997	0.117403	0.171609	-4.9532	Shroom3	Astrocytes
5.15936	2.83759	2.97018	0.0215902	0.172258	-3.06179	Msmo1	Fibro-like
4.83952	6.20603	2.93827	0.0225727	0.172258	-3.02429	Sp2	Fibro-like
4.78954	6.75243	2.93409	0.0227045	0.172258	-3.01823	Nfatc1	Fibro-like
4.75022	3.6906	2.94881	0.0222428	0.172258	-3.0115	Nfatc2	Fibro-like
4.53075	8.57597	2.9756	0.0214278	0.172258	-2.98648	Il15ra	Fibro-like
3.47275	4.58943	2.93771	0.0225901	0.172258	-3.02764	Shroom4	Fibro-like
3.35763	4.4744	2.95119	0.0221692	0.172258	-3.00631	Hmgn1	Fibro-like
-1.04315	6.95042	-1.7939	0.118385	0.172676	-4.98146	Kcnip3	Astrocytes
1.10345	7.82412	1.79001	0.119046	0.173273	-4.95663	Egfr	Astrocytes
-1.19988	11.8328	-2.59851	0.0358702	0.173609	-3.88558	Ccdc33	Ependymal
-1.93959	11.0163	-2.62757	0.0343941	0.173609	-3.59164	Cfap44	Ependymal
-2.17034	10.5687	-2.59279	0.0361684	0.173609	-3.55165	Kif6	Ependymal
-2.51282	10.8877	-2.60125	0.0357281	0.173609	-3.59872	Wdr49	Ependymal
-3.39372	8.41507	-2.61321	0.0351153	0.173609	-3.42503	Zbbx	Ependymal
-4.24927	5.97722	-2.26754	0.0586737	0.174141	-3.87038	Apoe	Microglia
1.24198	13.6364	2.9171	0.0232503	0.174502	-3.58552	Bmp5	Fibro-like
1.19141	7.07042	1.78149	0.12051	0.174894	-5.01317	Fasn	Astrocytes
-1.13205	6.42224	-1.78057	0.120669	0.174894	-4.86111	Cc2d2a	Astrocytes
-2.54239	5.74572	-2.25445	0.0598041	0.176365	-3.89836	Hps4	Microglia
-0.981911	7.84438	-1.77295	0.121994	0.176442	-4.97606	Prkcd	Astrocytes
1.06008	11.0648	1.76957	0.122587	0.176927	-5.13653	F3	Astrocytes
-1.36265	6.19579	-1.76736	0.122975	0.177115	-4.79962	Afg1l	Astrocytes
1.28663	6.43919	1.76496	0.123399	0.177354	-4.88712	Gan	Astrocytes
4.04998	11.5038	2.24597	0.0605478	0.177428	-3.98665	Rhoh	Microglia
-1.32858	11.7735	-2.56201	0.0378177	0.178968	-3.91356	Iqcd	Ependymal
2.96379	4.77504	2.23406	0.0616089	0.179402	-3.85832	Pdgfa	Microglia
1.7118	4.25876	2.53983	0.0390546	0.179758	-3.9383	Lsamp	Ependymal
0.657534	13.1838	2.54182	0.0389423	0.179758	-4.52728	Iqca	Ependymal
-2.3002	9.09502	-2.52925	0.0396593	0.180075	-3.53223	Rsph4a	Ependymal
1.20147	13.3	2.21991	0.0628933	0.180867	-4.44312	Hk3	Microglia
-1.42937	13.2321	-2.22386	0.062532	0.180867	-4.41588	Laptm5	Microglia
3.54023	4.71573	2.86979	0.0248444	0.181205	-3.11791	Ddah1	Fibro-like
2.77756	5.09358	2.86756	0.0249221	0.181205	-3.14129	Acot9	Fibro-like
-8.53736	9.87253	-2.8748	0.0246701	0.181205	-3.0867	Slc22a6	Fibro-like
-3.16743	5.17298	-2.2126	0.0635681	0.181679	-3.92695	Ncan	Microglia
4.42156	8.17951	2.84478	0.0257335	0.181789	-3.12707	Pbxip1	Fibro-like
2.86024	5.40544	2.83842	0.0259649	0.181789	-3.18437	Rapgef3	Fibro-like
2.69796	5.16165	2.8524	0.0254589	0.181789	-3.16286	Prkcd	Fibro-like
-3.60827	6.27697	-2.83625	0.0260443	0.181789	-3.14472	Ttc23	Fibro-like
-0.971436	12.1906	-1.74534	0.126916	0.182028	-5.37417	Decr1	Astrocytes
4.7142	8.16522	2.81473	0.0268462	0.182029	-3.15953	Anxa2	Fibro-like
4.09531	8.07004	2.81434	0.026861	0.182029	-3.15973	Cd9	Fibro-like
3.21943	6.47629	2.81588	0.0268025	0.182029	-3.16163	Il6ra	Fibro-like
1.13554	7.62601	1.74139	0.127635	0.182678	-5.05181	Slc39a14	Astrocytes
1.10834	7.93695	1.73871	0.128126	0.182998	-5.00597	Plce1	Astrocytes
4.06802	5.41296	2.16775	0.0678691	0.183743	-4.00385	Myo15a	Microglia
3.26631	10.6343	2.17317	0.0673341	0.183743	-3.96317	Evi2	Microglia
2.78569	4.5799	2.16515	0.0681265	0.183743	-3.92249	Hnrnpf	Microglia
2.6099	6.43622	2.1801	0.066656	0.183743	-3.94598	Itpkb	Microglia
2.58989	4.78132	2.17907	0.0667565	0.183743	-3.92622	Gm20431	Microglia
2.35879	5.24994	2.18579	0.0661042	0.183743	-3.96865	Prag1	Microglia
2.28873	5.62809	2.19028	0.0656732	0.183743	-3.98171	Sbno2	Microglia
2.2708	5.25103	2.16383	0.0682588	0.183743	-3.99656	Daglb	Microglia
-4.79183	8.57753	-2.19333	0.0653813	0.183743	-3.85164	Cbs	Microglia
-5.12479	8.40021	-2.19344	0.0653709	0.183743	-3.85134	Aqp4	Microglia
2.99269	5.18808	2.15604	0.0690396	0.183818	-3.99986	Lonrf3	Microglia
2.57556	5.18697	2.1546	0.0691848	0.183818	-4.00155	Mitf	Microglia
-2.58804	5.52487	-2.1517	0.0694778	0.183818	-4.02918	Prdm16	Microglia
3.38039	4.18181	2.79684	0.0275327	0.184013	-3.17896	Zbtb2	Fibro-like
3.06666	6.16999	2.76893	0.0286412	0.184013	-3.23221	Sdc2	Fibro-like
3.04932	4.59745	2.77426	0.0284258	0.184013	-3.22801	Tpst2	Fibro-like
2.59325	11.509	2.78559	0.027974	0.184013	-3.30285	Tmem100	Fibro-like
-2.74737	5.4377	-2.76661	0.0287356	0.184013	-3.27542	Tom1l1	Fibro-like
-3.93099	9.34563	-2.78673	0.0279289	0.184013	-3.18588	Gm29683	Fibro-like
4.07258	3.80812	2.75109	0.0293744	0.184715	-3.22613	Rsl1d1	Fibro-like
3.20076	6.41096	2.75236	0.0293214	0.184715	-3.24039	Smad3	Fibro-like
1.33887	4.44436	2.47892	0.0426718	0.185674	-3.99534	Glis3	Ependymal
-2.098	10.4918	-2.49713	0.0415553	0.185674	-3.66911	Ccdc40	Ependymal
-2.35627	8.9451	-2.48408	0.0423524	0.185674	-3.58786	Dnah2	Ependymal
-7.22211	8.53702	-2.47201	0.0431028	0.185674	-3.60331	Asb14	Ependymal
1.07499	8.52782	1.72607	0.130464	0.185692	-4.94686	Slco1c1	Astrocytes
1.04073	6.96664	1.72559	0.130552	0.185692	-5.07491	Tmc7	Astrocytes
-1.19655	7.78316	-1.72205	0.131215	0.18625	-5.05354	Gm5089	Astrocytes
4.58269	7.66107	2.72954	0.0302862	0.187077	-3.2513	Adamts1	Fibro-like
-3.09119	5.61706	-2.73511	0.0300475	0.187077	-3.30909	Plekhh2	Fibro-like
-2.69457	9.38319	-2.45677	0.0440711	0.187441	-3.63286	Myo7a	Ependymal
2.17476	5.73644	2.13418	0.0712791	0.187513	-4.05229	Lhfpl2	Microglia
4.32441	7.58468	2.12892	0.0718285	0.18789	-3.93274	Arpc1b	Microglia
-0.821377	11.9302	-1.71092	0.133319	0.188845	-5.37099	Gm26512	Astrocytes
-2.31367	11.5099	-2.11642	0.0731522	0.189215	-4.15872	Cx3cr1	Microglia
-3.95289	6.00533	-2.11738	0.0730494	0.189215	-4.05907	Hif3a	Microglia
2.95608	8.31906	2.10723	0.07414	0.190705	-3.94929	Acadl	Microglia
1.35453	12.7832	2.09966	0.0749648	0.191761	-4.45882	Ptprc	Microglia
1.11369	6.60723	1.69789	0.135821	0.191994	-5.02772	Lpcat1	Astrocytes
1.01685	3.58641	2.42301	0.0462956	0.192041	-4.20904	Pitpnm2	Ependymal
-0.911853	12.5328	-2.42922	0.0458781	0.192041	-4.44809	Lrrc74b	Ependymal
2.18134	5.48747	2.08332	0.076776	0.194026	-4.1151	Tcof1	Microglia
-2.38091	6.35645	-2.07718	0.0774668	0.194026	-4.08076	Grtp1	Microglia
-2.59523	5.41101	-2.08337	0.0767697	0.194026	-4.11103	1700028E10Rik	Microglia
-2.91958	5.27384	-2.07666	0.0775266	0.194026	-4.10894	Edem2	Microglia
2.59524	4.77945	2.07196	0.0780604	0.194312	-4.05678	Zfp869	Microglia
-0.930797	10.6155	-1.68576	0.138193	0.194945	-5.17205	Aldh1l1	Astrocytes
2.96233	4.65361	2.68662	0.0321919	0.197105	-3.34097	Tom1	Fibro-like
-2.68471	6.50503	-2.05823	0.079641	0.197186	-4.09081	E230029C05Rik	Microglia
3.06212	4.63911	2.67561	0.0327008	0.19848	-3.35353	Tpd52l1	Fibro-like
-5.97589	8.37958	-2.0481	0.0808288	0.199062	-4.01652	Sft2d2	Microglia
1.62093	9.15787	1.66613	0.142114	0.200067	-5.0179	Fdps	Astrocytes
-1.13726	11.3147	-1.66434	0.142475	0.200164	-5.3204	Aox1	Astrocytes
1.44212	8.97186	1.66095	0.143165	0.200724	-5.01903	Rhbdf1	Astrocytes
5.45087	5.60252	2.65844	0.0335115	0.201353	-3.40795	Relb	Fibro-like
2.7854	5.73316	2.65011	0.0339123	0.201353	-3.41105	Soat1	Fibro-like
-3.84543	5.5658	-2.64748	0.0340396	0.201353	-3.42387	Tmem241	Fibro-like
2.17348	5.18515	2.03544	0.0823368	0.201703	-4.15111	Smad3	Microglia
3.06475	7.82301	2.38029	0.0492773	0.201917	-3.73708	Shroom3	Ependymal
-0.812396	10.8065	-1.64807	0.145813	0.204019	-5.25345	Sorbs3	Astrocytes
1.05152	7.98952	1.64626	0.146189	0.204129	-5.11774	4833422C13Rik	Astrocytes
-1.31336	13.0583	-2.02287	0.083862	0.204358	-4.6449	Csf3r	Microglia
1.01326	6.65976	1.64349	0.146767	0.20452	-5.11378	Glis3	Astrocytes
1.07685	7.02952	1.63688	0.14815	0.206031	-5.19943	Mcur1	Astrocytes
2.80103	5.82085	2.622	0.0353019	0.206536	-3.44067	St3gal1	Fibro-like
-1.9915	13.0295	-2.61794	0.0355076	0.206536	-3.83199	Igf2	Fibro-like
1.77248	9.14208	1.63352	0.148859	0.206598	-5.05901	Adgrv1	Astrocytes
2.95161	6.44734	2.61067	0.0358792	0.206973	-3.41051	Rell1	Fibro-like
-1.08894	6.8376	-1.62929	0.149757	0.207426	-5.17706	Arhgef40	Astrocytes
-2.73054	6.22717	-2.00264	0.0863763	0.209383	-4.18507	Gm33680	Microglia
2.39046	4.84621	1.99142	0.087803	0.209643	-4.16315	Actr5	Microglia
-2.68489	6.81887	-1.99411	0.0874582	0.209643	-4.13955	Htra1	Microglia
-2.71828	10.965	-1.99111	0.0878417	0.209643	-4.23525	Gm5086	Microglia
-3.74578	9.74744	-1.98708	0.0883598	0.209798	-4.11581	A330033J07Rik	Microglia
2.20858	11.9901	1.98021	0.0892514	0.210834	-4.43051	Cd180	Microglia
-0.879323	10.8192	-1.61425	0.152987	0.211473	-5.29958	Klf15	Astrocytes
0.946949	10.1244	1.6048	0.15505	0.213895	-5.19978	Malat1	Astrocytes
6.31945	9.80648	1.96349	0.0914543	0.214941	-4.1468	Cd300a	Microglia
4.62076	3.27314	2.56431	0.0383442	0.215137	-3.43881	Slbp	Fibro-like
4.0569	9.03912	2.55459	0.0388831	0.215137	-3.44733	4930523C07Rik	Fibro-like
3.47407	5.8238	2.51308	0.0412742	0.215137	-3.57959	Rfx2	Fibro-like
3.40159	5.4202	2.51738	0.0410194	0.215137	-3.59751	Lrrc75a	Fibro-like
3.36913	7.18756	2.50034	0.0420381	0.215137	-3.5127	Resf1	Fibro-like
3.23294	5.32226	2.53043	0.0402566	0.215137	-3.58074	Msrb3	Fibro-like
2.93049	4.80259	2.51455	0.041187	0.215137	-3.57138	Gramd4	Fibro-like
2.7486	5.38501	2.54872	0.0392119	0.215137	-3.55704	Itga9	Fibro-like
2.70613	5.84693	2.55204	0.0390257	0.215137	-3.52792	Gm32618	Fibro-like
2.69417	4.94926	2.51185	0.0413471	0.215137	-3.58735	Ahnak	Fibro-like
2.6034	5.02262	2.50444	0.0417909	0.215137	-3.60193	Sbno2	Fibro-like
2.49036	4.82963	2.49724	0.0422261	0.215137	-3.59597	Dusp16	Fibro-like
2.29985	11.5968	2.509	0.0415172	0.215137	-3.68332	Tec	Fibro-like
-1.82565	12.7951	-2.54139	0.0396273	0.215137	-3.87912	Fmo1	Fibro-like
-2.90923	4.6577	-2.53068	0.0402421	0.215137	-3.53703	Zfp260	Fibro-like
-3.99914	11.1216	-2.5166	0.0410655	0.215137	-3.60855	Rcsd1	Fibro-like
3.69512	10.2564	2.49114	0.0425992	0.215465	-3.56079	Angpt2	Fibro-like
4.59038	8.54028	2.47625	0.0435234	0.215817	-3.53359	Dock5	Fibro-like
4.12332	7.81613	2.44816	0.0453239	0.215817	-3.56592	Osmr	Fibro-like
3.34557	6.81509	2.45826	0.0446679	0.215817	-3.5744	Tcf7l1	Fibro-like
3.08711	4.37627	2.46987	0.0439257	0.215817	-3.58592	Ptgfrn	Fibro-like
2.93593	4.48308	2.47242	0.0437646	0.215817	-3.59299	Ntn1	Fibro-like
-1.04524	14.5402	-2.46926	0.0439642	0.215817	-4.54091	Slc6a13	Fibro-like
-1.91542	12.0588	-2.44622	0.0454514	0.215817	-3.84853	Bmp7	Fibro-like
-2.37728	10.9903	-2.44982	0.0452156	0.215817	-3.68002	Colec12	Fibro-like
-2.41087	5.21493	-2.45203	0.0450715	0.215817	-3.67988	Fhl2	Fibro-like
1.00717	7.74015	1.59036	0.158254	0.217876	-5.23159	Rgs20	Astrocytes
-0.963953	8.12687	-1.58888	0.158587	0.217899	-5.1691	Prdm16	Astrocytes
5.34661	5.61267	2.41836	0.0473183	0.218004	-3.71739	Sav1	Fibro-like
4.00491	9.26055	2.40706	0.0480984	0.218004	-3.61931	Vwa5a	Fibro-like
3.85852	7.29244	2.42673	0.0467489	0.218004	-3.59545	Rhou	Fibro-like
3.75032	3.63067	2.40744	0.0480718	0.218004	-3.61138	Gm20604	Fibro-like
-1.48088	13.3294	-2.41809	0.047337	0.218004	-4.20544	Slc6a12	Fibro-like
-2.2793	11.7284	-2.40881	0.0479763	0.218004	-3.83961	Irag1	Fibro-like
-2.33808	5.64226	-2.41916	0.0472639	0.218004	-3.7145	Sidt1	Fibro-like
1.4913	12.4777	1.94565	0.0938656	0.218437	-4.58982	Blnk	Microglia
-3.02461	5.48507	-1.94551	0.0938856	0.218437	-4.28934	Gpam	Microglia
3.4537	7.56725	2.40096	0.0485242	0.218515	-3.62104	Jcad	Fibro-like
-0.741689	11.7715	-1.5814	0.160272	0.219774	-5.51193	Itih5	Astrocytes
3.52203	4.50552	1.93439	0.0954195	0.220896	-4.18904	Abcb1b	Microglia
2.42447	5.02877	2.37846	0.0501314	0.221604	-3.76518	Lactb2	Fibro-like
-2.62268	5.14704	-2.37841	0.0501351	0.221604	-3.77237	Rnpep	Fibro-like
-3.06555	9.7151	-2.37803	0.0501624	0.221604	-3.66813	Arhgap28	Fibro-like
0.991786	6.87894	1.57259	0.16228	0.222085	-5.25862	Pde7b	Astrocytes
3.64656	7.06525	2.36081	0.0514296	0.224362	-3.67887	Limd1	Fibro-like
-3.97855	7.59247	-2.36447	0.0511581	0.224362	-3.66244	Lmntd1	Fibro-like
2.51352	4.67529	2.34207	0.0528464	0.225298	-3.77768	Capn2	Fibro-like
2.29933	5.56205	2.35284	0.0520274	0.225298	-3.80552	Shroom2	Fibro-like
2.28133	5.18286	2.33757	0.0531924	0.225298	-3.82735	Gab1	Fibro-like
2.26568	11.3657	2.34051	0.0529659	0.225298	-3.87337	Tnxb	Fibro-like
-2.00841	11.3901	-2.33672	0.0532581	0.225298	-3.88208	Svep1	Fibro-like
2.52246	5.05376	2.32621	0.0540767	0.225511	-3.8346	Rnf144a	Fibro-like
2.39817	5.64547	2.32365	0.0542777	0.225511	-3.83801	Grk5	Fibro-like
-2.90469	4.35271	-2.32459	0.0542038	0.225511	-3.7629	Fam20c	Fibro-like
1.16398	6.77257	1.55957	0.165292	0.225756	-5.25087	Gm32618	Astrocytes
3.98002	6.95739	2.29803	0.0563346	0.227241	-3.75781	Ggact	Fibro-like
3.51907	9.74851	2.29684	0.0564324	0.227241	-3.76668	Pdpn	Fibro-like
2.91589	4.02551	2.30264	0.0559586	0.227241	-3.75724	Stat3	Fibro-like
2.83108	4.85334	2.28559	0.0573625	0.227241	-3.86983	Itgav	Fibro-like
2.52621	4.96083	2.28945	0.0570413	0.227241	-3.87518	Noct	Fibro-like
2.3251	4.81168	2.28245	0.0576242	0.227241	-3.86925	Por	Fibro-like
-1.47861	12.6584	-2.28954	0.0570344	0.227241	-4.1996	Copz2	Fibro-like
-3.6088	7.48964	-2.28757	0.0571978	0.227241	-3.7519	Ampd3	Fibro-like
-5.05528	6.46912	-2.28665	0.0572742	0.227241	-3.80672	Aldh2	Fibro-like
2.4484	4.76609	1.91126	0.0986905	0.227332	-4.24974	Elp5	Microglia
2.22566	12.2181	1.90365	0.0997917	0.22873	-4.58321	Cd53	Microglia
2.85457	4.24779	2.27203	0.058504	0.228949	-3.81603	Fam107b	Fibro-like
2.62498	5.47727	2.26957	0.0587133	0.228949	-3.91799	Coq8b	Fibro-like
-0.692492	12.6893	-1.54651	0.168365	0.229498	-5.73562	Nherf1	Astrocytes
2.32656	4.87688	2.25461	0.0600041	0.230934	-3.91212	Cdyl	Fibro-like
2.31848	10.7995	2.2541	0.0600491	0.230934	-3.9103	Efemp1	Fibro-like
2.16652	5.57105	2.2522	0.0602149	0.230934	-3.93567	Aff1	Fibro-like
3.83235	8.23626	2.2368	0.0615793	0.232663	-3.80394	Tgfbr2	Fibro-like
2.51731	4.78136	2.24004	0.06129	0.232663	-3.9202	Lgals8	Fibro-like
2.13605	5.44767	2.23584	0.0616657	0.232663	-3.96305	Micall1	Fibro-like
-2.53788	6.23534	-1.88749	0.102167	0.233021	-4.32688	Emid1	Microglia
0.966479	7.37486	1.53281	0.171644	0.233503	-5.34472	Swap70	Astrocytes
-1.18504	10.5243	-1.53092	0.172102	0.233664	-5.35652	Pdgfrb	Astrocytes
6.49517	8.52715	2.22816	0.0623585	0.234012	-3.81429	Wnt9a	Fibro-like
3.63139	10.536	2.22281	0.0628455	0.234578	-3.92029	Col6a3	Fibro-like
2.13701	4.97809	1.87909	0.103424	0.234731	-4.31782	Ddah1	Microglia
-4.10413	8.66013	-1.87525	0.104005	0.234898	-4.21251	Dglucy	Microglia
-2.51307	4.56852	-1.86612	0.105395	0.236883	-4.27728	Gmpr	Microglia
-0.86712	11.9797	-1.51639	0.175654	0.238017	-5.63465	Fam107a	Astrocytes
2.10038	11.7803	1.85488	0.107132	0.239624	-4.55187	Lair1	Microglia
2.11993	5.60265	1.85057	0.107805	0.239641	-4.41151	Pdgfb	Microglia
-2.42906	4.51605	-1.84822	0.108175	0.239641	-4.29145	Dnajc16	Microglia
3.1033	7.67147	2.1999	0.0649763	0.241242	-3.84978	Nxn	Fibro-like
3.38944	10.8549	1.83813	0.109773	0.242022	-4.41015	Slc37a2	Microglia
3.41311	4.24655	2.18081	0.066808	0.242623	-3.92746	Pmvk	Fibro-like
2.1659	4.98521	2.18374	0.0665232	0.242623	-4.01372	Arhgap10	Fibro-like
-2.23256	11.0392	-2.17796	0.0670862	0.242623	-4.03988	Hspa12b	Fibro-like
-2.34853	11.3377	-2.17848	0.0670351	0.242623	-4.08373	Vcam1	Fibro-like
-4.00505	8.24995	-2.18827	0.0660865	0.242623	-3.85904	Eln	Fibro-like
2.76523	4.78652	2.17182	0.0676889	0.243541	-4.00797	Gfpt2	Fibro-like
2.79355	5.51153	2.16521	0.0683435	0.244635	-4.05226	Preb	Fibro-like
-2.33178	10.8639	-1.8274	0.111497	0.244659	-4.42476	Npl	Microglia
3.79627	6.1769	2.14803	0.0700759	0.245638	-4.00807	Klf3	Fibro-like
2.97079	5.42198	2.14918	0.0699584	0.245638	-4.07672	Slc16a6	Fibro-like
2.89659	5.31169	2.15705	0.069161	0.245638	-4.06672	Nbn	Fibro-like
2.7291	4.32919	2.14502	0.0703834	0.245638	-3.98172	Etfa	Fibro-like
2.23604	10.9027	2.14652	0.0702298	0.245638	-4.06184	Oaf	Fibro-like
5.80762	7.73646	2.13696	0.0712151	0.246579	-3.92102	Ednra	Fibro-like
-1.24139	12.8457	-2.13449	0.071472	0.246579	-4.46637	Vamp5	Fibro-like
-4.07664	6.13822	-2.13218	0.0717128	0.246579	-4.03232	Gm3134	Fibro-like
2.64228	8.47288	1.81545	0.113447	0.246764	-4.2789	Lgmn	Microglia
2.0238	5.09498	1.81205	0.11401	0.246764	-4.41566	Abtb2	Microglia
-2.20937	10.9171	-1.81177	0.114055	0.246764	-4.4523	Unc93b1	Microglia
0.849774	6.89283	1.48696	0.183056	0.247559	-5.36873	Itga6	Astrocytes
1.14959	6.97114	1.48062	0.184686	0.248475	-5.38986	Pcsk6	Astrocytes
0.713896	11.4925	1.48027	0.184776	0.248475	-5.58932	Mlc1	Astrocytes
-1.02338	10.1339	-1.48011	0.184819	0.248475	-5.35821	Gm973	Astrocytes
3.11742	10.6962	2.11863	0.0731427	0.249042	-4.07082	Axl	Fibro-like
-3.07941	4.19744	-2.11917	0.0730849	0.249042	-3.99659	Kif6	Fibro-like
2.37556	4.6318	1.79843	0.116284	0.250299	-4.36536	Dnmbp	Microglia
-2.36291	4.5799	-1.79555	0.11677	0.250299	-4.3615	Ptn	Microglia
0.90725	6.77409	1.4709	0.187215	0.251204	-5.36195	Sh3pxd2b	Astrocytes
0.937697	7.65997	1.46624	0.188438	0.251373	-5.39982	Gm4876	Astrocytes
-0.72201	12.0358	-1.46705	0.188225	0.251373	-5.70767	Ttll8	Astrocytes
-0.807115	10.2751	-1.46667	0.188324	0.251373	-5.39643	Fabp5	Astrocytes
2.76943	4.62584	2.10134	0.0750086	0.252796	-4.07617	Zbed3	Fibro-like
2.54315	5.21225	2.10288	0.074841	0.252796	-4.13351	Rab31	Fibro-like
-0.885238	13.9979	-2.09839	0.0753317	0.252796	-4.90133	Aox3	Fibro-like
4.80873	11.6077	1.77626	0.120082	0.253791	-4.61838	Cd84	Microglia
2.26775	5.9573	1.77647	0.120045	0.253791	-4.48867	Eepd1	Microglia
1.96831	5.64048	1.77861	0.119673	0.253791	-4.50092	Abcg1	Microglia
-2.5368	6.10286	-1.77333	0.120592	0.253791	-4.47957	Frmpd1	Microglia
0.915718	14.0537	1.76999	0.121177	0.253869	-5.31968	Fcrls	Microglia
2.12963	5.63534	1.76685	0.121729	0.253876	-4.51535	Ifngr2	Microglia
5.35869	8.71655	1.75845	0.123218	0.254111	-4.34333	Elf4	Microglia
3.57244	8.32563	1.76272	0.122459	0.254111	-4.33727	Dhrs3	Microglia
0.97252	13.3716	1.75694	0.123488	0.254111	-5.11142	C1qb	Microglia
3.6698	9.65861	2.08877	0.0763952	0.254963	-4.01031	Eva1c	Fibro-like
2.5622	10.3506	2.08597	0.076708	0.254963	-4.07218	Neat1	Fibro-like
3.54379	6.13317	2.07601	0.0778297	0.255487	-4.10348	Spidr	Fibro-like
2.05212	4.87598	2.0721	0.0782744	0.255487	-4.14608	Cblb	Fibro-like
1.08133	13.1051	2.07734	0.0776787	0.255487	-4.62135	Col18a1	Fibro-like
-2.29524	4.90773	-2.07161	0.0783299	0.255487	-4.15021	2010315B03Rik	Fibro-like
-0.760389	7.0621	-1.45255	0.192071	0.255722	-5.43599	Dock1	Astrocytes
2.96409	8.31229	2.0622	0.0794115	0.256617	-4.00227	Col27a1	Fibro-like
-2.79909	4.62269	-2.06437	0.0791607	0.256617	-4.12224	Ankrd26	Fibro-like
-0.978145	7.85414	-1.44831	0.19321	0.256741	-5.39018	Lama2	Astrocytes
-2.73921	4.31182	-1.74458	0.125715	0.25755	-4.38402	Paics	Microglia
2.53821	4.4567	2.05202	0.0805989	0.258064	-4.11412	Cdk6	Fibro-like
-2.4872	5.39428	-2.05385	0.0803844	0.258064	-4.20048	Gm16008	Fibro-like
2.96603	8.28969	1.72422	0.129468	0.264069	-4.37982	Fli1	Microglia
2.38339	9.44053	1.72087	0.130096	0.264186	-4.40471	Nlrc5	Microglia
2.13804	6.67061	1.71318	0.131549	0.264837	-4.48976	Tm6sf1	Microglia
2.1054	5.2278	1.71311	0.13156	0.264837	-4.55387	Ctsa	Microglia
6.64885	8.64628	2.02747	0.0835339	0.264957	-4.04365	S100a10	Fibro-like
4.15015	7.63728	2.02909	0.0833374	0.264957	-4.04576	Arsg	Fibro-like
-1.28671	13.2202	-2.02455	0.0838903	0.264957	-4.73076	Itih5	Fibro-like
-0.795594	7.07466	-1.42396	0.199867	0.265074	-5.47202	Glud1	Astrocytes
-0.588699	11.8243	-1.42251	0.200272	0.2651	-5.72269	Gm29266	Astrocytes
-1.71921	11.5029	-2.01929	0.0845361	0.265794	-4.32179	Steap3	Fibro-like
-2.6596	5.69913	-2.01338	0.0852668	0.266378	-4.23354	Ermard	Fibro-like
-3.40395	7.00624	-2.01162	0.0854851	0.266378	-4.09369	Nid2	Fibro-like
0.929778	7.57626	1.41619	0.202035	0.26692	-5.47194	Gfap	Astrocytes
2.63599	6.23121	2.00691	0.0860741	0.267021	-4.17806	Gcnt2	Fibro-like
-2.13673	4.61571	-2.00027	0.0869112	0.268064	-4.2016	Cep128	Fibro-like
-2.26508	5.58346	-1.99816	0.0871785	0.268064	-4.26289	Cyp7b1	Fibro-like
2.83703	3.97705	1.99467	0.0876226	0.268248	-4.11851	Ngef	Fibro-like
1.85949	5.73383	1.70101	0.133877	0.268333	-4.59444	Soat1	Microglia
2.47047	4.40148	1.69346	0.135342	0.270102	-4.45395	Hmgn1	Microglia
2.77948	4.21563	1.9821	0.0892419	0.27083	-4.16517	Usp2	Fibro-like
-5.12017	9.64202	-1.98218	0.0892315	0.27083	-4.13566	Tfpi	Fibro-like
-2.34208	5.65803	-1.68477	0.137047	0.272329	-4.61567	Pla2g7	Microglia
-0.911935	6.63889	-1.39681	0.207535	0.273659	-5.4151	Dzip1l	Astrocytes
1.95812	5.28756	1.67478	0.139032	0.275092	-4.60737	Aim2	Microglia
-2.43739	11.3814	-1.958	0.0924284	0.275705	-4.38055	Mageb18	Fibro-like
-2.79714	11.1361	-1.95863	0.0923435	0.275705	-4.33851	Vstm4	Fibro-like
-2.9806	3.57874	-1.96272	0.0917955	0.275705	-4.11164	Ccdc191	Fibro-like
-3.29016	7.45918	-1.96324	0.0917255	0.275705	-4.12555	Smtn	Fibro-like
-2.05183	5.54475	-1.95488	0.092849	0.275781	-4.32122	Ptk7	Fibro-like
5.14699	8.71596	1.66953	0.140086	0.275999	-4.44121	Zc3hav1	Microglia
-0.911371	9.13292	-1.38642	0.21054	0.27709	-5.3636	Acss1	Astrocytes
2.79008	5.6134	1.94641	0.0939997	0.27751	-4.32671	Fkbp5	Fibro-like
2.22066	4.35887	1.93898	0.0950214	0.27751	-4.23864	Arfgap3	Fibro-like
2.07409	5.80212	1.94029	0.0948408	0.27751	-4.31562	Col4a1	Fibro-like
-2.97199	10.2369	-1.94194	0.0946143	0.27751	-4.23733	Tead2	Fibro-like
-0.925685	6.38188	-1.3835	0.211388	0.277674	-5.3465	Igdcc4	Astrocytes
-0.951757	9.11485	-1.38002	0.212409	0.278482	-5.37045	Psat1	Astrocytes
2.98388	4.35598	1.65855	0.142313	0.2792	-4.48674	Synpo2	Microglia
3.51363	6.14305	1.93088	0.0961481	0.279631	-4.28341	Serpine2	Fibro-like
1.31729	12.2836	1.92328	0.0972172	0.280652	-4.61236	Tgm2	Fibro-like
-3.88027	7.49521	-1.92267	0.0973035	0.280652	-4.17076	Col26a1	Fibro-like
1.98471	5.0607	1.91647	0.0981854	0.282031	-4.36259	Tacc1	Fibro-like
2.32026	4.46013	1.91325	0.0986459	0.282192	-4.28585	Myo1e	Fibro-like
1.84396	5.19236	1.90903	0.0992521	0.282767	-4.38134	Crem	Fibro-like
2.15643	6.17113	1.90397	0.0999859	0.2837	-4.3131	Pde7b	Fibro-like
2.57485	5.92663	1.8978	0.100885	0.285093	-4.35321	Pde5a	Fibro-like
-2.44496	4.96316	-1.63922	0.146318	0.285845	-4.60246	Zgrf1	Microglia
1.69383	5.86974	1.63209	0.147822	0.286367	-4.67038	Rab31	Microglia
-2.33189	6.84454	-1.63292	0.147647	0.286367	-4.56196	Fam20a	Microglia
2.44022	5.13448	1.89102	0.101885	0.286756	-4.40036	Gpc4	Fibro-like
-2.09261	5.13456	-1.62458	0.149423	0.288261	-4.64615	Gm4221	Microglia
1.67997	5.35519	1.62004	0.150397	0.288407	-4.67963	Cotl1	Microglia
-1.95884	6.18726	-1.61843	0.150744	0.288407	-4.65665	Ndrg2	Microglia
2.47672	4.02551	1.88054	0.103448	0.289986	-4.2594	Hmgcr	Fibro-like
3.34323	11.2752	1.60977	0.152625	0.290104	-4.76133	Pik3r5	Microglia
3.23028	11.1182	1.60858	0.152884	0.290104	-4.73392	Tlr7	Microglia
5.09035	9.15266	1.85335	0.107613	0.291284	-4.25593	Anxa3	Fibro-like
4.7034	11.2896	1.86352	0.106036	0.291284	-4.48651	Rab7b	Fibro-like
2.81782	3.79369	1.866	0.105656	0.291284	-4.24538	Tmem41b	Fibro-like
2.71584	4.25389	1.85466	0.107409	0.291284	-4.32422	Abtb2	Fibro-like
2.6289	8.54071	1.86594	0.105665	0.291284	-4.22495	Col6a2	Fibro-like
2.35416	4.19487	1.87378	0.104469	0.291284	-4.29223	Arl13b	Fibro-like
2.24809	5.37281	1.85424	0.107474	0.291284	-4.45578	Niban2	Fibro-like
-2.85395	12.1067	-1.85301	0.107667	0.291284	-4.66478	Slc13a4	Fibro-like
-3.74115	6.86467	-1.86795	0.105357	0.291284	-4.27453	Fabp7	Fibro-like
2.1396	9.73733	1.60193	0.154346	0.291683	-4.55627	Tcirg1	Microglia
1.96179	5.38584	1.59768	0.155287	0.292267	-4.70891	Fcf1	Microglia
2.51239	5.71753	1.58926	0.157165	0.294605	-4.72893	Ttyh2	Microglia
-0.871548	10.1545	-1.33397	0.226299	0.296129	-5.53727	Agmo	Astrocytes
2.16676	5.19906	1.83207	0.110987	0.297093	-4.47909	Ostf1	Fibro-like
-2.49732	6.78689	-1.83497	0.110522	0.297093	-4.32129	Dock6	Fibro-like
-2.88001	10.5943	-1.83142	0.11109	0.297093	-4.41745	Olfml1	Fibro-like
1.90292	5.17998	1.82665	0.111862	0.298014	-4.4847	Heatr5a	Fibro-like
-2.89252	9.14609	-1.82173	0.112663	0.299006	-4.29163	Slc38a3	Fibro-like
2.48399	8.09261	1.56848	0.161894	0.302247	-4.54973	4932438H23Rik	Microglia
-2.46478	11.6175	-1.80727	0.115046	0.304176	-4.62015	Abca9	Fibro-like
1.82797	5.29133	1.80413	0.115572	0.304412	-4.51828	Pde3a	Fibro-like
2.10559	7.4143	1.5603	0.16379	0.304558	-4.58466	Gm26542	Microglia
1.65466	5.95467	1.555	0.165031	0.305637	-4.75429	Vps18	Microglia
0.805289	6.8936	1.3063	0.235029	0.306967	-5.58576	Msi1	Astrocytes
-0.842336	8.37386	-1.30293	0.236112	0.307796	-5.48371	Ccdc157	Astrocytes
0.766995	7.8449	1.29974	0.237139	0.30855	-5.56826	Arhgef4	Astrocytes
0.694217	11.6032	1.29335	0.239215	0.310076	-5.83609	Eif2ak2	Astrocytes
-0.928777	10.0849	-1.29463	0.238795	0.310076	-5.5724	Eci2	Astrocytes
3.54318	10.3295	1.54123	0.168295	0.31044	-4.68504	Ccr5	Microglia
4.10719	8.93864	1.53727	0.169243	0.31095	-4.58703	Gusb	Microglia
2.8172	9.37313	1.76372	0.122528	0.310998	-4.37141	Plekha2	Fibro-like
2.77739	10.3111	1.7778	0.120059	0.310998	-4.44524	Zc3hav1	Fibro-like
2.57486	7.53	1.76505	0.122292	0.310998	-4.34774	Csf1	Fibro-like
2.28002	5.47252	1.77308	0.120881	0.310998	-4.55498	Wtip	Fibro-like
1.86241	4.75258	1.76585	0.122151	0.310998	-4.51348	Ccdc141	Fibro-like
1.80028	5.30592	1.76404	0.122471	0.310998	-4.56887	Dnmbp	Fibro-like
1.74695	5.47108	1.77197	0.121076	0.310998	-4.55644	9530026P05Rik	Fibro-like
-1.73873	5.48202	-1.77003	0.121415	0.310998	-4.55833	Kcnk2	Fibro-like
-2.5254	5.06178	-1.78097	0.11951	0.310998	-4.53306	Fancc	Fibro-like
-2.92445	4.39777	-1.77507	0.120534	0.310998	-4.44326	Pnpla7	Fibro-like
-1.79324	4.97426	-1.5315	0.170635	0.311039	-4.72867	Necab3	Microglia
-1.86256	5.75158	-1.53164	0.170601	0.311039	-4.7957	Cradd	Microglia
2.60501	6.8114	1.75982	0.123221	0.311473	-4.40636	Gm12216	Fibro-like
2.06712	4.69804	1.75765	0.123608	0.311473	-4.51473	Eaf1	Fibro-like
1.99983	5.35732	1.74754	0.125425	0.314915	-4.5896	Anxa7	Fibro-like
1.27788	7.06758	1.28002	0.243588	0.315151	-5.64154	Platr25	Astrocytes
1.85104	12.6899	1.74437	0.125999	0.315223	-4.95612	Rbp1	Fibro-like
1.2298	7.1076	1.2784	0.244126	0.315253	-5.64691	Ppp4r1l-ps-1	Astrocytes
1.69842	5.26425	1.51844	0.173825	0.315611	-4.78861	Slc16a6	Microglia
1.63358	5.39814	1.73654	0.127431	0.316641	-4.6033	Col4a2	Fibro-like
-2.00563	4.9337	-1.73631	0.127473	0.316641	-4.57512	Phyhd1	Fibro-like
-0.573067	11.841	-1.27035	0.246808	0.317717	-5.90757	Slc25a18	Astrocytes
-0.804279	6.52374	-1.2699	0.246959	0.317717	-5.52602	Mmd2	Astrocytes
1.86766	5.6404	1.72462	0.12964	0.319879	-4.60273	Cald1	Fibro-like
1.63135	5.24134	1.72189	0.130151	0.319879	-4.61865	Arhgap31	Fibro-like
-2.45569	10.3875	-1.72399	0.129759	0.319879	-4.51975	Cspg4b	Fibro-like
1.85375	5.77	1.71429	0.131585	0.322267	-4.60132	Stard13	Fibro-like
-1.75218	5.0254	-1.49534	0.179603	0.324829	-4.77815	Gm3764	Microglia
0.758185	7.56103	1.24768	0.254494	0.32619	-5.67118	Nxn	Astrocytes
-0.800255	9.36783	-1.24828	0.25429	0.32619	-5.53841	Paqr8	Astrocytes
4.53	8.49188	1.70018	0.134284	0.327301	-4.40884	Plekhg2	Fibro-like
-1.97773	10.5357	-1.69866	0.134578	0.327301	-4.57066	Col22a1	Fibro-like
-0.541582	11.5221	-1.24067	0.256915	0.328678	-5.88164	Hmg20b	Astrocytes
0.496835	12.1137	1.23928	0.257395	0.328681	-5.99577	Ccdc3	Astrocytes
-0.836706	8.78183	-1.2361	0.258501	0.32887	-5.53149	Abcd2	Astrocytes
-0.984703	10.1664	-1.23616	0.258482	0.32887	-5.65111	Adhfe1	Astrocytes
2.03327	7.61359	1.48263	0.182855	0.329423	-4.6549	Tgfbr2	Microglia
2.97347	9.41977	1.68024	0.13819	0.330861	-4.46942	Gm29521	Fibro-like
2.28615	3.9629	1.67912	0.138412	0.330861	-4.48288	Mafg	Fibro-like
1.9466	5.66211	1.68057	0.138123	0.330861	-4.65447	Cnih4	Fibro-like
1.94184	4.9181	1.68008	0.138221	0.330861	-4.64199	Sec24d	Fibro-like
-2.44513	3.82934	-1.68499	0.13725	0.330861	-4.45555	B130024G19Rik	Fibro-like
1.73555	5.18127	1.47179	0.185671	0.331913	-4.82995	Samhd1	Microglia
-1.7985	5.5086	-1.47235	0.185524	0.331913	-4.86292	Igdcc3	Microglia
-0.830458	9.86334	-1.22786	0.261385	0.331925	-5.61638	Daam2	Astrocytes
-0.858881	10.2944	-1.22183	0.263514	0.334012	-5.68728	BC006965	Astrocytes
2.07741	6.51108	1.66669	0.140905	0.335247	-4.55333	Megf10	Fibro-like
2.02598	5.28257	1.66283	0.141688	0.335247	-4.69301	Syap1	Fibro-like
1.73838	4.79677	1.66415	0.141419	0.335247	-4.64402	Bmp1	Fibro-like
1.61043	5.23447	1.65917	0.142434	0.335874	-4.69541	Lrif1	Fibro-like
1.21224	7.27626	1.21571	0.265687	0.336146	-5.72399	Ptgfrn	Astrocytes
-2.41495	5.79805	-1.65513	0.143261	0.336688	-4.66959	Klhdc8b	Fibro-like
2.66352	9.91055	1.64553	0.145246	0.336817	-4.55245	Il1r1	Fibro-like
2.1925	10.2982	1.64755	0.144827	0.336817	-4.5983	Col5a2	Fibro-like
1.89554	4.68806	1.65175	0.143957	0.336817	-4.64103	Cobll1	Fibro-like
1.02436	13.6625	1.64796	0.144741	0.336817	-5.39658	Scara5	Fibro-like
0.832351	12.4783	1.21215	0.266959	0.337134	-6.0988	Sdc4	Astrocytes
2.00301	12.0444	1.45008	0.19143	0.337234	-5.11808	Tnfrsf1b	Microglia
0.829613	13.9202	1.4496	0.191561	0.337234	-5.71593	Cyth4	Microglia
-1.1146	12.6503	-1.45069	0.191266	0.337234	-5.27732	Ncf1	Microglia
-1.78292	4.8494	-1.45352	0.190507	0.337234	-4.79472	Chst10	Microglia
-1.055	12.4699	-1.44624	0.192466	0.337545	-5.23216	Dennd1c	Microglia
2.00761	5.17628	1.63745	0.146937	0.338358	-4.71842	Palld	Fibro-like
1.88783	6.40668	1.63542	0.147365	0.338358	-4.60418	Heg1	Fibro-like
1.5651	5.13056	1.63722	0.146984	0.338358	-4.71533	E130308A19Rik	Fibro-like
1.88995	6.50467	1.62688	0.149176	0.339168	-4.60046	Lhfp	Fibro-like
1.52189	5.34145	1.62903	0.148719	0.339168	-4.7352	Wwtr1	Fibro-like
-1.92773	4.27032	-1.63083	0.148336	0.339168	-4.59072	Gm10125	Fibro-like
3.3283	8.39605	1.43844	0.194586	0.339974	-4.68572	Dapp1	Microglia
-2.5068	4.07991	-1.62179	0.150268	0.340542	-4.56737	Cfap44	Fibro-like
-1.97879	6.82123	-1.43419	0.195747	0.340718	-4.78654	Gm12610	Microglia
-1.72408	5.12533	-1.43041	0.196788	0.341247	-4.86753	Ttf1	Microglia
-1.20392	7.58681	-1.19718	0.272366	0.343331	-5.72424	Coa8	Astrocytes
1.86662	4.73779	1.42008	0.199654	0.343643	-4.81163	Atp7a	Microglia
-3.0316	8.40759	-1.42265	0.198938	0.343643	-4.70202	Cklf	Microglia
-0.771212	7.66599	-1.19001	0.274986	0.345999	-5.72129	Zbed5-ps	Astrocytes
3.24464	9.07832	1.60057	0.154891	0.347633	-4.53505	Tmco4	Fibro-like
1.61982	5.39833	1.6024	0.154488	0.347633	-4.76745	Egfr	Fibro-like
-1.5352	5.15069	-1.60348	0.154249	0.347633	-4.75756	Clybl	Fibro-like
1.51106	5.9816	1.40804	0.203045	0.348184	-4.9197	Npc2	Microglia
1.63966	5.55597	1.40051	0.205189	0.349901	-4.94623	Swap70	Microglia
-0.963485	13.2765	-1.39923	0.205558	0.349901	-5.53778	Itgam	Microglia
-0.769629	6.93422	-1.17981	0.278754	0.350099	-5.73506	Fam228b	Astrocytes
-0.901944	12.8816	-1.59274	0.156631	0.350412	-5.20891	Gm54621	Fibro-like
1.63527	5.14235	1.38816	0.208755	0.352686	-4.91709	Aff1	Microglia
-1.97307	6.26899	-1.38567	0.209479	0.352686	-4.91218	Glul	Microglia
-1.9991	4.5719	-1.38893	0.208531	0.352686	-4.81566	Nrde2	Microglia
-0.735848	13.1902	-1.38195	0.210565	0.353231	-5.52905	Adap2	Microglia
0.678134	6.8986	1.17118	0.281975	0.353498	-5.73814	Zbtb7c	Astrocytes
-0.795165	6.93843	-1.16457	0.284461	0.355965	-5.75232	Crlf3	Astrocytes
2.79055	10.562	1.37255	0.213337	0.355965	-4.90648	Irf8	Microglia
1.62896	6.71759	1.36863	0.214502	0.355965	-4.87121	Gldc	Microglia
1.6106	5.13071	1.36968	0.214188	0.355965	-4.9354	Spidr	Microglia
1.81478	10.2733	1.35954	0.217224	0.359195	-4.87594	Rab3il1	Microglia
1.7912	11.6327	1.56774	0.16231	0.36024	-4.92495	Rbm47	Fibro-like
1.64743	5.69978	1.5666	0.162572	0.36024	-4.78762	Prrc1	Fibro-like
1.6162	4.75612	1.56812	0.162222	0.36024	-4.75184	Marchf3	Fibro-like
2.42776	7.72175	1.563	0.163407	0.360943	-4.5641	Lef1	Fibro-like
1.97415	9.72113	1.56053	0.163981	0.361068	-4.62907	Arhgap29	Fibro-like
1.68577	5.71333	1.34146	0.222728	0.36649	-5.0119	Heatr5a	Microglia
-2.10036	6.31204	-1.33987	0.223218	0.36649	-4.95651	Eci2	Microglia
1.85434	5.11998	1.54622	0.167349	0.367327	-4.82362	Arhgap42	Fibro-like
-1.97708	4.41097	-1.33326	0.225266	0.368544	-4.84534	Lrsam1	Microglia
-1.0843	9.82456	-1.13652	0.295223	0.36876	-5.71021	Rgcc	Astrocytes
2.27225	10.9759	1.54001	0.16883	0.369415	-4.83102	Plekho2	Fibro-like
2.18914	9.12767	1.53383	0.170315	0.3715	-4.60998	Fam114a1	Fibro-like
-1.01506	9.22886	-1.12691	0.298987	0.372785	-5.6595	Lrp5	Astrocytes
-2.13084	8.60118	-1.32142	0.228976	0.373295	-4.80471	Itgb5	Microglia
3.00172	10.7323	1.52761	0.171822	0.37362	-4.80374	Serping1	Fibro-like
0.665055	6.89913	1.12231	0.300805	0.374371	-5.79043	Yap1	Astrocytes
-2.55504	8.76482	-1.52194	0.17321	0.375467	-4.60674	Sulf1	Fibro-like
-1.66454	5.04998	-1.51798	0.174182	0.376406	-4.85059	Slc38a6	Fibro-like
1.78368	6.1067	1.31236	0.23185	0.376654	-5.01102	Dbf4	Microglia
1.79437	7.54176	1.30957	0.232743	0.376782	-4.83697	Rgs10	Microglia
-0.742693	6.66399	-1.1139	0.304148	0.377847	-5.74038	Nphp1	Astrocytes
-1.4738	5.48785	-1.30413	0.234486	0.378283	-5.04896	Plpp3	Microglia
0.587453	7.06483	1.11079	0.305392	0.378708	-5.82715	Etv5	Astrocytes
1.52971	5.89784	1.30052	0.235652	0.378843	-5.04517	Acox3	Microglia
2.5208	6.69828	1.29739	0.236669	0.379161	-4.94883	Il17ra	Microglia
2.94316	7.26182	1.5054	0.177307	0.381169	-4.64768	Tfeb	Fibro-like
1.84477	5.13807	1.50363	0.177752	0.381169	-4.87513	Plod2	Fibro-like
-2.48692	7.55009	-1.50254	0.178024	0.381169	-4.6339	Nynrin	Fibro-like
-2.0474	7.42822	-1.49422	0.180128	0.384492	-4.64834	Il18	Fibro-like
3.3843	6.28272	1.48554	0.182348	0.388045	-4.79459	Tango6	Fibro-like
2.55197	7.68832	1.27718	0.243309	0.388456	-4.8603	Syk	Microglia
1.63459	5.18749	1.47798	0.184299	0.391005	-4.90885	Rfc1	Fibro-like
-0.688147	6.3877	-1.08102	0.317512	0.393028	-5.68215	Mir9-3hg	Astrocytes
2.30682	6.25174	1.46989	0.18641	0.393094	-4.81704	Gprc5b	Fibro-like
2.20916	5.94899	1.47166	0.185946	0.393094	-4.86328	B4galt1	Fibro-like
1.28382	5.55898	1.2659	0.247086	0.39313	-5.0929	Rhbdd1	Microglia
-0.862161	8.50626	-1.07938	0.318188	0.393157	-5.71308	Elmod3	Astrocytes
1.53589	9.32696	1.07586	0.319651	0.394255	-5.71913	Adamts19	Astrocytes
1.79217	6.9424	1.25206	0.251788	0.394702	-4.96004	Pcx	Microglia
1.31072	5.70406	1.24798	0.253189	0.394702	-5.11235	Ifnar2	Microglia
0.71461	13.5626	1.25466	0.250898	0.394702	-5.81205	Gm40645	Microglia
-0.675208	13.1328	-1.25037	0.25237	0.394702	-5.66323	Myo1f	Microglia
-1.53878	5.37939	-1.24925	0.252754	0.394702	-5.09874	Csrp1	Microglia
-1.90732	8.2475	-1.24857	0.252988	0.394702	-4.87509	Arap3	Microglia
-0.674022	11.4576	-1.07252	0.321042	0.395262	-6.05214	Lair1	Astrocytes
-1.13232	12.3776	-1.24079	0.255674	0.397239	-5.4448	Plcb2	Microglia
2.80437	8.2807	1.45653	0.189943	0.397294	-4.66839	Ddr2	Fibro-like
1.52523	5.89144	1.45591	0.190109	0.397294	-4.89045	Phactr4	Fibro-like
-2.83162	7.17282	-1.45931	0.189203	0.397294	-4.7047	2810403D21Rik	Fibro-like
1.93242	4.41434	1.45073	0.191495	0.398573	-4.82266	Csdc2	Fibro-like
1.92688	10.4711	1.44936	0.191863	0.398573	-4.85116	Erich2	Fibro-like
0.806396	7.52538	1.06444	0.324428	0.398716	-5.87189	Parva	Astrocytes
1.88488	5.9476	1.23194	0.258764	0.398964	-5.11276	Tnip2	Microglia
-0.929021	12.4042	-1.23408	0.258013	0.398964	-5.45949	Ugt1a6a	Microglia
-1.32999	5.39432	-1.23021	0.25937	0.398964	-5.11999	B4galt3	Microglia
2.17098	6.64629	1.44315	0.193542	0.400868	-4.78657	Lonrf3	Fibro-like
3.64965	7.61251	1.43676	0.195281	0.402084	-4.70063	Pdgfd	Fibro-like
-2.07634	8.84576	-1.43808	0.194922	0.402084	-4.69783	Fam20a	Fibro-like
1.42868	5.72781	1.22149	0.262448	0.402362	-5.13925	Gab1	Microglia
1.55025	5.60292	1.21556	0.264559	0.40293	-5.1465	Ppp4c	Microglia
-1.29548	5.28202	-1.21765	0.263814	0.40293	-5.12041	Gsap	Microglia
0.59959	7.17045	1.05444	0.328658	0.403193	-5.89315	Chsy1	Astrocytes
-0.955891	12.7229	-1.42915	0.197374	0.40401	-5.36636	Slc13a3	Fibro-like
-1.58871	10.8724	-1.42943	0.197298	0.40401	-4.94088	Dcn	Fibro-like
4.15151	8.94118	1.42661	0.198077	0.404263	-4.71412	Sgms2	Fibro-like
-1.80042	5.22308	-1.21048	0.266381	0.404375	-5.11891	Csk	Microglia
-0.645521	6.52732	-1.04844	0.331217	0.405608	-5.7634	Lifr	Astrocytes
1.6862	4.99971	1.42048	0.199783	0.406555	-4.95793	Ngly1	Fibro-like
-0.661032	6.7889	-1.04381	0.333206	0.407318	-5.84618	Rgs12	Astrocytes
1.78065	4.79695	1.20196	0.269457	0.407708	-5.04967	Mknk2	Microglia
0.681589	10.1264	1.03821	0.335618	0.408812	-5.85473	Soat1	Astrocytes
0.614937	7.99994	1.03863	0.335438	0.408812	-5.822	Appl2	Astrocytes
1.93812	5.44109	1.19573	0.271726	0.409802	-5.1596	Arpc3	Microglia
-1.93965	8.99808	-1.40838	0.203186	0.412279	-4.73546	Cflar	Fibro-like
-1.02279	8.95136	-1.02894	0.339649	0.41299	-5.74818	Pamr1	Astrocytes
-2.0328	9.70976	-1.40437	0.204324	0.413385	-4.79804	Pdgfra	Fibro-like
0.972464	9.51087	1.02656	0.340691	0.413525	-5.78555	Lonrf3	Astrocytes
-1.61656	5.09069	-1.39737	0.206327	0.416233	-4.9935	Idh2	Fibro-like
2.13267	9.86706	1.39177	0.207941	0.416712	-4.82894	A2m	Fibro-like
1.52533	4.94163	1.39421	0.207237	0.416712	-4.98038	Ccdc82	Fibro-like
-1.06513	11.9451	-1.39034	0.208356	0.416712	-5.20779	Gjb6	Fibro-like
-0.620133	9.64438	-1.01347	0.346456	0.41978	-5.81291	Il17rd	Astrocytes
3.67205	7.64892	1.37998	0.21138	0.420795	-4.75776	Eif2ak2	Fibro-like
1.83315	7.28536	1.37921	0.211603	0.420795	-4.77852	Creb3l1	Fibro-like
1.36508	5.19067	1.37206	0.213714	0.423785	-5.03	Wipi1	Fibro-like
-0.824733	8.6862	-1.00163	0.351741	0.425433	-5.77798	Rapgef3	Astrocytes
-1.64617	5.40547	-1.36437	0.216005	0.427115	-5.04462	Lypla1	Fibro-like
0.924752	8.01212	0.996696	0.353959	0.427364	-5.86098	Fam234a	Astrocytes
1.89873	9.12604	1.34681	0.22132	0.42921	-4.80566	Col3a1	Fibro-like
1.54103	4.61188	1.35135	0.219934	0.42921	-4.97103	Klhl26	Fibro-like
1.4017	11.8957	1.35044	0.22021	0.42921	-5.24231	Slc16a12	Fibro-like
1.37278	5.67931	1.34958	0.220473	0.42921	-5.03929	Dse	Fibro-like
1.31742	5.45442	1.34665	0.221369	0.42921	-5.06214	Reep3	Fibro-like
-2.14056	9.81928	-1.3482	0.220894	0.42921	-4.8694	Mob3b	Fibro-like
-2.33101	6.75803	-1.35099	0.220044	0.42921	-4.86835	Rnf220	Fibro-like
1.2574	5.62601	1.15302	0.287718	0.429721	-5.21028	Shroom3	Microglia
-1.40339	5.72781	-1.15534	0.286831	0.429721	-5.20661	5430405H02Rik	Microglia
-1.77898	7.39988	-1.15598	0.286584	0.429721	-4.99748	Slc39a12	Microglia
0.586082	7.57354	0.990335	0.356838	0.430083	-5.93988	St6gal1	Astrocytes
-1.55941	4.61834	-1.34313	0.222448	0.430107	-4.98124	Pcnt	Fibro-like
-1.16519	5.71677	-1.14919	0.289191	0.430532	-5.2131	Zfp710	Microglia
1.88193	7.473	1.33775	0.224106	0.432116	-4.8081	Il6st	Fibro-like
1.58542	5.03992	1.33097	0.22621	0.43497	-5.06222	Frmd6	Fibro-like
0.567255	11.5287	0.975906	0.363434	0.43671	-6.16189	Gm26862	Astrocytes
-0.490163	12.4307	-0.975531	0.363607	0.43671	-6.33787	Hopx	Astrocytes
3.06001	8.66567	1.3243	0.228297	0.437725	-4.80722	Anxa5	Fibro-like
1.37991	5.0838	1.3224	0.228896	0.437725	-5.07626	Cryl1	Fibro-like
0.763343	10.1185	0.970816	0.365784	0.438051	-5.91909	Entpd1	Astrocytes
-0.615078	6.88523	-0.970352	0.365999	0.438051	-5.94027	Dele1	Astrocytes
-0.535365	6.90344	-0.963893	0.368998	0.440822	-5.94968	Mras	Astrocytes
-0.58527	6.51763	-0.962608	0.369597	0.440822	-5.84314	Clybl	Astrocytes
-3.01653	7.94848	-1.31424	0.231479	0.441454	-4.81624	Traf2	Fibro-like
0.445928	11.0751	0.95671	0.372356	0.443343	-6.09658	Slc7a2	Astrocytes
1.76338	4.11756	1.30764	0.233588	0.444262	-4.91617	Cdkl3	Fibro-like
-1.29495	4.90126	-1.30435	0.234645	0.44506	-5.07392	Hibch	Fibro-like
1.50397	7.23006	1.11932	0.300882	0.445194	-5.05017	Irak2	Microglia
-1.32241	6.34757	-1.11911	0.300963	0.445194	-5.17725	Pik3cd	Microglia
2.2692	7.77488	1.29837	0.236576	0.446298	-4.83595	Eya1	Fibro-like
-1.43898	4.88837	-1.29996	0.23606	0.446298	-5.07678	Prdm16	Fibro-like
-0.76206	8.0995	-0.944593	0.378074	0.449372	-5.89519	Slc15a2	Astrocytes
-0.571141	11.2713	-0.940501	0.38002	0.450905	-6.1477	Sctr	Astrocytes
-1.49474	6.36579	-1.10559	0.306383	0.451769	-5.1877	Cope	Microglia
0.589907	7.13976	0.935052	0.382623	0.453211	-6.00736	Cdc14a	Astrocytes
1.8302	6.86516	1.27884	0.242981	0.453845	-4.9273	Bag3	Fibro-like
1.26631	12.417	1.27748	0.243434	0.453845	-5.45803	Sned1	Fibro-like
-1.38879	4.96585	-1.2763	0.243828	0.453845	-5.11309	Snf8	Fibro-like
-1.43867	5.80548	-1.28308	0.24158	0.453845	-5.09508	Kmt5c	Fibro-like
-1.51914	5.51987	-1.27902	0.242923	0.453845	-5.13246	Tns3	Fibro-like
-0.699718	13.2359	-1.26681	0.247002	0.45853	-5.71881	Tbx18	Fibro-like
0.819114	7.98832	0.918505	0.390611	0.461876	-5.9384	Mro	Astrocytes
-0.51294	7.2392	-0.909687	0.39492	0.465368	-6.03417	Nacc2	Astrocytes
-0.741498	10.0361	-0.91008	0.394727	0.465368	-5.96274	Clu	Astrocytes
-1.98749	6.69586	-1.25378	0.25142	0.465494	-4.9781	Rin2	Fibro-like
1.22394	5.16289	1.07783	0.31776	0.467057	-5.23933	Itga9	Microglia
1.56439	6.14678	1.24821	0.253331	0.467792	-5.07473	Gm10516	Fibro-like
-2.37975	7.38249	-1.24505	0.25442	0.468563	-4.90538	Ppp4r1l-ps	Fibro-like
1.92023	6.59643	1.24195	0.255494	0.469302	-5.00636	Pdxk	Fibro-like
2.65241	5.21428	1.23597	0.257574	0.469475	-5.17971	Myo15a	Fibro-like
2.04475	12.0737	1.2282	0.260296	0.469475	-5.42285	Pear1	Fibro-like
2.01449	8.89231	1.23348	0.258444	0.469475	-4.90488	Gulp1	Fibro-like
1.81329	8.63233	1.23125	0.259222	0.469475	-4.89701	Pon2	Fibro-like
1.43752	5.71498	1.23152	0.259128	0.469475	-5.16227	Col12a1	Fibro-like
1.25954	5.27632	1.22977	0.259742	0.469475	-5.18941	Commd1	Fibro-like
1.20004	5.45281	1.23156	0.259115	0.469475	-5.18686	Pdzrn3	Fibro-like
-1.37361	6.25525	-1.21894	0.263573	0.471729	-5.08629	Ppp4r1l-ps-1	Fibro-like
-1.6375	3.91365	-1.22218	0.262421	0.471729	-4.96059	Hhat	Fibro-like
-2.40646	9.60519	-1.22055	0.263002	0.471729	-4.97514	D630003M21Rik	Fibro-like
1.70364	9.30803	1.21445	0.265176	0.473383	-4.95128	Arhgap24	Fibro-like
1.72657	5.03027	1.20504	0.268556	0.478194	-5.19568	Hsd17b7	Fibro-like
1.46359	9.31494	1.05629	0.326819	0.478851	-5.0736	Lyn	Microglia
-1.61852	7.13504	-1.19832	0.270996	0.48131	-4.97343	Adam12	Fibro-like
0.74461	8.14806	0.880913	0.409224	0.481398	-5.9447	Idh2	Astrocytes
1.69538	4.77484	1.19355	0.272738	0.483175	-5.16926	Map3k14	Fibro-like
-0.372431	12.4548	-0.87556	0.411927	0.48375	-6.43585	Ccdc122	Astrocytes
-0.533851	7.014	-0.873365	0.413039	0.484228	-6.05017	Gm10125	Astrocytes
0.488774	10.6755	0.868305	0.415611	0.48625	-6.1057	Jam2	Astrocytes
-0.668697	12.4821	-0.867189	0.416179	0.48625	-6.44884	Folh1	Astrocytes
1.1122	5.38882	1.18167	0.277119	0.488457	-5.24102	Pid1	Fibro-like
-1.24494	5.91473	-1.18315	0.276569	0.488457	-5.18169	Naaladl2	Fibro-like
0.451714	7.14803	0.861342	0.419169	0.488912	-6.07403	Gna13	Astrocytes
2.11824	10.0396	1.16904	0.281839	0.490583	-5.08037	Rbpms	Fibro-like
1.73424	6.33782	1.16964	0.281616	0.490583	-5.12171	Zfp110	Fibro-like
-1.21699	5.48803	-1.17542	0.279447	0.490583	-5.2432	Cd81	Fibro-like
-1.49991	10.369	-1.17343	0.280194	0.490583	-5.12785	Ddo	Fibro-like
-1.51737	4.08426	-1.1718	0.280804	0.490583	-5.045	4931406C07Rik	Fibro-like
-1.21509	5.08656	-1.16483	0.283428	0.492122	-5.24309	Glul	Fibro-like
-0.56776	9.58664	-0.847831	0.426137	0.496197	-5.95778	Fgf1	Astrocytes
0.914302	6.79978	0.846255	0.426955	0.496308	-6.03245	Itgb8	Astrocytes
1.33877	4.49872	1.15343	0.287768	0.498417	-5.15322	Stk24	Fibro-like
1.02575	5.60645	1.01782	0.343513	0.499778	-5.33987	Rbpj	Microglia
0.607686	13.2754	1.01808	0.343398	0.499778	-5.95931	Apbb1ip	Microglia
-1.88888	6.39225	-1.01596	0.344339	0.499778	-5.26715	St3gal4	Microglia
-0.529181	8.26844	-0.833222	0.433765	0.502524	-5.96844	Pcx	Astrocytes
-0.862989	9.34365	-0.833912	0.433403	0.502524	-5.94536	Ccnd3	Astrocytes
-0.488253	8.12951	-0.823085	0.439115	0.507012	-5.99716	Eya1	Astrocytes
-0.521783	7.45321	-0.824299	0.438472	0.507012	-6.10179	Ak3	Astrocytes
-1.36638	5.09685	-1.00228	0.350447	0.507053	-5.29681	Rps3a1	Microglia
1.9064	10.2591	1.13819	0.293658	0.507359	-5.14447	Pdgfrb	Fibro-like
-0.629999	14.2132	-1.13032	0.296738	0.510155	-6.23577	Apod	Fibro-like
-0.928405	11.5602	-1.1313	0.296353	0.510155	-5.40301	Scarf2	Fibro-like
-0.473232	7.08352	-0.815278	0.443268	0.510948	-6.10763	Gramd1c	Astrocytes
2.06541	10.38	1.12717	0.297977	0.511027	-5.17509	Tmem51	Fibro-like
-0.30084	12.978	-0.811661	0.445201	0.512317	-6.58778	Cybrd1	Astrocytes
2.515	8.44332	0.990525	0.35576	0.513136	-5.10696	Myo18b	Microglia
1.18061	5.44154	1.12149	0.300223	0.513616	-5.30033	Col15a1	Fibro-like
1.39022	6.63535	1.11598	0.302417	0.514846	-5.12311	Rassf8	Fibro-like
-1.12649	5.18461	-1.11782	0.301681	0.514846	-5.29869	Prr16	Fibro-like
1.6813	8.76943	0.983367	0.359027	0.51624	-5.11546	Rin3	Microglia
0.693971	8.36623	0.803352	0.449665	0.516588	-5.98089	Lrrc1	Astrocytes
1.11172	5.5864	1.10778	0.305702	0.519173	-5.30287	Fstl1	Fibro-like
2.58899	9.05842	1.09826	0.309557	0.520704	-5.03984	Wnt4	Fibro-like
1.65749	8.0641	1.10155	0.30822	0.520704	-5.01471	Arhgap6	Fibro-like
1.4001	5.29219	1.1013	0.308319	0.520704	-5.3211	Zbed4	Fibro-like
-1.07832	5.40706	-1.09818	0.309588	0.520704	-5.32494	Aldh1l1	Fibro-like
-0.757919	6.3806	-0.793661	0.45491	0.521742	-5.94187	Dnah7b	Astrocytes
0.508377	8.88471	0.79172	0.455966	0.522082	-5.95987	Phkg1	Astrocytes
0.822379	12.0862	1.09413	0.311238	0.522222	-5.56736	Il1rl2	Fibro-like
1.15112	12.6885	0.966983	0.366592	0.523864	-5.81556	Ikzf1	Microglia
-1.53734	5.77715	-0.968262	0.365997	0.523864	-5.38152	Fgfr3	Microglia
-1.22529	5.48815	-0.963481	0.368225	0.524578	-5.38436	Paqr8	Microglia
1.16419	4.93772	1.08785	0.313812	0.525277	-5.30148	Ube2j2	Fibro-like
-0.581164	7.90201	-0.783982	0.460192	0.526043	-6.06925	Ckb	Astrocytes
-1.19345	6.01677	-0.958605	0.370508	0.526212	-5.36758	Phyhd1	Microglia
1.87618	7.02747	0.953129	0.373084	0.527362	-5.22353	Ednrb	Microglia
-1.01591	5.46983	-0.952045	0.373596	0.527362	-5.39326	Abcd2	Microglia
0.554191	7.3061	0.778114	0.463414	0.528847	-6.14656	Csdc2	Astrocytes
-1.61964	8.28509	-0.945883	0.376515	0.529867	-5.14296	Lrrk1	Microglia
-1.13247	5.11236	-0.942517	0.378116	0.530509	-5.35213	Gli2	Microglia
1.24432	7.33116	0.936475	0.381004	0.532945	-5.19685	Tec	Microglia
0.413751	7.41658	0.76973	0.468046	0.533247	-6.14892	Ostm1	Astrocytes
-1.60708	9.72803	-0.933513	0.382426	0.533323	-5.21266	Folh1	Microglia
-1.22185	4.46482	-1.07198	0.320398	0.535018	-5.22419	Pced1b	Fibro-like
0.989137	6.13835	0.924195	0.386925	0.535514	-5.3824	Arap1	Microglia
-0.810647	12.3841	-0.925978	0.386061	0.535514	-5.76395	Cmtm7	Microglia
-1.29818	7.69408	-0.923078	0.387467	0.535514	-5.17583	Mertk	Microglia
1.77651	8.55312	1.0661	0.322864	0.536569	-5.04631	Deptor	Fibro-like
1.49295	8.04552	1.06652	0.322686	0.536569	-5.04587	Apcdd1	Fibro-like
1.27543	6.07456	1.06388	0.3238	0.536847	-5.27022	Tgfbr3	Fibro-like
2.1662	7.82172	1.05345	0.328224	0.537795	-5.06229	Rhoj	Fibro-like
1.40966	5.28861	1.05766	0.32643	0.537795	-5.3632	Nfe2l2	Fibro-like
0.928125	13.0323	1.05657	0.326894	0.537795	-5.87876	A4galt	Fibro-like
0.448924	13.9428	1.05807	0.326259	0.537795	-6.20892	Aldh1a2	Fibro-like
-1.48523	7.00446	-1.05481	0.327645	0.537795	-5.12223	Lama2	Fibro-like
2.03252	5.82425	1.04508	0.331808	0.541125	-5.33214	Mtbp	Fibro-like
-1.42751	5.18097	-1.04574	0.331526	0.541125	-5.36824	Frem2	Fibro-like
-0.34075	11.3839	-0.75134	0.478316	0.542249	-6.33147	Gm29260	Astrocytes
-0.524827	10.8496	-0.753826	0.476918	0.542249	-6.23163	Gdpd2	Astrocytes
-0.995898	8.3403	-0.751996	0.477947	0.542249	-6.02473	Gm16008	Astrocytes
-0.599347	13.3518	-1.03924	0.334327	0.543964	-6.00406	Gm30624	Fibro-like
1.65045	7.7785	1.02739	0.339487	0.545731	-5.08601	Gja1	Fibro-like
1.44112	6.88654	1.03064	0.338065	0.545731	-5.16009	Gpr156	Fibro-like
1.18488	5.24784	1.03361	0.336772	0.545731	-5.38394	Col5a1	Fibro-like
0.997367	5.21467	1.03025	0.338238	0.545731	-5.38526	Utrn	Fibro-like
-1.9443	9.5264	-1.02598	0.340105	0.545731	-5.14735	Ctso	Fibro-like
-2.8836	8.12466	-1.02717	0.339586	0.545731	-5.07865	Fbln1	Fibro-like
0.528493	10.6507	0.742793	0.483141	0.545917	-6.20473	Rnf213	Astrocytes
-0.408302	6.89488	-0.744066	0.48242	0.545917	-6.13708	Arhgef26	Astrocytes
0.950711	5.30853	0.902825	0.397393	0.547598	-5.41878	Gna12	Microglia
1.36889	6.815	1.02018	0.342658	0.548567	-5.18029	Ak3	Fibro-like
-0.986083	5.85104	-0.898436	0.399568	0.548962	-5.4362	Igfbpl1	Microglia
-1.26519	4.56673	-1.01699	0.344068	0.549563	-5.29732	Pccb	Fibro-like
2.10449	6.24986	1.01496	0.34497	0.549746	-5.28371	Spsb1	Fibro-like
1.25785	4.76162	0.889411	0.40407	0.551871	-5.32501	Sub1	Microglia
-0.463378	13.7158	-0.891671	0.402939	0.551871	-6.24538	P2ry6	Microglia
1.04988	5.33444	1.00914	0.347558	0.552609	-5.40973	Immp1l	Fibro-like
-0.764676	12.2467	-1.00691	0.348552	0.55293	-5.69565	Cp	Fibro-like
1.19022	4.53316	0.994689	0.354053	0.556741	-5.31	5730455P16Rik	Fibro-like
1.15465	5.50353	0.998464	0.352347	0.556741	-5.41431	Foxp2	Fibro-like
0.498594	13.2649	0.994569	0.354107	0.556741	-6.018	Slc6a20b	Fibro-like
-2.52274	8.30494	-0.994486	0.354145	0.556741	-5.10507	Gm16124	Fibro-like
2.80759	6.61639	0.986018	0.357995	0.558371	-5.24438	Slc16a9	Fibro-like
1.43749	7.31994	0.978196	0.361581	0.558371	-5.15226	Creb3l2	Fibro-like
1.03927	5.04099	0.990087	0.356141	0.558371	-5.40643	Slc22a5	Fibro-like
0.982023	5.03581	0.987221	0.357447	0.558371	-5.40843	Tjp2	Fibro-like
-0.681651	13.1724	-0.979889	0.360803	0.558371	-6.00071	Enpp1	Fibro-like
-0.851072	12.7603	-0.982178	0.359752	0.558371	-5.86642	Egflam	Fibro-like
-1.32087	3.9798	-0.981026	0.360281	0.558371	-5.1957	Slc27a1	Fibro-like
-1.37115	9.1508	-0.98254	0.359586	0.558371	-5.14668	Cdc42ep4	Fibro-like
-0.357754	10.9077	-0.721702	0.495185	0.558608	-6.26674	Prom1	Astrocytes
-1.05771	4.96196	-0.97499	0.363059	0.558771	-5.41034	Arhgef40	Fibro-like
-1.09839	4.78001	-0.974163	0.363441	0.558771	-5.38047	Gsap	Fibro-like
0.967074	5.39968	0.876234	0.410709	0.559289	-5.4514	Arhgap31	Microglia
-0.407085	7.91244	-0.718407	0.497085	0.559832	-6.11805	Emx2os	Astrocytes
-0.37558	10.9705	-0.713229	0.50008	0.561824	-6.28447	Scara3	Astrocytes
-0.846283	9.09173	-0.712523	0.500489	0.561824	-6.02479	2810403D21Rik	Astrocytes
1.33821	6.34623	0.966882	0.366817	0.562721	-5.30898	Pi4k2b	Fibro-like
-0.405377	10.9691	-0.707414	0.503458	0.564234	-6.28853	Irak2	Astrocytes
-0.902575	5.34738	-0.961931	0.369126	0.565023	-5.45264	Pcdhga9	Fibro-like
-1.15458	5.03048	-0.864731	0.416571	0.565608	-5.40067	BC002059	Microglia
-0.698694	11.8759	-0.860689	0.418644	0.566761	-5.68509	Lgals9	Microglia
1.73173	5.71615	0.953496	0.373087	0.569133	-5.43169	Gpr108	Fibro-like
0.814757	12.0296	0.952741	0.373442	0.569133	-5.68941	Aox1	Fibro-like
1.36516	4.59765	0.948246	0.375568	0.569898	-5.36496	Grb10	Fibro-like
1.16636	6.19204	0.948226	0.375577	0.569898	-5.35318	Wls	Fibro-like
1.83761	6.6886	0.943431	0.377854	0.570871	-5.26776	Antxr2	Fibro-like
1.16792	11.6275	0.944014	0.377577	0.570871	-5.59852	Tbx15	Fibro-like
0.897798	5.53584	0.851785	0.423239	0.571311	-5.48088	St6gal1	Microglia
1.12961	5.96782	0.940349	0.379324	0.571853	-5.40141	Yap1	Fibro-like
1.20336	7.11899	0.84497	0.426781	0.574237	-5.29628	Tns3	Microglia
-0.987118	10.5639	-0.842848	0.427887	0.574237	-5.40826	Cd38	Microglia
1.22218	9.21264	0.839251	0.429769	0.574512	-5.24219	Ifngr1	Microglia
0.986645	6.06693	0.837715	0.430574	0.574512	-5.4622	Nherf1	Microglia
-0.557644	8.43164	-0.686637	0.515647	0.576954	-6.06288	Tprkb	Astrocytes
0.458441	10.5326	0.682448	0.518127	0.578786	-6.22891	Zcchc24	Astrocytes
1.12064	9.4497	0.823063	0.438308	0.583151	-5.27187	Arhgap4	Microglia
1.26484	4.33995	0.919582	0.389336	0.585682	-5.33062	Cebpg	Fibro-like
1.49594	8.207	0.914204	0.391961	0.586053	-5.17004	Dab2	Fibro-like
-1.54858	6.87684	-0.917303	0.390447	0.586053	-5.2577	Gpc3	Fibro-like
-1.6754	8.85065	-0.913916	0.392102	0.586053	-5.18354	Lepr	Fibro-like
1.57509	8.7991	0.900637	0.398642	0.592025	-5.19133	Elf1	Fibro-like
-0.682222	12.2357	-0.90179	0.398071	0.592025	-5.78962	Vtn	Fibro-like
-0.948622	5.27804	-0.901129	0.398398	0.592025	-5.50415	Ttpal	Fibro-like
-1.74428	6.46067	-0.898473	0.399715	0.592359	-5.34614	Gm14966	Fibro-like
1.86974	8.97905	0.895039	0.401423	0.59363	-5.20575	Eci2	Fibro-like
0.902508	6.31663	0.804872	0.448046	0.5944	-5.45348	Ifitm10	Microglia
-0.936473	5.48057	-0.89109	0.403393	0.595215	-5.51016	Phkb	Fibro-like
-1.02539	6.1373	-0.889477	0.4042	0.595215	-5.41287	Fgd6	Fibro-like
-0.887662	5.28428	-0.883689	0.407106	0.598231	-5.51918	Daam2	Fibro-like
0.742733	8.57909	0.64992	0.537646	0.599615	-6.07545	Neat1	Astrocytes
1.37295	7.22699	0.87743	0.410265	0.600795	-5.24284	Krcc1	Fibro-like
1.24217	7.93019	0.876823	0.410572	0.600795	-5.2034	Sorbs3	Fibro-like
-1.21687	7.85036	-0.874879	0.411558	0.600977	-5.20691	Bicc1	Fibro-like
0.54335	8.65679	0.645727	0.540196	0.601482	-6.07313	Afap1l2	Astrocytes
0.741232	7.81149	0.643871	0.541327	0.601766	-6.18931	Glb1l	Astrocytes
0.325697	11.0398	0.640676	0.543277	0.602958	-6.34885	Plscr4	Astrocytes
1.78576	9.66918	0.862083	0.418087	0.603682	-5.29949	Agmo	Fibro-like
-0.715972	11.542	-0.867747	0.415187	0.603682	-5.64488	Cyp2d22	Fibro-like
-1.01879	5.74418	-0.867895	0.415112	0.603682	-5.50094	Nt5dc1	Fibro-like
-1.09057	4.77166	-0.86377	0.417221	0.603682	-5.4728	Zkscan2	Fibro-like
-1.19545	6.39519	-0.861085	0.418599	0.603682	-5.38811	Gm6145	Fibro-like
-1.52342	8.92008	-0.864757	0.416716	0.603682	-5.22551	Enpp2	Fibro-like
-1.09294	5.22431	-0.785196	0.458749	0.606859	-5.49908	Suclg2	Microglia
1.0888	6.77896	0.854341	0.422073	0.607437	-5.32366	2610307P16Rik	Fibro-like
-0.409389	13.2668	-0.781534	0.46076	0.607784	-6.16863	Wdfy4	Microglia
-1.55395	9.52367	-0.777988	0.462714	0.608626	-5.31008	Hk2	Microglia
-0.828709	5.45576	-0.84508	0.426878	0.610575	-5.54963	Coq3	Fibro-like
-1.04439	4.65374	-0.845224	0.426803	0.610575	-5.46283	Mxi1	Fibro-like
-1.45023	6.44872	-0.846211	0.426289	0.610575	-5.39007	Cpped1	Fibro-like
-1.12332	6.32423	-0.771803	0.466134	0.611389	-5.47695	0610040J01Rik	Microglia
2.04487	7.58476	0.828358	0.435653	0.614166	-5.25143	Ttc12	Fibro-like
1.48848	10.4825	0.829395	0.435105	0.614166	-5.45473	Mdfic	Fibro-like
1.22756	6.18504	0.81912	0.440556	0.614166	-5.46	Zfp52	Fibro-like
1.13346	6.37621	0.814537	0.443002	0.614166	-5.42776	Rhobtb1	Fibro-like
0.970864	6.41836	0.825739	0.437039	0.614166	-5.41145	Timp3	Fibro-like
0.922826	6.06199	0.835687	0.431791	0.614166	-5.47031	Fbxl7	Fibro-like
0.873872	5.37511	0.816847	0.441768	0.614166	-5.57465	Nek7	Fibro-like
-0.811868	5.50957	-0.829455	0.435074	0.614166	-5.55888	Adamts9	Fibro-like
-0.842745	11.4471	-0.819748	0.440221	0.614166	-5.66237	Aldh1a1	Fibro-like
-0.844654	5.93471	-0.821876	0.439089	0.614166	-5.50509	Lrp4	Fibro-like
-0.89204	4.86348	-0.820207	0.439977	0.614166	-5.52486	Afap1	Fibro-like
-1.03239	4.4863	-0.82947	0.435066	0.614166	-5.43732	Ndufab1	Fibro-like
-1.06069	4.47091	-0.8339	0.432731	0.614166	-5.43034	Igdcc4	Fibro-like
-1.08193	6.92387	-0.82934	0.435135	0.614166	-5.31913	Rbms2	Fibro-like
-1.16235	4.06858	-0.818144	0.441076	0.614166	-5.34639	Mgll	Fibro-like
-1.25689	7.60014	-0.813669	0.443467	0.614166	-5.26131	Ptpn14	Fibro-like
-1.10507	8.24491	-0.764397	0.470253	0.615049	-5.27768	Plcg2	Microglia
0.967039	6.34095	0.808998	0.445972	0.616413	-5.43848	Slc22a4	Fibro-like
1.23694	10.0333	0.803616	0.448871	0.619193	-5.39608	Cd55	Fibro-like
1.10944	10.5223	0.75194	0.477237	0.619304	-5.46816	Hexb	Microglia
0.859799	6.10729	0.753784	0.476199	0.619304	-5.52042	Megf10	Microglia
-0.65354	12.6162	-0.751438	0.47752	0.619304	-5.97777	8030442B05Rik	Microglia
1.41083	9.89518	0.800705	0.450444	0.619833	-5.37644	Ccr9	Fibro-like
1.03885	4.93036	0.799474	0.451111	0.619833	-5.55184	Mro	Fibro-like
0.876657	5.18577	0.795948	0.453024	0.621239	-5.5838	Rai14	Fibro-like
0.318396	7.19772	0.61228	0.560797	0.621399	-6.26589	Lrig1	Astrocytes
-0.885234	6.32946	-0.792924	0.454669	0.622273	-5.45269	Ndrg2	Fibro-like
0.358328	7.85476	0.608096	0.563407	0.622884	-6.20525	Slc1a3	Astrocytes
-0.352622	10.7407	-0.607225	0.563951	0.622884	-6.31692	Csrp1	Astrocytes
0.939271	5.65439	0.786475	0.458191	0.623709	-5.57718	Glb1l	Fibro-like
-1.01048	4.57622	-0.787446	0.45766	0.623709	-5.49002	Cep162	Fibro-like
-1.46815	7.40413	-0.786095	0.458399	0.623709	-5.29306	Calcrl	Fibro-like
-0.570002	7.27583	-0.604282	0.565792	0.623915	-6.27224	Gm16759	Astrocytes
-0.510846	9.14364	-0.597128	0.570283	0.627859	-6.10576	Mvk	Astrocytes
-0.544566	9.10604	-0.594601	0.571874	0.628604	-6.10571	Lbh	Astrocytes
0.930861	6.13874	0.777178	0.463302	0.629154	-5.50044	Gpr180	Fibro-like
0.9247	5.65332	0.775047	0.464479	0.629173	-5.58595	Cdc26	Fibro-like
-0.753679	5.28554	-0.77389	0.465119	0.629173	-5.60657	Dguok	Fibro-like
-0.543286	7.63304	-0.591562	0.573791	0.629703	-6.25349	Chst2	Astrocytes
-0.819817	6.00666	-0.732674	0.488174	0.631174	-5.54791	Hepacam	Microglia
-1.77493	8.4035	-0.730535	0.489399	0.631174	-5.30035	Il1rl2	Microglia
0.805119	5.46276	0.76598	0.46951	0.633883	-5.61067	Tm2d1	Fibro-like
0.999425	11.1567	0.76392	0.470658	0.634207	-5.6408	Vsig10	Fibro-like
-0.304729	7.47743	-0.582389	0.579601	0.635065	-6.27696	Suclg2	Astrocytes
1.05703	9.96707	0.75886	0.473486	0.636789	-5.41788	Pltp	Fibro-like
0.787076	11.4036	0.755051	0.475623	0.638432	-5.70247	Trabd2b	Fibro-like
1.07932	11.0355	0.715499	0.498064	0.640566	-5.6008	Stard8	Microglia
-0.610246	7.4567	-0.570807	0.586985	0.642131	-6.28591	Mthfs	Astrocytes
1.25821	10.534	0.708778	0.50197	0.643801	-5.50036	Ptgs1	Microglia
-2.00817	7.03124	-0.745833	0.480821	0.644171	-5.36341	Acp6	Fibro-like
0.330446	13.5684	0.699835	0.507198	0.645761	-6.3441	Arhgap30	Microglia
-0.292747	14.0803	-0.701395	0.506283	0.645761	-6.51113	Fyb	Microglia
-1.51852	9.035	-0.699009	0.507682	0.645761	-5.33069	Phgdh	Microglia
0.427789	12.4695	0.561522	0.592943	0.647618	-6.6762	Gm29521	Astrocytes
0.761724	5.45678	0.736587	0.486072	0.648716	-5.63262	Adgrv1	Fibro-like
0.729791	5.78082	0.737259	0.48569	0.648716	-5.59572	Flrt2	Fibro-like
0.983979	7.218	0.732101	0.488635	0.650664	-5.3487	Lhfpl2	Fibro-like
-0.564408	11.9016	-0.73077	0.489396	0.650664	-5.84076	Ppara	Fibro-like
1.04021	7.06487	0.727918	0.491031	0.651596	-5.37096	Lama4	Fibro-like
1.00547	6.06114	0.683347	0.516928	0.65572	-5.57514	Rab11fip5	Microglia
-0.725467	11.6742	-0.67816	0.520014	0.657832	-5.77401	Apobec3	Microglia
0.888708	4.92627	0.717964	0.496766	0.657956	-5.61114	Cat	Fibro-like
0.311121	7.94207	0.543146	0.604836	0.659088	-6.22908	Nhsl1	Astrocytes
-0.455512	8.83036	-0.542335	0.605363	0.659088	-6.13235	Gm37606	Astrocytes
0.64175	11.5271	0.668766	0.525632	0.659533	-5.74473	Lcp2	Microglia
0.392947	13.4954	0.672122	0.523621	0.659533	-6.33594	Hpgds	Microglia
-0.311796	13.8267	-0.669869	0.52497	0.659533	-6.46987	Adgre1	Microglia
-0.594373	11.5321	-0.664332	0.528297	0.661085	-5.74891	Nckap1l	Microglia
-1.01545	6.16962	-0.711858	0.500305	0.661389	-5.54114	Hlf	Fibro-like
-0.499516	6.23627	-0.537306	0.608643	0.66161	-6.06117	Ctnna3	Astrocytes
-0.97125	4.28058	-0.709032	0.501949	0.662307	-5.47515	5530601H04Rik	Fibro-like
-0.485107	9.50344	-0.533871	0.610888	0.663002	-6.17323	Pld1	Astrocytes
1.19301	7.71955	0.705118	0.504232	0.663328	-5.33014	Phldb2	Fibro-like
-0.798755	5.69245	-0.704449	0.504623	0.663328	-5.63165	Mrc2	Fibro-like
0.937082	6.78087	0.69921	0.50769	0.66361	-5.43436	Ror1	Fibro-like
0.697204	5.8749	0.701166	0.506543	0.66361	-5.60494	Axin2	Fibro-like
-0.447777	12.6794	-0.700629	0.506858	0.66361	-6.07938	Hmgcs2	Fibro-like
0.685941	9.71449	0.528312	0.614532	0.665904	-6.20111	Ranbp3l	Astrocytes
0.933874	5.41196	0.691058	0.512487	0.666948	-5.66716	Ifnar1	Fibro-like
0.920868	5.38257	0.685157	0.515977	0.666948	-5.67128	Mocs2	Fibro-like
0.701111	5.88867	0.68651	0.515176	0.666948	-5.61227	Slc1a3	Fibro-like
-0.73275	4.88438	-0.686811	0.514997	0.666948	-5.62588	Arhgef10l	Fibro-like
-0.781435	5.72239	-0.691332	0.512325	0.666948	-5.63663	Zfand6	Fibro-like
-1.08115	9.92835	-0.688643	0.513913	0.666948	-5.45936	Mill2	Fibro-like
1.02201	10.009	0.681452	0.518177	0.667323	-5.47718	Pamr1	Fibro-like
-1.23418	8.08212	-0.681447	0.518179	0.667323	-5.33518	Atp1a2	Fibro-like
-1.16322	9.52528	-0.678364	0.520014	0.668452	-5.41119	Pcolce	Fibro-like
0.700148	5.15452	0.675878	0.521496	0.669125	-5.66747	Stat5b	Fibro-like
-0.329335	11.4292	-0.505553	0.629572	0.681128	-6.50447	Notch3	Astrocytes
-0.966207	10.037	-0.629538	0.549502	0.685766	-5.46637	Gpr160	Microglia
-0.341168	7.06138	-0.497029	0.635255	0.686196	-6.32483	E130114P18Rik	Astrocytes
-0.235568	12.332	-0.492594	0.638223	0.688319	-6.68791	Dbx2	Astrocytes
-0.85094	4.4416	-0.647511	0.538599	0.689802	-5.55485	Srp68	Fibro-like
-0.278073	10.5094	-0.488056	0.641267	0.690518	-6.3462	Hepacam	Astrocytes
-0.685715	4.69428	-0.639593	0.543434	0.69472	-5.61853	Fhit	Fibro-like
0.742149	4.80856	0.63462	0.546485	0.694802	-5.64563	Plcd1	Fibro-like
0.64426	5.50211	0.63645	0.545361	0.694802	-5.69786	Zfp9	Fibro-like
-0.477889	12.1687	-0.636216	0.545505	0.694802	-5.97717	Rin3	Fibro-like
-0.714297	6.05334	-0.631512	0.548397	0.695965	-5.61621	Tmem132c	Fibro-like
0.342044	8.12583	0.478636	0.647609	0.696256	-6.23181	Ppp4r1l-ps	Astrocytes
-0.397721	13.4097	-0.628434	0.550294	0.697106	-6.37204	Gm8189	Fibro-like
-0.703884	10.5373	-0.623387	0.553414	0.698522	-5.60889	Col4a6	Fibro-like
-1.66037	7.6916	-0.624478	0.552738	0.698522	-5.38018	Rab3il1	Fibro-like
1.098	8.28351	0.619095	0.556075	0.700615	-5.3702	Fam107a	Fibro-like
0.907919	6.94946	0.615384	0.558383	0.701252	-5.45824	Nhsl2	Fibro-like
0.481029	11.9972	0.61505	0.55859	0.701252	-5.94507	Nid1	Fibro-like
1.42546	7.45313	0.603572	0.565658	0.704032	-5.41346	Nfatc1	Microglia
-0.763395	6.8723	-0.60904	0.56234	0.704692	-5.4743	Amotl1	Fibro-like
0.932025	6.2395	0.606141	0.564154	0.705471	-5.59537	Stat2	Fibro-like
0.354584	12.9846	0.604818	0.564983	0.705471	-6.24117	Il34	Fibro-like
0.423231	12.8313	0.597098	0.569836	0.710259	-6.19675	Bmp6	Fibro-like
-0.196628	14.3144	-0.593439	0.572144	0.711865	-6.73735	Cfh	Fibro-like
-0.874818	7.00592	-0.588742	0.575115	0.713646	-5.46488	Shroom3	Fibro-like
-1.29076	8.75222	-0.587944	0.57562	0.713646	-5.39714	Dhrs3	Fibro-like
1.18825	7.1617	0.582434	0.579119	0.716711	-5.44692	St3gal4	Fibro-like
-0.569233	5.64722	-0.580687	0.58023	0.716816	-5.71693	Abhd5	Fibro-like
0.779419	6.01614	0.581101	0.579865	0.719779	-5.64419	Abcb4	Microglia
0.422418	9.54439	0.4389	0.674708	0.722022	-6.22729	Hsdl2	Astrocytes
-0.184689	12.4503	-0.440922	0.673317	0.722022	-6.7385	Acsbg1	Astrocytes
-0.2315	7.36753	-0.438872	0.674728	0.722022	-6.36383	Tnfrsf19	Astrocytes
-0.635439	5.36436	-0.568405	0.588082	0.722995	-5.7446	Lrrk2	Fibro-like
-0.751862	6.93002	-0.568004	0.58834	0.722995	-5.48788	Gramd3	Fibro-like
-0.768547	6.44211	-0.570566	0.586696	0.722995	-5.5769	Grem2	Fibro-like
1.169	7.31759	0.565835	0.589732	0.723433	-5.43744	Sema3a	Fibro-like
-0.704384	5.2871	-0.573213	0.584901	0.724089	-5.64944	Pald1	Microglia
-0.912382	8.44156	-0.563288	0.591371	0.72417	-5.40201	Fbln2	Fibro-like
-0.572171	5.41214	-0.561283	0.592662	0.72448	-5.74859	Mertk	Fibro-like
-0.999364	6.96952	-0.564414	0.590548	0.72913	-5.50294	Acsbg1	Microglia
0.984413	6.172	0.561546	0.592395	0.729465	-5.63491	Krcc1	Microglia
-0.240601	10.9656	-0.423975	0.685027	0.730827	-6.45986	Grtp1	Astrocytes
-0.25851	6.71452	-0.423893	0.685084	0.730827	-6.29075	Prex1	Astrocytes
-0.671522	5.28756	-0.555965	0.595999	0.731753	-5.65921	Mthfs	Microglia
-0.70861	6.78908	-0.551983	0.598578	0.731753	-5.54078	Gm37472	Microglia
-0.795497	8.40875	-0.55134	0.598995	0.731753	-5.40512	Skap2	Microglia
0.762279	8.68443	0.549461	0.60031	0.732546	-5.41468	Malat1	Fibro-like
0.627413	4.86352	0.545041	0.603183	0.733621	-5.70907	Ebf1	Fibro-like
-1.41286	7.78092	-0.544872	0.603293	0.733621	-5.42006	Gxylt2	Fibro-like
0.93079	6.23011	0.539329	0.606907	0.734636	-5.63501	Akr1a1	Fibro-like
-0.737153	5.79324	-0.538751	0.607285	0.734636	-5.71927	Htra1	Fibro-like
-0.784618	7.56842	-0.540006	0.606465	0.734636	-5.43169	Wipf1	Fibro-like
-0.486085	12.2649	-0.542929	0.604465	0.736492	-6.01463	Hck	Microglia
0.937761	7.41524	0.536722	0.608518	0.739486	-5.45344	Efhd2	Microglia
0.578123	5.77043	0.528807	0.61371	0.742741	-5.6974	Fgd6	Microglia
-0.447826	12.5588	-0.527749	0.614406	0.742741	-6.10915	Stab1	Microglia
1.2131	7.99351	0.522147	0.618187	0.744084	-5.42521	Itgb5	Fibro-like
0.341888	13.0393	0.521985	0.618294	0.744084	-6.30906	Slc7a11	Fibro-like
-0.932401	9.26522	-0.52419	0.61684	0.744084	-5.46778	Pld1	Fibro-like
0.226874	7.25797	0.401915	0.700412	0.74602	-6.38218	4930488L21Rik	Astrocytes
0.441901	11.5998	0.511908	0.624962	0.750814	-5.90511	Lpar1	Fibro-like
-0.654477	5.23024	-0.511983	0.624824	0.753369	-5.6732	Tmem104	Microglia
0.623807	5.54605	0.509504	0.626471	0.753392	-5.70872	Ubtd1	Microglia
0.580223	5.61597	0.503834	0.630246	0.755968	-5.71342	Lima1	Microglia
-0.99727	7.38776	-0.501049	0.632104	0.756239	-5.47421	Atp6v0c	Microglia
0.772315	7.03904	0.492379	0.637909	0.757746	-5.52815	Pld1	Microglia
-0.246336	14.0309	-0.491197	0.638702	0.757746	-6.63622	Vav1	Microglia
-0.574656	6.0036	-0.49036	0.639264	0.757746	-5.6944	Zfp862-ps	Microglia
-0.740665	10.343	-0.489397	0.639911	0.757746	-5.59194	Ggta1	Microglia
0.661059	5.60147	0.486863	0.641616	0.757748	-5.72178	Jpt2	Microglia
-0.260762	13.2738	-0.484531	0.643186	0.757748	-6.36943	Spi1	Microglia
-0.229823	7.73221	-0.383597	0.713305	0.758576	-6.34711	Grhl1	Astrocytes
-0.23399	8.39392	-0.377145	0.717871	0.762252	-6.24205	Fgd6	Astrocytes
-0.918555	6.96424	-0.472029	0.651639	0.765759	-5.55015	P2rx4	Microglia
0.490748	5.65193	0.488308	0.640727	0.767176	-5.76641	Cemip2	Fibro-like
-0.727393	4.58464	-0.488231	0.640779	0.767176	-5.67838	Thap3	Fibro-like
0.527167	5.9739	0.465372	0.656163	0.767578	-5.71008	Nek7	Microglia
-0.516466	5.69393	-0.464873	0.656503	0.767578	-5.73234	Elf1	Microglia
1.0504	8.00821	0.483061	0.644259	0.770022	-5.44331	Lacc1	Fibro-like
0.239894	9.09388	0.362606	0.728204	0.772032	-6.22429	Adgrg1	Astrocytes
-0.20712	6.90279	-0.357237	0.732037	0.774898	-6.36563	Stat5b	Astrocytes
-0.279626	13.4404	-0.449218	0.667206	0.776171	-6.44902	A630001G21Rik	Microglia
-0.585197	6.65364	-0.449678	0.66689	0.776171	-5.61449	Prkcd	Microglia
-0.478435	5.84028	-0.443794	0.670933	0.776605	-5.734	Gmip	Microglia
-0.513274	6.5153	-0.444494	0.670451	0.776605	-5.64036	Afap1l1	Microglia
-0.515329	5.99265	-0.470452	0.652789	0.778788	-5.71684	Sparc	Fibro-like
-0.669501	6.71501	-0.468928	0.653825	0.778788	-5.57568	Amotl2	Fibro-like
0.197551	11.2912	0.349185	0.737799	0.779797	-6.55203	Vstm4	Astrocytes
0.146498	14.4196	0.462544	0.658168	0.782625	-6.84734	Slc6a20a	Fibro-like
0.304682	13.0276	0.459604	0.660174	0.783675	-6.33824	4930594M22Rik	Fibro-like
0.685589	8.1668	0.457604	0.661539	0.783963	-5.45183	Ptpn13	Fibro-like
0.446687	5.16508	0.455363	0.663071	0.784447	-5.79446	Ppard	Fibro-like
0.861597	5.7686	0.431442	0.67946	0.784513	-5.74492	Ebpl	Microglia
-0.471726	6.27935	-0.426989	0.682546	0.786117	-5.68567	Etv4	Microglia
0.184803	11.889	0.33639	0.746993	0.787482	-6.67136	Tnfaip8	Astrocytes
-0.343394	10.119	-0.335877	0.747363	0.787482	-6.34934	Per3	Astrocytes
0.462895	5.52053	0.420448	0.687092	0.789388	-5.74945	Tgfbr1	Microglia
0.530143	5.57062	0.417691	0.689012	0.789635	-5.75302	Ehbp1l1	Microglia
-0.219788	8.3895	-0.329733	0.751794	0.790938	-6.26087	A430073D23Rik	Astrocytes
0.355899	12.1758	0.409252	0.694905	0.794422	-6.05704	Btk	Microglia
0.652517	7.40532	0.438891	0.674385	0.795137	-5.48976	St6gal1	Fibro-like
-0.659765	6.18611	-0.440499	0.673277	0.795137	-5.69227	Park7	Fibro-like
0.422481	5.67842	0.402814	0.699415	0.795707	-5.76022	Sirt2	Microglia
-0.765013	6.41653	-0.402742	0.699466	0.795707	-5.67435	Atp13a4	Microglia
0.717829	7.22964	0.436103	0.67631	0.796061	-5.50936	Tram2	Fibro-like
-0.41536	5.54066	-0.430232	0.680371	0.797598	-5.80649	Kirrel	Fibro-like
-0.549888	10.9971	-0.430378	0.680269	0.797598	-5.80638	Dcdc2a	Fibro-like
-0.552641	4.83276	-0.42926	0.681044	0.797598	-5.76046	Sirt2	Fibro-like
0.642877	11.6415	0.42538	0.683735	0.798267	-5.95785	Lrrk1	Fibro-like
-0.999511	8.54367	-0.425138	0.683903	0.798267	-5.46728	Kl	Fibro-like
0.197617	6.82568	0.315966	0.761762	0.798978	-6.36389	Trp53bp2	Astrocytes
-0.191454	10.1686	-0.316216	0.76158	0.798978	-6.36434	Prdx6	Astrocytes
-0.437531	5.73725	-0.421902	0.686151	0.799555	-5.78564	Col23a1	Fibro-like
0.625827	11.966	0.418961	0.688198	0.800604	-6.0434	Acss3	Fibro-like
0.345716	7.82022	0.301757	0.7721	0.807356	-6.36223	Ptpn21	Astrocytes
0.308271	9.08541	0.302138	0.771823	0.807356	-6.24593	Fbln2	Astrocytes
[truncated: 184 more rows]

## Sheet: Hypoxia
logFC	AveExpr	t	P.Value	adj.P.Val	B	gene	cell_type
4.19139	10.2579	6.8341	2.24581e-10	1.59453e-08	16.3341	Hrh1	Oligo
2.38875	9.38787	4.77815	4.36484e-06	0.000154952	4.55733	Itgb8	Oligo
-2.87277	10.5785	-4.24653	3.90413e-05	0.000692983	2.37942	Vxn	Oligo
-3.23248	13.0804	-4.27971	3.42266e-05	0.000692983	2.56309	Arhgap24	Oligo
9.11544	7.35676	13.3755	1.05159e-05	0.00563617	3.82194	Emp1	Astrocytes
6.57902	8.70189	10.2779	4.84291e-05	0.00563617	2.23772	Rhoj	Astrocytes
5.98226	7.60439	9.98297	5.722e-05	0.00563617	2.46268	Eftud2	Astrocytes
5.75553	7.21504	10.008	5.64072e-05	0.00563617	2.5174	Relb	Astrocytes
5.55698	7.97429	10.0156	5.61618e-05	0.00563617	2.36373	Alpk1	Astrocytes
5.25707	6.65589	10.7606	3.71983e-05	0.00563617	2.85773	Bhlhe40	Astrocytes
7.46654	9.66574	9.43262	7.90712e-05	0.00584138	1.89015	Myh7b	Astrocytes
3.97861	12.099	9.571	7.27817e-05	0.00584138	2.36002	Gssos1	Astrocytes
8.3128	8.4432	8.98528	0.000104154	0.00683945	1.75375	Bdkrb2	Astrocytes
5.5788	9.50239	8.59455	0.000133832	0.00719043	1.48965	Itga5	Astrocytes
4.54584	7.31627	8.6624	0.00012804	0.00719043	1.79333	Prune2	Astrocytes
8.97989	9.19813	7.45504	0.000295394	0.00877353	0.861493	Lsmem1	Astrocytes
6.28018	9.18562	7.62004	0.000261802	0.00877353	0.958744	Cav1	Astrocytes
5.63467	9.11637	7.45337	0.00029576	0.00877353	0.861122	Pmvk	Astrocytes
5.55032	5.88435	7.35945	0.000317118	0.00877353	0.883667	Il6ra	Astrocytes
4.95439	8.10208	7.99334	0.000200808	0.00877353	1.29508	Anxa2	Astrocytes
4.82329	8.08734	7.75285	0.000237934	0.00877353	1.15178	Tmem243	Astrocytes
4.70268	7.09165	7.4599	0.000294336	0.00877353	1.02154	Msrb3	Astrocytes
4.57425	9.94623	7.32008	0.000326595	0.00877353	0.817483	Herc6	Astrocytes
4.13339	7.24034	7.42366	0.000302331	0.00877353	0.995516	Prag1	Astrocytes
3.84885	11.2625	7.4134	0.000304641	0.00877353	0.980206	4930523C07Rik	Astrocytes
3.80121	7.53828	8.00525	0.00019915	0.00877353	1.3794	Spsb1	Astrocytes
3.72148	6.14273	7.20253	0.00035689	0.00917052	0.815652	Gcnt2	Astrocytes
4.50114	8.26365	7.13066	0.000377	0.00928362	0.727884	Osgep	Astrocytes
5.90784	8.32292	6.93806	0.000437646	0.00951302	0.590628	Cd44	Astrocytes
5.32568	9.07789	6.77598	0.00049748	0.00951302	0.430475	Efhd2	Astrocytes
5.16666	8.00153	6.55334	0.00059563	0.00951302	0.335809	Junos	Astrocytes
4.38702	6.34583	6.67005	0.000541659	0.00951302	0.434409	Gfpt2	Astrocytes
4.1398	7.79682	6.91477	0.000445714	0.00951302	0.616067	Acss2	Astrocytes
4.06883	10.1594	6.63349	0.000557935	0.00951302	0.368763	Neat1	Astrocytes
3.92939	8.09365	6.54743	0.000598522	0.00951302	0.326583	Itgav	Astrocytes
3.65338	10.7151	6.52312	0.000610596	0.00951302	0.312514	Pdlim4	Astrocytes
3.44645	6.21375	6.52099	0.000611666	0.00951302	0.31699	Creb5	Astrocytes
3.3352	11.7876	6.75404	0.000506278	0.00951302	0.490377	Prr5l	Astrocytes
3.10748	6.71339	6.79643	0.000489433	0.00951302	0.530779	Hmgcr	Astrocytes
-2.65581	12.1642	-6.69043	0.00053282	0.00951302	0.417922	Grin2c	Astrocytes
-2.84543	12.6216	-7.02958	0.000407533	0.00951302	0.654358	Cd38	Astrocytes
-4.26385	7.98199	-6.71379	0.000522891	0.00951302	0.457555	Cmya5	Astrocytes
3.98041	6.56493	6.47392	0.000635887	0.00963614	0.276512	Mrps6	Astrocytes
-4.4741	10.6249	-6.44114	0.000653408	0.0096541	0.246846	Gm40578	Astrocytes
5.0605	9.81957	6.37705	0.000689282	0.00993574	0.164772	Hk2	Astrocytes
6.555	8.8385	6.28184	0.000746822	0.0105088	0.0847186	Cd109	Astrocytes
-2.55855	11.0769	-3.44204	0.00075874	0.0107741	-0.568933	Kank1	Oligo
2.41803	10.8316	3.37696	0.000945817	0.0111922	-0.806334	Smoc1	Oligo
4.00971	9.70326	6.09504	0.000876459	0.0117724	-0.0530348	Asap3	Astrocytes
3.04888	6.34206	6.0977	0.000874436	0.0117724	-0.0292576	Birc2	Astrocytes
5.60961	4.50246	5.97954	0.000969449	0.012599	-0.416763	Nfatc2	Astrocytes
3.85651	9.38739	5.96652	0.000980629	0.012599	-0.15931	Plekhg2	Astrocytes
3.49597	8.34138	5.8405	0.00109672	0.0136737	-0.243143	Lhfpl2	Astrocytes
-6.02503	8.05727	-5.82651	0.00111055	0.0136737	-0.252094	Vstm4	Astrocytes
3.72885	9.73025	5.78536	0.00115241	0.0137835	-0.298902	Tmbim1	Astrocytes
-4.34746	7.52993	-5.77224	0.00116612	0.0137835	-0.321059	Gm37679	Astrocytes
5.1638	6.31959	5.74002	0.00120062	0.013913	-0.339826	Eif1a	Astrocytes
5.50454	9.5083	5.59957	0.00136521	0.0146805	-0.45629	Osmr	Astrocytes
3.09336	7.81397	5.59878	0.0013662	0.0146805	-0.460551	Map3k14	Astrocytes
-2.40145	12.4718	-5.60253	0.00136148	0.0146805	-0.589251	Slc7a10	Astrocytes
-2.70684	11.4095	-5.63121	0.00132599	0.0146805	-0.452001	Slc13a5	Astrocytes
3.50205	8.73084	5.56791	0.00140577	0.0148359	-0.481121	Anxa5	Astrocytes
6.57509	11.0617	5.45829	0.00155722	0.0150871	-0.592175	Gm45518	Astrocytes
3.5393	6.05808	5.50097	0.00149614	0.0150871	-0.540843	Noct	Astrocytes
3.12607	6.24416	5.48089	0.00152453	0.0150871	-0.570982	Hsd17b12	Astrocytes
3.09336	6.02649	5.5146	0.00147722	0.0150871	-0.527021	Nfkbiz	Astrocytes
2.02324	13.3795	5.47486	0.00153318	0.0150871	-0.836026	4930447K03Rik	Astrocytes
5.25879	7.95225	5.38958	0.00166159	0.0151077	-0.644626	Poln	Astrocytes
3.53786	8.44976	5.4037	0.00163951	0.0151077	-0.620643	Col27a1	Astrocytes
3.20071	10.5755	5.42172	0.00161181	0.0151077	-0.608807	Nfatc1	Astrocytes
-2.74319	11.2139	-5.42019	0.00161415	0.0151077	-0.63649	D630003M21Rik	Astrocytes
-3.0825	11.9404	-5.36651	0.00169841	0.0152085	-0.752875	Cyp4f15	Astrocytes
5.36899	8.15002	5.31858	0.00177791	0.0152282	-0.702008	Hbegf	Astrocytes
2.40388	6.69619	5.32473	0.00176747	0.0152282	-0.750913	Cnn3	Astrocytes
1.89142	12.7057	5.34627	0.00173148	0.0152282	-0.880309	Gm13293	Astrocytes
2.79003	6.11286	5.2572	0.00188594	0.0159227	-0.771071	Airn	Astrocytes
4.70463	8.63159	5.22554	0.00194459	0.0160464	-0.781131	Gm49711	Astrocytes
2.4672	6.82773	5.22009	0.00195489	0.0160464	-0.85717	Septin9	Astrocytes
11.8058	7.06093	6.33019	0.000191074	0.0181839	-0.306312	Gm6225	Fibro-like
-8.81955	5.64254	-6.47382	0.000163135	0.0181839	0.390649	4921539H07Rik	Fibro-like
-10.9971	6.72759	-6.72181	0.000124883	0.0181839	0.0433596	Hspa12b	Fibro-like
-11.3634	6.90678	-6.73028	0.000123765	0.0181839	-0.0401946	Trim25	Fibro-like
-11.8052	7.13882	-6.76281	0.000119568	0.0181839	-0.139951	Gm6209	Fibro-like
-12.9869	7.70188	-6.69014	0.000129167	0.0181839	-0.457885	Slc22a6	Fibro-like
3.33504	7.39459	5.0364	0.00234118	0.0184485	-1.03372	Synpo2	Astrocytes
-2.17967	11.9345	-5.04907	0.00231192	0.0184485	-1.07273	Cst3	Astrocytes
-2.39842	6.98199	-5.04706	0.00231653	0.0184485	-1.03179	Tmem44	Astrocytes
3.17802	10.729	4.90082	0.00268211	0.0205861	-1.11301	Bag3	Astrocytes
2.94556	7.91409	4.91219	0.00265146	0.0205861	-1.1091	Msmo1	Astrocytes
3.59182	9.23919	4.85442	0.00281145	0.0213021	-1.12653	Hsd17b7	Astrocytes
-3.27426	9.29754	-4.81395	0.00293004	0.0219197	-1.1655	Pnpla7	Astrocytes
3.67748	5.40134	4.72567	0.00320887	0.0220616	-1.24805	Ifrd1	Astrocytes
3.1214	8.40511	4.77604	0.00304626	0.0220616	-1.21326	Aff1	Astrocytes
2.80773	6.24226	4.72523	0.00321032	0.0220616	-1.31607	Col12a1	Astrocytes
2.22233	11.4002	4.75325	0.00311867	0.0220616	-1.3198	Col5a3	Astrocytes
2.17613	7.47871	4.72571	0.00320874	0.0220616	-1.35114	Clic4	Astrocytes
-1.8453	12.9014	-4.72855	0.00319932	0.0220616	-1.57463	Mfge8	Astrocytes
-2.16213	6.9246	-4.73103	0.00319112	0.0220616	-1.36164	Gm3764	Astrocytes
5.56268	6.62509	8.13608	8.30514e-05	0.0223117	1.74715	Akap12	Endothelial
5.04195	8.31249	6.91046	0.000232011	0.0223117	0.873894	Tec	Endothelial
4.67622	5.60675	8.60067	5.81555e-05	0.0223117	2.24471	Neat1	Endothelial
2.64627	3.70185	7.32211	0.000161822	0.0223117	1.50223	Plat	Endothelial
-2.03153	12.3105	-7.32772	0.000161046	0.0223117	1.44241	Hmcn1	Endothelial
-7.34321	5.95837	-7.04155	0.000206492	0.0223117	1.14705	2610203C22Rik	Endothelial
-1.9203	11.9672	-4.69051	0.00332817	0.0226086	-1.45802	Sardh	Astrocytes
5.54814	7.83932	4.54277	0.00388732	0.0239311	-1.50186	Kif18a	Astrocytes
4.90235	10.6295	4.58646	0.00371166	0.0239311	-1.42946	Fgf2	Astrocytes
4.26268	8.99746	4.56437	0.00379932	0.0239311	-1.41245	Entrep1	Astrocytes
3.62242	10.7977	4.54714	0.00386933	0.0239311	-1.48298	Gldn	Astrocytes
2.88568	5.66343	4.53303	0.00392778	0.0239311	-1.4498	Irs2	Astrocytes
2.86467	6.58842	4.55704	0.00382895	0.0239311	-1.537	Fkbp5	Astrocytes
-1.69337	12.6048	-4.54233	0.00388917	0.0239311	-1.72752	Als2cl	Astrocytes
-1.91869	12.4986	-4.56599	0.00379282	0.0239311	-1.68144	Cyp2j9	Astrocytes
-2.56334	12.4628	-4.57834	0.00374363	0.0239311	-1.66119	Gm35552	Astrocytes
-3.12186	8.00089	-4.60409	0.00364332	0.0239311	-1.41724	2310022B05Rik	Astrocytes
-2.03119	11.7574	-4.49998	0.00406854	0.0245358	-1.63863	Nde1	Astrocytes
-2.05407	6.86547	-4.48393	0.00413894	0.0247082	-1.63008	Rgma	Astrocytes
2.91847	9.56388	4.45764	0.00425725	0.0251005	-1.52282	Stard4	Astrocytes
-1.53488	12.7234	-4.43535	0.00436057	0.0251005	-1.87266	Gm30373	Astrocytes
-2.45853	11.6577	-4.43471	0.00436355	0.0251005	-1.69795	Slc38a3	Astrocytes
-3.27188	8.53013	-4.4294	0.00438862	0.0251005	-1.56152	Lrp4	Astrocytes
-3.40136	10.0467	-4.42342	0.00441701	0.0251005	-1.57083	Aifm3	Astrocytes
1.99482	7.17762	4.4079	0.00449164	0.0252815	-1.71256	Amotl1	Astrocytes
2.79107	9.44992	4.3531	0.00476686	0.0258189	-1.63014	Gldc	Astrocytes
2.33043	6.77046	4.36254	0.00471813	0.0258189	-1.76364	Abca8a	Astrocytes
-1.61613	13.4483	-4.33739	0.00484923	0.0258189	-2.09054	Gm41492	Astrocytes
-2.56481	11.561	-4.36528	0.00470411	0.0258189	-1.76308	Fgfr3	Astrocytes
-3.58337	10.553	-4.3411	0.00482964	0.0258189	-1.68654	Etv4	Astrocytes
-3.58748	9.98052	-4.36189	0.00472146	0.0258189	-1.63337	Akr1b10	Astrocytes
3.73592	7.70876	5.71643	0.000730005	0.026298	-0.0439713	Synm	Endothelial
3.65197	5.12048	5.59408	0.000828774	0.026298	-0.062114	Pawr	Endothelial
3.53507	10.3704	6.07382	0.000509254	0.026298	0.379877	Acer2	Endothelial
3.32108	5.95174	5.93263	0.000586029	0.026298	0.240664	Tm6sf1	Endothelial
2.77576	4.1379	5.55579	0.000862681	0.026298	-0.140109	Itgav	Endothelial
2.654	3.94528	5.47113	0.000943289	0.026298	-0.243113	Adamts9	Endothelial
2.63794	3.77065	6.10023	0.000496181	0.026298	0.393282	Pde3a	Endothelial
2.50719	4.22655	5.96418	0.000567808	0.026298	0.281212	Mgat4a	Endothelial
1.87552	12.2166	5.45742	0.000957118	0.026298	-0.399334	Ctla2a	Endothelial
1.14597	13.0846	5.52437	0.000891665	0.026298	-0.611299	Rassf9	Endothelial
-2.37999	4.18828	-5.63371	0.000795238	0.026298	-0.0556271	Atp1a2	Endothelial
-2.55134	11.5675	-6.18515	0.000456626	0.026298	0.477917	Adamtsl2	Endothelial
-3.91007	5.31327	-5.48664	0.000927914	0.026298	-0.167961	Slc16a4	Endothelial
-4.87136	9.94514	-6.13997	0.00047721	0.026298	0.40319	Kank4	Endothelial
-6.47545	7.61251	-5.59241	0.000830221	0.026298	-0.149524	Dok4	Endothelial
2.34105	6.21206	4.3063	0.00501698	0.0264735	-1.76423	Lpin1	Astrocytes
2.00126	3.99185	5.38794	0.00103076	0.0270341	-0.329369	Kbtbd11	Endothelial
3.02274	5.59832	4.23162	0.00544714	0.0282391	-1.75935	Stk40	Astrocytes
-2.99772	8.10788	-4.23331	0.00543696	0.0282391	-1.80579	Lrp5	Astrocytes
-3.53011	6.74957	-4.21747	0.00553326	0.0284361	-1.9281	Ramp1	Astrocytes
1.86177	3.71441	5.10705	0.00140007	0.028835	-0.664959	Ghr	Endothelial
-1.00039	13.0494	-5.13107	0.00136331	0.028835	-1.05728	Slc22a8	Endothelial
-1.98977	12.0725	-5.07599	0.00144925	0.028835	-0.799078	Pik3r6	Endothelial
-2.32611	11.4599	-5.1529	0.00133083	0.028835	-0.588444	Stard8	Endothelial
-3.17779	9.91153	-5.12304	0.00137549	0.028835	-0.541984	Mfsd2a	Endothelial
-3.26007	9.4559	-5.15193	0.00133226	0.028835	-0.52599	Arhgef15	Endothelial
-5.26778	7.29703	-5.12629	0.00137054	0.028835	-0.569854	Ccdc125	Endothelial
-2.80451	6.47469	-4.18363	0.0057454	0.0292718	-1.94295	Hdhd5	Astrocytes
2.93665	5.9654	4.93065	0.00170631	0.0316337	-0.738482	Fam13a	Endothelial
2.12163	3.98389	4.87916	0.0018092	0.0316337	-0.901629	Aff1	Endothelial
1.38378	12.3737	4.91468	0.00173751	0.0316337	-1.07412	Cgnl1	Endothelial
-2.4809	3.90291	-4.8937	0.00177947	0.0316337	-0.89236	Lrp4	Endothelial
3.29715	7.78242	4.71259	0.00219221	0.0318829	-0.985347	Rnf144b	Endothelial
2.80423	9.82094	4.73937	0.00212499	0.0318829	-0.941954	Prkch	Endothelial
2.30005	10.6638	4.73068	0.00214654	0.0318829	-0.975341	Tgfbr2	Endothelial
2.23403	10.9681	4.77091	0.00204874	0.0318829	-0.957373	S1pr1	Endothelial
-2.3107	11.0038	-4.7946	0.00199348	0.0318829	-0.934219	Irag1	Endothelial
-2.49623	10.3482	-4.70555	0.00221025	0.0318829	-0.98632	Sipa1	Endothelial
-4.42687	7.2152	-4.72469	0.00216154	0.0318829	-0.968088	Caskin2	Endothelial
1.53623	3.23183	4.68246	0.00227066	0.0319553	-1.21974	Stt3b	Endothelial
-1.50948	12.0451	-4.65434	0.00234667	0.0322387	-1.29785	Tmem204	Endothelial
-2.10474	10.9346	-4.02343	0.00688155	0.0347606	-2.07805	Phgdh	Astrocytes
2.35598	4.18956	4.54409	0.00267306	0.0350535	-1.27972	Nfkbia	Endothelial
-2.61463	6.19585	-4.55295	0.00264505	0.0350535	-1.14622	Dcbld1	Endothelial
-2.90336	4.48791	-4.51348	0.00277233	0.0355474	-1.28829	Abcg1	Endothelial
-2.76816	9.34201	-3.98524	0.00718807	0.0360013	-2.02616	Gpam	Astrocytes
2.68485	9.47314	3.96047	0.00739508	0.0363325	-2.05561	Trib1	Astrocytes
1.82942	11.4229	3.95536	0.00743864	0.0363325	-2.21931	Vwa5a	Astrocytes
-2.72367	6.26211	-3.96924	0.00732106	0.0363325	-2.15868	Xntrpc	Astrocytes
-1.90772	6.51856	-3.93634	0.00760319	0.036697	-2.2383	Sfxn5	Astrocytes
-1.96639	6.45753	-3.93244	0.00763744	0.036697	-2.23463	Abhd3	Astrocytes
-2.10175	6.03514	-3.88834	0.00803679	0.0383044	-2.21157	Akt2	Astrocytes
3.19712	7.79767	3.86384	0.00826865	0.0390942	-2.27673	Pros1	Astrocytes
-1.95812	7.60215	-3.82811	0.0086203	0.0404333	-2.35455	Slc27a1	Astrocytes
2.97046	9.00917	4.32211	0.00349328	0.0410117	-1.39822	Net1	Endothelial
2.91379	9.51097	4.27915	0.00368211	0.0410117	-1.44833	Il34	Endothelial
1.89373	4.53443	4.28795	0.00364253	0.0410117	-1.5595	Myo1d	Endothelial
1.79307	11.3766	4.26059	0.0037671	0.0410117	-1.63468	Pecam1	Endothelial
1.7274	4.15456	4.26907	0.00372801	0.0410117	-1.62263	Ahnak	Endothelial
1.03748	12.7188	4.30651	0.00356059	0.0410117	-1.95922	Ptprb	Endothelial
0.784681	13.2171	4.29007	0.00363306	0.0410117	-2.1945	Abcb1a	Endothelial
-1.66975	11.4692	-4.26982	0.00372458	0.0410117	-1.6418	Ets1	Endothelial
-3.18892	5.71737	-4.24502	0.00384011	0.0410323	-1.51794	Plekhh1	Endothelial
1.88731	7.27578	3.79902	0.0089189	0.0415045	-2.42203	Gab1	Astrocytes
2.56382	6.77187	3.78526	0.00906412	0.041677	-2.44213	Sbno2	Astrocytes
1.82805	7.30888	3.77256	0.00920054	0.041677	-2.45287	Mettl15	Astrocytes
-2.27716	8.38675	-3.7691	0.00923805	0.041677	-2.30546	Atp1a2	Astrocytes
-2.99362	10.3673	-3.78003	0.00912	0.041677	-2.30745	Bcan	Astrocytes
-2.20151	5.99435	-3.74449	0.00951013	0.0422593	-2.37387	Csad	Astrocytes
-2.34795	9.81298	-3.74894	0.00946024	0.0422593	-2.30756	Nwd1	Astrocytes
-2.25399	8.49929	-3.71743	0.00981952	0.0429877	-2.35498	Gli2	Astrocytes
-2.30313	5.96796	-3.71979	0.00979214	0.0429877	-2.39815	Rgs12	Astrocytes
2.85739	7.43808	3.70314	0.00998747	0.0434014	-2.5284	Stat2	Astrocytes
2.76065	5.52258	3.69592	0.0100735	0.0434559	-2.34589	Mrpl48	Astrocytes
-3.61377	9.59602	-3.68742	0.0101759	0.0435795	-2.3705	Fam20a	Astrocytes
2.75833	8.84062	3.68006	0.0102654	0.0436465	-2.37792	4833422C13Rik	Astrocytes
3.32575	5.4638	3.67403	0.0103395	0.0436474	-2.36227	Mpp7	Astrocytes
2.40512	5.48893	3.63058	0.0108908	0.0443462	-2.41643	Rfx2	Astrocytes
1.80568	6.27995	3.63627	0.0108167	0.0443462	-2.56255	Myo1e	Astrocytes
-1.5681	12.7972	-3.64196	0.0107433	0.0443462	-2.85522	C030005K06Rik	Astrocytes
-2.31083	5.70093	-3.64285	0.0107318	0.0443462	-2.43842	Clybl	Astrocytes
-2.929	7.01053	-3.62565	0.0109552	0.0443462	-2.64208	A430073D23Rik	Astrocytes
-3.13375	6.53452	-3.63849	0.010788	0.0443462	-2.60293	Aamdc	Astrocytes
3.61641	10.4614	3.60269	0.0112617	0.0444323	-2.52776	Gm57257	Astrocytes
3.14165	5.10325	3.60417	0.0112416	0.0444323	-2.39871	Acsl4	Astrocytes
1.74529	12.3599	3.60922	0.0111736	0.0444323	-2.80583	2700089I24Rik	Astrocytes
-3.11957	9.13084	-3.60154	0.0112772	0.0444323	-2.46511	Gm49539	Astrocytes
2.11037	7.13497	3.57963	0.0115789	0.0453188	-2.69794	Gm32618	Astrocytes
-1.38286	12.2866	-3.56275	0.0118174	0.045948	-2.85078	Slc13a3	Astrocytes
2.23575	11.4557	4.12328	0.00446732	0.0468663	-1.82556	Galnt15	Endothelial
2.11506	5.7594	3.54042	0.0121413	0.0468989	-2.57212	Stat3	Astrocytes
2.07957	8.14029	3.52361	0.0123917	0.0475551	-2.6298	Gfap	Astrocytes
1.93316	7.05636	3.51301	0.0125525	0.0478616	-2.78347	Ldlr	Astrocytes
2.60357	7.28082	3.50473	0.0126797	0.0480367	-2.78754	Itpkb	Astrocytes
4.03079	8.74746	4.08442	0.00469059	0.0483298	-1.66652	Il1r1	Endothelial
-1.84999	12.319	-3.49243	0.0128712	0.0484515	-2.94759	Aldh1a1	Astrocytes
-2.80446	6.23164	-3.48304	0.0130196	0.0486999	-2.74265	Mthfs	Astrocytes
1.90152	11.2545	3.46855	0.0132523	0.0492586	-2.79185	Dhrs1	Astrocytes
-2.54343	9.28283	-4.05376	0.00487537	0.0493524	-1.70556	Slc38a3	Endothelial
-1.48435	11.8386	-3.45471	0.013479	0.0496842	-2.90563	Ccdc122	Astrocytes
-2.09086	11.9757	-3.45133	0.013535	0.0496842	-2.93481	Kcnj10	Astrocytes
3.45583	7.64945	3.43864	0.0137473	0.0501522	-2.82784	Lss	Astrocytes
2.71731	8.38536	4.02597	0.00504973	0.0502362	-1.73284	Osmr	Endothelial
1.88392	7.97715	3.41919	0.0140801	0.0504325	-2.78608	Tjp2	Astrocytes
1.45537	11.8049	3.42021	0.0140624	0.0504325	-2.94398	Aldh1l1	Astrocytes
-1.75897	11.2098	-3.42402	0.0139967	0.0504325	-2.84145	Rtp4	Astrocytes
-3.45227	8.06764	-3.38892	0.0146159	0.052036	-2.80796	Gm38604	Astrocytes
4.02251	9.27774	3.36718	0.0150144	0.0531347	-2.74593	Gm12592	Astrocytes
2.58545	11.7974	3.34494	0.0154345	0.0542964	-3.03993	Pdgfd	Astrocytes
3.67889	6.88043	3.33196	0.0156857	0.0546195	-3.01543	Efhb	Astrocytes
-1.62781	6.81141	-3.33066	0.0157112	0.0546195	-3.01552	Suclg2	Astrocytes
-1.34171	2.83033	-3.93623	0.00566099	0.0552155	-2.23517	Dennd2b	Endothelial
-2.02443	10.5148	-3.92519	0.00574165	0.0552155	-1.92318	Jak3	Endothelial
-1.48158	11.7168	-3.31296	0.0160615	0.0555107	-3.06712	Ntsr2	Astrocytes
-1.66564	11.0595	-3.90563	0.00588753	0.0556902	-2.02827	Lipc	Endothelial
2.02891	5.18934	3.88023	0.00608313	0.0566124	-2.00865	Ostf1	Endothelial
1.16961	13.3217	3.28305	0.0166732	0.0568172	-3.40996	Aqp4	Astrocytes
-1.73618	11.2889	-3.28044	0.0167279	0.0568172	-3.03729	Acot11	Astrocytes
-1.88509	6.0907	-3.28482	0.0166364	0.0568172	-2.96206	4930488L21Rik	Astrocytes
-2.08819	8.51991	-3.27076	0.016932	0.0571817	-2.8938	Psat1	Astrocytes
-1.5382	3.41914	-3.83562	0.00644403	0.0590191	-2.27994	Hdac7	Endothelial
2.00123	11.291	3.22262	0.0179885	0.0604044	-3.11249	2310014F06Rik	Astrocytes
-8.47593	5.36327	-5.18043	0.000744739	0.0607494	-0.531433	Traf2	Fibro-like
1.8213	5.91781	3.20413	0.0184134	0.0611365	-3.02415	Pcyt2	Astrocytes
-3.12835	8.42771	-3.20499	0.0183933	0.0611365	-2.98732	Arap1	Astrocytes
1.68404	6.24223	3.19767	0.0185643	0.0612932	-3.10841	Lpcat3	Astrocytes
1.79778	5.92242	3.18534	0.0188564	0.0615699	-3.04919	Smad3	Astrocytes
1.72136	6.5864	3.1885	0.018781	0.0615699	-3.18398	Wwtr1	Astrocytes
-1.9496	11.2693	-3.17857	0.0190187	0.0617586	-3.16635	Htra1	Astrocytes
-2.42547	7.04877	-3.17124	0.0191963	0.0619947	-3.2246	Gm5089	Astrocytes
1.83843	5.29279	3.76719	0.00704376	0.0635039	-2.14425	Smad3	Endothelial
1.60461	4.42894	3.75086	0.0071956	0.0638748	-2.26131	Fbxl7	Endothelial
-1.48557	11.3544	-3.13254	0.0201646	0.0644581	-3.24051	Gm29266	Astrocytes
-2.20284	8.79483	-3.13205	0.0201772	0.0644581	-3.04511	Fgf1	Astrocytes
1.90122	6.34787	3.1262	0.0203282	0.0645911	-3.22475	Cdyl	Astrocytes
2.79915	7.0454	3.70447	0.00764703	0.0648754	-2.11905	Kitl	Endothelial
-1.2992	11.7985	-3.71925	0.00749991	0.0648754	-2.44508	Tnfrsf11b	Endothelial
-1.77481	5.26294	-3.69351	0.00775807	0.0648754	-2.24284	Colec12	Endothelial
-2.40129	5.44378	-3.69805	0.00771185	0.0648754	-2.2196	Rassf2	Endothelial
-1.70259	11.9152	-3.11479	0.0206263	0.065188	-3.36448	Cyp4f17	Astrocytes
4.33132	9.5691	3.10077	0.0209991	0.0656377	-3.08302	Layn	Astrocytes
1.8275	13.0148	3.09696	0.0211018	0.0656377	-3.61824	Sdc4	Astrocytes
-1.53345	7.10129	-3.10395	0.020914	0.0656377	-3.31237	Ppp4r1l-ps	Astrocytes
1.36158	12.4184	3.08962	0.0213011	0.0659107	-3.49997	AW011738	Astrocytes
2.23293	6.17401	3.08261	0.0214931	0.0661583	-3.2421	Arhgap18	Astrocytes
1.71727	5.01576	3.66472	0.00805822	0.0664228	-2.30657	Tjp2	Endothelial
-1.63181	7.22943	-3.06806	0.0218982	0.0670561	-3.3562	Plxnb1	Astrocytes
-1.20248	11.8916	-3.63943	0.0083323	0.0677146	-2.58087	Rbpms	Endothelial
-1.91608	5.29359	-3.61418	0.00861611	0.0690486	-2.34377	Map4k2	Endothelial
1.5448	11.0401	3.04051	0.0226875	0.069115	-3.31117	Il15ra	Astrocytes
0.613034	13.2964	3.58154	0.0089986	0.0697778	-3.20842	Cyyr1	Endothelial
-1.21299	2.90862	-3.57562	0.0090699	0.0697778	-2.71593	Agrn	Endothelial
-1.64293	4.75151	-3.59008	0.00889672	0.0697778	-2.43683	Rnf220	Endothelial
1.41279	7.48913	3.0192	0.0233195	0.0703154	-3.39982	Nedd9	Astrocytes
-1.32598	12.4776	-3.01943	0.0233124	0.0703154	-3.60761	Tlcd1	Astrocytes
2.68758	7.13273	3.01449	0.0234616	0.0703847	-3.43048	Tlcd2	Astrocytes
7.18535	5.88777	4.95361	0.000994949	0.0710145	-0.780729	Slc35a2	Fibro-like
1.32601	2.92206	3.54757	0.00941625	0.0714891	-2.7528	Ptbp3	Endothelial
2.07845	5.5701	3.51083	0.00989159	0.0715711	-2.45257	Spsb1	Endothelial
1.69143	5.31636	3.50175	0.0100131	0.0715711	-2.4903	Wipf1	Endothelial
1.3785	4.05718	3.51823	0.00979381	0.0715711	-2.62301	Ppfibp1	Endothelial
1.18786	3.45062	3.51459	0.00984179	0.0715711	-2.71426	Sash1	Endothelial
-3.86256	9.07141	-3.49922	0.0100472	0.0715711	-2.37471	Car4	Endothelial
1.83257	5.81153	2.9702	0.0248459	0.0731779	-3.29882	Camk2d	Astrocytes
1.44143	6.74246	2.98028	0.0245235	0.0731779	-3.47331	Stxbp3	Astrocytes
-1.55469	7.84373	-2.96587	0.024986	0.0731779	-3.39758	Phka1	Astrocytes
-2.25478	9.63475	-2.96673	0.0249581	0.0731779	-3.2562	Gm11266	Astrocytes
-3.53661	5.88992	-2.96508	0.0250117	0.0731779	-3.32522	Gm16759	Astrocytes
-2.57795	9.57467	-2.95099	0.0254739	0.074163	-3.27366	Ttc23	Astrocytes
1.72275	5.84621	2.94188	0.0257775	0.0746788	-3.34437	2610307P16Rik	Astrocytes
2.13766	6.50601	3.4562	0.0106471	0.0749191	-2.4498	Rai14	Endothelial
8.50115	5.68489	4.81479	0.00119227	0.0756428	-0.870753	Bloc1s2	Fibro-like
-1.69236	11.0458	-3.43664	0.0109325	0.0760008	-2.64985	Atp2a3	Endothelial
2.39325	10.2436	2.92278	0.0264268	0.0761865	-3.36078	Cd9	Astrocytes
2.68252	10.6427	2.89692	0.0273344	0.0765942	-3.44297	Fam167a	Astrocytes
2.15378	11.9256	2.8966	0.0273458	0.0765942	-3.65984	Acat3	Astrocytes
1.9472	10.8563	2.89939	0.0272465	0.0765942	-3.46976	Arid5a	Astrocytes
1.69814	6.0642	2.90016	0.0272189	0.0765942	-3.45497	Lamp2	Astrocytes
-1.63918	6.83642	-2.89805	0.0272942	0.0765942	-3.58746	Ttyh3	Astrocytes
-1.93515	9.52226	-2.91128	0.0268264	0.0765942	-3.32269	Frem2	Astrocytes
1.72197	8.34537	2.87494	0.0281327	0.0780794	-3.42263	Glb1l	Astrocytes
1.43966	6.354	2.87218	0.0282344	0.0780794	-3.56255	Itprid2	Astrocytes
0.97885	12.8578	2.8662	0.0284567	0.0780794	-3.90396	Ppp1r3c	Astrocytes
-1.51991	7.86843	-2.86687	0.0284316	0.0780794	-3.52299	Ptn	Astrocytes
-1.7539	6.16466	-2.86406	0.0285366	0.0780794	-3.52803	Stat5b	Astrocytes
1.98417	8.29929	2.84925	0.0290971	0.078583	-3.46316	Eepd1	Astrocytes
-2.03443	8.61716	-2.85013	0.0290636	0.078583	-3.41889	Notch1	Astrocytes
-2.46278	8.83483	-2.84866	0.0291196	0.078583	-3.40483	Emid1	Astrocytes
2.03067	5.71947	2.81221	0.0305512	0.0785998	-3.48089	Tbc1d4	Astrocytes
1.80296	11.3641	2.81494	0.0304413	0.0785998	-3.66519	F3	Astrocytes
1.52304	6.03429	2.83094	0.0298063	0.0785998	-3.53886	Ppard	Astrocytes
1.50613	6.86699	2.80145	0.0309877	0.0785998	-3.71874	Rhoq	Astrocytes
1.4506	12.45	2.80412	0.0308788	0.0785998	-3.89589	Slc14a1	Astrocytes
1.44789	6.76635	2.82356	0.0300975	0.0785998	-3.68546	Ddr1	Astrocytes
1.42423	7.19173	2.81197	0.0305605	0.0785998	-3.70077	Ddah1	Astrocytes
1.36014	6.47545	2.81491	0.0304426	0.0785998	-3.6636	Azin1	Astrocytes
1.29587	6.99988	2.82823	0.0299126	0.0785998	-3.68275	Sh3pxd2b	Astrocytes
1.25601	6.89807	2.80327	0.0309136	0.0785998	-3.71709	Rnf144a	Astrocytes
-1.32625	13.1188	-2.83159	0.0297807	0.0785998	-3.99981	4932438H23Rik	Astrocytes
-1.57592	10.8722	-2.80179	0.030974	0.0785998	-3.60191	Hapln1	Astrocytes
-2.20602	8.66737	-2.82328	0.0301083	0.0785998	-3.44887	Pld1	Astrocytes
-7.23178	9.04306	-2.82816	0.0299156	0.0785998	-3.42541	Stard8	Astrocytes
2.41471	8.15477	3.38532	0.0117215	0.078643	-2.50616	Arhgap29	Endothelial
1.87856	10.64	3.39746	0.0115295	0.078643	-2.62774	Ccdc141	Endothelial
-3.08312	7.06984	-3.38829	0.0116743	0.078643	-2.51289	Adamts12	Endothelial
1.81298	8.03296	2.79571	0.0312235	0.0788595	-3.58143	Gm4876	Astrocytes
1.6382	11.0142	3.37394	0.0119046	0.0789537	-2.72905	Birc3	Endothelial
2.23782	9.92402	2.78378	0.0317197	0.0795369	-3.51278	Lacc1	Astrocytes
-1.9983	10.9202	-2.7828	0.0317609	0.0795369	-3.63469	Ccdc3	Astrocytes
-1.81353	10.283	-2.76564	0.0324908	0.0810213	-3.57112	Ndrg2	Astrocytes
-1.17226	12.6538	-3.33874	0.0124907	0.0818993	-3.26832	Atp13a5	Endothelial
1.85246	5.08809	3.32833	0.01267	0.0821417	-2.74998	Nek7	Endothelial
2.87649	9.36892	3.31416	0.0129184	0.0825106	-2.61981	Prom1	Endothelial
-2.93059	6.46465	-3.30884	0.0130129	0.0825106	-2.64321	Tns2	Endothelial
2.44206	5.13916	3.20687	0.0149778	0.0843231	-2.91031	Parp4	Endothelial
2.3517	6.3826	3.17161	0.015729	0.0843231	-2.82998	Mtus1	Endothelial
2.18773	6.83501	3.20776	0.0149593	0.0843231	-2.75421	Csrp2	Endothelial
2.13749	4.92222	3.16914	0.0157832	0.0843231	-2.99037	St6gal1	Endothelial
1.50128	3.80221	3.26268	0.0138658	0.0843231	-3.01475	Dram2	Endothelial
1.17626	2.83805	3.22903	0.0145252	0.0843231	-3.21847	Zbtb38	Endothelial
1.14979	12.9809	3.21696	0.0147698	0.0843231	-3.58517	Adgrl4	Endothelial
1.05691	3.16191	3.2657	0.0138082	0.0843231	-3.11062	Itgb1	Endothelial
-1.22382	11.4292	-3.18776	0.0153801	0.0843231	-3.08531	Mfng	Endothelial
-1.36195	11.3878	-3.17005	0.0157633	0.0843231	-3.09971	Hspg2	Endothelial
-1.39977	11.4008	-3.2604	0.0139095	0.0843231	-2.97568	Rhbdl2	Endothelial
-1.63472	4.45663	-3.17485	0.0156585	0.0843231	-3.04609	Pmepa1	Endothelial
-1.82402	10.6388	-3.22018	0.0147041	0.0843231	-2.8682	Prdm1	Endothelial
-2.28285	6.63277	-3.18291	0.0154839	0.0843231	-2.79788	Arhgap18	Endothelial
-2.32915	6.63423	-3.22175	0.0146723	0.0843231	-2.74675	Mylk	Endothelial
-2.36345	5.76982	-3.24252	0.0142569	0.0843231	-2.7907	Septin4	Endothelial
-2.39701	8.16148	-3.23991	0.0143083	0.0843231	-2.69121	Dock6	Endothelial
2.64786	7.37773	3.15479	0.0161016	0.0844604	-2.80472	Gjc1	Endothelial
-1.04753	11.8523	-3.15894	0.0160088	0.0844604	-3.24561	Cd40	Endothelial
1.35698	4.7274	3.14518	0.0163187	0.0848082	-3.05027	Grk5	Endothelial
-1.24205	11.589	-3.13891	0.0164619	0.0848082	-3.19759	Gm31416	Endothelial
3.20733	9.2045	3.12432	0.0168008	0.0850641	-2.8614	Acadl	Endothelial
0.901455	12.2677	3.12408	0.0168064	0.0850641	-3.43295	Cysltr2	Endothelial
0.997706	3.13415	3.11666	0.0169815	0.085203	-3.32896	Mrtfb	Endothelial
0.905777	12.2666	3.10187	0.0173364	0.0855548	-3.4648	Rflnb	Endothelial
-0.750541	12.5888	-3.10138	0.0173482	0.0855548	-3.58695	Megf6	Endothelial
2.84155	8.03421	2.71161	0.0349081	0.0863209	-3.69328	Tgfbr2	Astrocytes
2.68108	6.54437	2.71246	0.0348686	0.0863209	-3.81406	Niban2	Astrocytes
2.18128	10.4275	2.7021	0.0353531	0.0867595	-3.67312	Pigs	Astrocytes
-1.51186	6.01462	-2.70155	0.0353791	0.0867595	-3.70598	Mir9-3hg	Astrocytes
-1.10911	11.7096	-3.07814	0.0179225	0.0876379	-3.31896	Tbx3	Endothelial
-1.22423	11.6836	-3.06029	0.0183773	0.088364	-3.33705	Arhgap27	Endothelial
-1.58884	5.4621	-3.06101	0.0183587	0.088364	-3.07258	Myo1e	Endothelial
1.70406	4.19896	3.04492	0.0187788	0.0885452	-3.26626	Tmsb4x	Endothelial
1.03838	3.22378	3.04567	0.018759	0.0885452	-3.41625	Maoa	Endothelial
-1.11277	11.8334	-3.04127	0.0188753	0.0885452	-3.40924	Mmp25	Endothelial
-1.28683	11.6104	-3.03446	0.0190572	0.0886774	-3.3531	Rgs3	Endothelial
1.2793	3.97828	3.0278	0.019237	0.0887978	-3.32287	Grb10	Endothelial
1.23482	6.55694	2.68029	0.036397	0.0888868	-3.85986	Klf9	Astrocytes
2.13177	7.80783	3.01918	0.0194719	0.0889441	-2.97685	Abcc4	Endothelial
-1.08922	3.22738	-3.01381	0.01962	0.0889441	-3.46174	Stx1a	Endothelial
-1.68298	5.00352	-3.00981	0.0197311	0.0889441	-3.20205	Nid2	Endothelial
1.55477	7.79943	2.67414	0.0366973	0.0892515	-3.79813	Slc39a14	Astrocytes
-1.94326	8.54081	-2.66478	0.0371593	0.0900046	-3.67063	Acss1	Astrocytes
1.78284	6.76744	2.65521	0.0376378	0.0907916	-3.91447	Arhgef3	Astrocytes
2.0337	7.8214	2.98112	0.0205472	0.0908046	-3.02686	Swap70	Endothelial
1.16156	11.3885	2.97801	0.020638	0.0908046	-3.37328	Slc16a1	Endothelial
1.15931	4.21268	2.97199	0.0208146	0.0908046	-3.36838	2610307P16Rik	Endothelial
-1.12546	11.8658	-2.96277	0.0210881	0.0908046	-3.53301	Gm4804	Endothelial
-1.66095	11.3746	-2.96594	0.0209938	0.0908046	-3.3869	Lmntd1	Endothelial
-1.98355	9.69477	-2.96939	0.0208914	0.0908046	-3.09499	Lmo2	Endothelial
-1.17305	11.8486	-2.64947	0.0379282	0.0911202	-3.98214	Cspg4b	Astrocytes
1.53833	6.12339	2.63769	0.0385315	0.0911689	-3.82088	Capn2	Astrocytes
-1.55864	11.7552	-2.63857	0.0384864	0.0911689	-3.97857	Decr1	Astrocytes
-2.1346	10.9654	-2.63703	0.0385655	0.0911689	-3.83791	Ddo	Astrocytes
-2.53093	9.84562	-2.64374	0.0382205	0.0911689	-3.69027	Sorbs3	Astrocytes
1.10982	3.97325	2.94933	0.0214938	0.0911906	-3.43619	Mast4	Endothelial
1.0833	3.5844	2.95254	0.0213961	0.0911906	-3.49164	Dpy19l4	Endothelial
1.27994	6.7149	2.61976	0.0394698	0.0919585	-3.95978	Gm20646	Astrocytes
1.25015	6.54381	2.6205	0.0394305	0.0919585	-3.93923	Fdft1	Astrocytes
-1.28181	7.01838	-2.62027	0.0394424	0.0919585	-3.96576	Sparcl1	Astrocytes
-1.37502	6.7651	-2.61877	0.0395219	0.0919585	-3.96416	Tspan7	Astrocytes
1.18602	7.0742	2.61077	0.039949	0.0925877	-3.97839	Disp3	Astrocytes
-0.810703	12.293	-2.92862	0.0221351	0.0932261	-3.72743	Sox17	Endothelial
1.60471	4.13565	2.91769	0.0224816	0.0939991	-3.45754	Pot1a	Endothelial
2.53014	4.6161	2.90593	0.0228611	0.094847	-3.40408	Atp10d	Endothelial
-1.69146	6.02238	-2.90127	0.0230131	0.094847	-3.22925	Plxnd1	Endothelial
-1.48631	11.2807	-2.58734	0.0412275	0.0951775	-3.95907	A330033J07Rik	Astrocytes
1.46118	10.4808	2.88517	0.0235473	0.0956817	-3.30419	Sparc	Endothelial
0.703411	12.612	2.88969	0.0233959	0.0956817	-3.90768	Slco1a4	Endothelial
1.92815	8.86772	2.85747	0.0244968	0.0974805	-3.20453	Vwa5a	Endothelial
-1.67412	6.31503	-2.85867	0.0244549	0.0974805	-3.25789	Lrp5	Endothelial
-2.53897	9.07456	-2.86189	0.0243424	0.0974805	-3.20504	Nrros	Endothelial
4.08123	8.18026	2.85098	0.024725	0.0977144	-3.20011	Tagln2	Endothelial
1.22729	7.03754	2.56382	0.0425553	0.0978606	-4.043	Baalc	Astrocytes
1.95376	8.1016	2.55467	0.0430838	0.0983694	-3.88983	Utp14b	Astrocytes
1.29392	6.3717	2.55297	0.0431827	0.0983694	-3.99825	Pdzrn3	Astrocytes
1.16186	6.71107	2.54909	0.0434094	0.0983694	-4.05625	Phactr4	Astrocytes
-2.41254	9.70867	-2.54853	0.0434423	0.0983694	-3.80532	Plscr4	Astrocytes
-1.31131	6.86533	-2.54526	0.043635	0.0984285	-4.0684	Plpp4	Astrocytes
1.1729	12.2864	2.54106	0.0438832	0.098612	-4.22385	Efhc1	Astrocytes
1.73108	3.53008	2.8377	0.0251993	0.0987025	-3.66701	Bach1	Endothelial
1.25512	4.67116	2.83444	0.0253171	0.0987025	-3.49798	Itga6	Endothelial
-0.645111	12.8547	-2.82607	0.0256224	0.0992223	-4.10512	Rasgrp3	Endothelial
-2.43012	8.54364	-2.52231	0.04501	0.100761	-3.85891	Rassf2	Astrocytes
0.752786	12.4868	2.79451	0.0268083	0.10244	-3.99843	Mmp28	Endothelial
-2.01983	8.22056	-2.79911	0.0266321	0.10244	-3.26974	Pald1	Endothelial
2.40395	7.15257	2.50299	0.0462028	0.102654	-4.12401	Syt2	Astrocytes
1.65155	8.82623	2.50522	0.0460636	0.102654	-3.85494	Tmem47	Astrocytes
2.12714	5.14205	2.78395	0.027218	0.103321	-3.5017	Gramd3	Endothelial
-1.24631	11.7957	-2.48349	0.0474409	0.10501	-4.20018	Ppara	Astrocytes
-1.60924	11.0602	-2.47877	0.0477455	0.105289	-4.06838	Slc39a12	Astrocytes
-1.38205	11.6776	-2.47053	0.0482833	0.10608	-4.19441	Pla2g7	Astrocytes
2.1109	9.49015	2.75919	0.0282047	0.106367	-3.36486	Cdkn1a	Endothelial
-1.52698	10.7999	-2.46084	0.0489232	0.107087	-4.0499	Sctr	Astrocytes
1.80231	4.42666	2.74297	0.0288712	0.107475	-3.66557	Bpgm	Endothelial
-0.710222	12.5958	-2.7435	0.0288493	0.107475	-4.11762	Ccm2l	Endothelial
-1.25213	6.8145	-2.45446	0.049349	0.107621	-4.19182	Nacc2	Astrocytes
1.27042	11.9573	2.72908	0.0294549	0.108946	-3.90388	Fam124b	Endothelial
8.68496	6.67788	4.44472	0.001958	0.109745	-1.42974	Fgf2	Fibro-like
-7.87664	6.59036	-4.38877	0.00211419	0.109745	-1.45462	Ctso	Fibro-like
7.70505	4.99679	4.26138	0.00252218	0.110782	-1.39932	Mcub	Fibro-like
6.57404	5.13381	4.27073	0.00248953	0.110782	-1.38	Tmem263	Fibro-like
-1.19739	6.98325	-2.42976	0.0510362	0.110891	-4.22762	Tmem241	Astrocytes
1.84441	8.67069	2.69828	0.0307943	0.112592	-3.41364	Shroom2	Endothelial
-1.63676	5.61907	-2.69745	0.0308312	0.112592	-3.56035	Suclg2	Endothelial
-1.14178	6.80887	-2.41101	0.0523574	0.113345	-4.25145	Slc4a4	Astrocytes
-1.63375	8.42309	-2.40711	0.052637	0.113534	-4.03078	Plpp3	Astrocytes
8.90961	10.3692	4.08681	0.00322455	0.115516	-1.92786	Odad2	Fibro-like
7.9237	6.72238	4.14741	0.00295947	0.115516	-1.70228	Tmbim1	Fibro-like
7.14085	5.4099	4.01823	0.00355558	0.115516	-1.6378	Micall2	Fibro-like
-7.77556	6.8925	-4.00155	0.00364147	0.115516	-1.86923	Rnf213	Fibro-like
-9.60129	8.26402	-4.04062	0.00344367	0.115516	-2.11074	Bmp7	Fibro-like
1.32541	6.05683	2.38525	0.0542318	0.116549	-4.14412	Marchf3	Astrocytes
-2.07586	10.2884	-2.38211	0.0544647	0.116625	-4.08322	Hif3a	Astrocytes
-1.65998	9.42551	-2.37935	0.0546704	0.116643	-4.01609	Daam2	Astrocytes
1.0335	3.12511	2.66121	0.0324908	0.117907	-3.99444	Fcho2	Endothelial
6.35008	5.06496	3.94587	0.00394463	0.118547	-1.72207	Zfp7	Fibro-like
0.895972	12.6389	2.65307	0.0328763	0.11856	-4.26974	Gimap6	Endothelial
1.08614	4.36175	2.64002	0.0335042	0.119333	-3.82391	Sgms1	Endothelial
1.56816	8.40956	2.35824	0.0562718	0.119628	-4.09838	C130023A14Rik	Astrocytes
-8.64035	7.64899	-3.89975	0.00421617	0.120372	-2.115	Olfml1	Fibro-like
1.43915	6.15181	2.34553	0.0572598	0.120981	-4.2245	Pdlim5	Astrocytes
1.09572	6.8336	2.34479	0.0573176	0.120981	-4.34321	Acsl3	Astrocytes
2.21874	4.58653	2.61531	0.034728	0.122183	-3.82514	Zfp52	Endothelial
1.28617	5.31811	2.61537	0.0347248	0.122183	-3.71642	Col4a2	Endothelial
-1.2092	11.2104	-2.30635	0.0604201	0.127076	-4.33036	Hmg20b	Astrocytes
2.28468	9.56463	2.29481	0.0613855	0.128648	-4.13372	Fance	Astrocytes
1.65517	8.89159	2.56766	0.0372201	0.129373	-3.59614	Lipa	Endothelial
0.509898	12.9999	2.56947	0.0371221	0.129373	-4.55407	Cdh5	Endothelial
1.73343	5.71229	2.28809	0.0619549	0.129383	-4.17367	Elovl5	Astrocytes
-0.980339	3.78979	-2.55982	0.0376477	0.130076	-4.02974	Rsu1	Endothelial
2.40471	10.3288	2.54061	0.0387164	0.131838	-3.76094	Serpine1	Endothelial
1.41426	5.45503	2.54475	0.0384832	0.131838	-3.79752	Gpcpd1	Endothelial
1.37372	5.3425	2.53837	0.0388432	0.131838	-3.82228	Elk4	Endothelial
-1.04039	6.90703	-2.26817	0.0636749	0.132507	-4.45036	Smox	Astrocytes
1.4754	8.17939	2.25947	0.064441	0.13363	-4.2721	Csf1	Astrocytes
1.97192	8.9293	2.25545	0.0647987	0.133902	-4.18201	Cflar	Astrocytes
8.39283	8.15843	3.79142	0.00493562	0.134202	-2.29096	Itga5	Fibro-like
1.42621	5.2276	2.5166	0.0400973	0.135299	-3.86945	Phactr4	Endothelial
2.08807	9.93831	2.50803	0.040602	0.135526	-3.75174	Cast	Endothelial
-1.6634	9.52265	-2.50749	0.0406344	0.135526	-3.71154	Itga4	Endothelial
-0.573347	12.918	-2.49819	0.0411899	0.136589	-4.62239	Flt4	Endothelial
7.94643	7.10803	3.58077	0.00673595	0.136604	-2.30245	A3galt2	Fibro-like
7.22839	6.47768	3.62119	0.00634288	0.136604	-2.1661	Avil	Fibro-like
6.65331	6.56144	3.69565	0.00568098	0.136604	-2.10392	Atp5md	Fibro-like
6.31591	4.25537	3.58026	0.00674106	0.136604	-2.1984	Hint1	Fibro-like
5.31919	5.17883	3.51639	0.00741631	0.136604	-2.19591	Glis1	Fibro-like
-6.06556	5.52797	-3.51696	0.00741002	0.136604	-2.19572	2810403D21Rik	Fibro-like
-6.30716	6.41432	-3.64976	0.0060797	0.136604	-2.12567	Lmntd1	Fibro-like
-6.81122	4.56451	-3.69698	0.00566984	0.136604	-2.03428	Gm29521	Fibro-like
-6.96564	6.59039	-3.55696	0.00697952	0.136604	-2.25105	Pcolce	Fibro-like
-7.61415	7.11666	-3.6659	0.00593614	0.136604	-2.22216	Mob3b	Fibro-like
-6.47357	5.75336	-3.48383	0.00778776	0.137245	-2.24178	Ccr9	Fibro-like
-7.57982	7.29309	-3.47163	0.00793186	0.137245	-2.43697	Ddo	Fibro-like
1.58104	10.6509	2.48441	0.042028	0.13854	-3.90191	Parvb	Endothelial
1.36331	11.0057	2.4768	0.0424986	0.13854	-3.99532	Mecom	Endothelial
-0.574007	12.8185	-2.47895	0.0423649	0.13854	-4.60611	Ushbp1	Endothelial
1.52796	9.34365	2.46818	0.043038	0.139088	-3.75274	Cavin1	Endothelial
1.12018	4.33464	2.46643	0.0431486	0.139088	-4.07911	Sipa1l2	Endothelial
-1.62467	9.88048	-2.22419	0.0676499	0.139307	-4.25094	Gm973	Astrocytes
-1.44447	10.0349	-2.46028	0.0435382	0.139564	-3.83024	Adora2a	Endothelial
1.07895	11.3445	2.21198	0.0687985	0.14118	-4.48467	Slc7a2	Astrocytes
1.37911	6.22535	2.43374	0.0452643	0.142719	-3.85386	Col4a1	Endothelial
0.89158	3.61865	2.43837	0.0449585	0.142719	-4.23521	Tacc1	Endothelial
-0.939136	12.0959	-2.4359	0.0451215	0.142719	-4.38278	Nos2	Endothelial
1.85861	7.64712	2.42653	0.0457449	0.14345	-3.77083	Dysf	Endothelial
2.88725	13.6832	3.41726	0.00860952	0.144589	-2.3153	Cyp1b1	Fibro-like
1.13419	3.35985	2.40446	0.0472496	0.147368	-4.32937	Lrrc8c	Endothelial
-0.713825	12.874	-2.17707	0.0721942	0.147622	-4.86961	Pla2g3	Astrocytes
-1.82628	12.5684	-2.17464	0.0724374	0.147622	-4.79854	Lfng	Astrocytes
0.781196	12.8206	2.16398	0.0735116	0.148785	-4.87455	Dbx2	Astrocytes
-1.09368	6.34494	-2.16511	0.0733968	0.148785	-4.52182	Mmd2	Astrocytes
1.08123	11.586	2.15776	0.0741461	0.148825	-4.6066	Smim3	Astrocytes
0.811638	12.6539	2.15639	0.0742867	0.148825	-4.84436	2810459M11Rik	Astrocytes
-2.19542	8.24159	-2.1573	0.0741933	0.148825	-4.39744	Rft1	Astrocytes
-2.18533	7.06755	-2.3729	0.0494905	0.151388	-3.86392	Cdc42ep4	Endothelial
-2.28366	8.46356	-2.37156	0.0495882	0.151388	-3.85068	Kank2	Endothelial
-2.40239	8.69665	-2.37394	0.0494152	0.151388	-3.85365	Notch3	Endothelial
1.05563	6.80406	2.13983	0.0760073	0.151758	-4.62392	Ezr	Astrocytes
1.06389	6.50533	2.13623	0.0763867	0.152002	-4.59588	Ugp2	Astrocytes
8.39461	5.82831	4.68805	0.00054832	0.152783	-0.487572	Hgh1	Microglia
-9.93768	8.23773	-4.43968	0.000839468	0.152783	-1.36309	I830077J02Rik	Microglia
4.79003	4.89199	3.35158	0.0095103	0.153534	-2.39681	Mpp7	Fibro-like
-8.02126	7.84508	-3.33995	0.0096799	0.153534	-2.64148	Slc12a7	Fibro-like
6.46491	4.71702	3.32041	0.00997211	0.153894	-2.44178	Polr1f	Fibro-like
1.20059	6.09205	2.10657	0.0795878	0.15784	-4.53179	Pot1a	Astrocytes
-1.62341	11.1625	-2.09564	0.0808011	0.159429	-4.60879	Cpt1a	Astrocytes
-3.21934	7.01558	-2.09451	0.0809282	0.159429	-4.68783	Vegfc	Astrocytes
-3.05628	9.82765	-2.0895	0.0814912	0.160004	-4.42499	Klf15	Astrocytes
1.5116	8.95437	2.08491	0.0820111	0.160083	-4.40691	Rhbdf1	Astrocytes
-1.08618	6.21804	-2.08437	0.0820731	0.160083	-4.59757	Igdcc4	Astrocytes
-0.987807	6.99614	-2.08031	0.0825361	0.160457	-4.70737	Grm3	Astrocytes
1.02739	6.78908	2.07725	0.0828862	0.160609	-4.70886	Tns1	Astrocytes
1.33207	7.12075	2.07061	0.0836525	0.161564	-4.7186	Nek7	Astrocytes
-6.53442	6.31952	-3.26408	0.0108671	0.163293	-2.53308	Cd55	Fibro-like
0.922055	11.6561	2.05904	0.0850044	0.16364	-4.75596	Irak2	Astrocytes
0.975758	6.67881	2.04898	0.0861991	0.165401	-4.73939	Zfp945	Astrocytes
-5.4787	5.17073	-3.23137	0.0114252	0.167277	-2.53133	Pdpn	Fibro-like
-0.809804	13.1011	-2.01435	0.0904406	0.172421	-5.13857	Cbs	Astrocytes
-2.19529	8.98282	-2.0163	0.0901962	0.172421	-4.49638	Glul	Astrocytes
1.26707	9.89359	2.00013	0.0922421	0.17529	-4.54955	Limd1	Astrocytes
-1.09789	10.5752	-1.99461	0.0929522	0.176073	-4.64394	Gdpd2	Astrocytes
-1.65889	9.58797	-1.99223	0.0932592	0.17609	-4.53516	Rgcc	Astrocytes
2.47665	8.63924	1.98137	0.0946759	0.178196	-4.56535	Adamts1	Astrocytes
-0.977999	6.98202	-1.97839	0.0950682	0.178366	-4.84603	Kcnip3	Astrocytes
-7.71677	7.73914	-3.16583	0.0126357	0.180375	-2.79263	Tead2	Fibro-like
4.5233	4.87852	3.1305	0.013343	0.181401	-2.65866	Fndc1	Fibro-like
-4.93081	4.45111	-3.14368	0.0130745	0.181401	-2.66284	Tom1l1	Fibro-like
0.983063	6.24487	1.96004	0.0975207	0.182388	-4.77262	Ankrd6	Astrocytes
-4.09138	11.9625	-3.10825	0.0138096	0.183379	-2.67467	Adamts12	Fibro-like
-1.05623	12.0215	-1.94928	0.0989879	0.184548	-4.98344	Myh14	Astrocytes
-1.49896	9.3576	-1.94693	0.0993125	0.184571	-4.58532	Ampd3	Astrocytes
0.882908	12.5652	1.94337	0.0998041	0.184904	-5.11674	Oaf	Astrocytes
5.55132	4.15756	3.06811	0.0146948	0.186461	-2.77009	Actr10	Fibro-like
4.4616	5.10227	3.07197	0.0146072	0.186461	-2.72488	Gm49711	Fibro-like
-1.67531	9.71512	-1.93296	0.101257	0.187009	-4.62116	Asrgl1	Astrocytes
-1.01845	11.5331	-1.92642	0.102181	0.187811	-4.9104	Itih5	Astrocytes
-2.39802	9.98475	-1.92539	0.102327	0.187811	-4.65684	Prom1	Astrocytes
1.19991	7.79349	1.92123	0.10292	0.187812	-4.82067	Rgs20	Astrocytes
-0.946822	6.66229	-1.92093	0.102963	0.187812	-4.91101	Hdac8	Astrocytes
-6.23709	6.34282	-3.04322	0.0152733	0.189588	-2.78676	Gm16124	Fibro-like
-5.63077	5.36698	-3.02807	0.0156367	0.18997	-2.77734	Gm3134	Fibro-like
-1.30832	6.44358	-1.90605	0.105112	0.191141	-4.89534	Gm10125	Astrocytes
1.93672	10.0149	1.90186	0.105725	0.191667	-4.69091	Lonrf3	Astrocytes
-1.73836	9.58597	-1.89647	0.10652	0.192517	-4.66026	Rnf213	Astrocytes
4.23759	4.94972	2.9841	0.0167436	0.19409	-2.83419	Tank	Fibro-like
-4.70092	4.33858	-2.96387	0.01728	0.19409	-2.87819	Bnc2	Fibro-like
-4.95973	3.70647	-2.99639	0.0164265	0.19409	-2.87397	Spice1	Fibro-like
-7.89327	8.42331	-2.96181	0.0173356	0.19409	-3.04359	Svep1	Fibro-like
4.44085	4.46303	2.93413	0.0181009	0.1955	-2.90741	Arf4	Fibro-like
-4.68205	5.63181	-2.93253	0.0181462	0.1955	-2.89615	Rnf220	Fibro-like
2.32764	9.9194	1.86731	0.11092	0.19986	-4.72624	Slc2a9	Astrocytes
1.64474	8.33163	1.86015	0.112028	0.200632	-4.77476	Coq8b	Astrocytes
1.24441	8.97365	1.86034	0.111999	0.200632	-4.70023	Ccdc80	Astrocytes
1.99298	14.3291	3.94694	0.00199856	0.20217	-1.45314	Ly86	Microglia
-6.75574	5.08041	-3.88195	0.00224534	0.20217	-1.48172	Gm31166	Microglia
-8.55593	7.10527	-3.76389	0.00277706	0.20217	-1.81256	Sft2d2	Microglia
0.979827	6.89671	1.85228	0.113259	0.202224	-5.01598	Pde7b	Astrocytes
0.67901	12.3919	1.84712	0.114073	0.203064	-5.20606	Smpdl3a	Astrocytes
-6.286	6.8347	-2.89449	0.0192583	0.203639	-2.989	Sulf1	Fibro-like
1.90633	6.35351	1.8328	0.116363	0.206518	-4.97153	Sc5d	Astrocytes
1.12763	10.4648	1.81238	0.119705	0.21137	-4.86769	Acadl	Astrocytes
-1.0681	7.91604	-1.81174	0.119812	0.21137	-4.9318	Pcx	Astrocytes
-1.01702	7.24759	-1.80793	0.120448	0.211859	-5.06778	Plekhg1	Astrocytes
1.0983	6.50082	1.79807	0.122105	0.213874	-5.05026	Creb3l2	Astrocytes
0.863167	7.4848	1.79682	0.122317	0.213874	-5.05899	Arhgef26	Astrocytes
5.46535	3.86451	2.85051	0.0206322	0.214199	-3.03139	Odc1	Fibro-like
1.04008	8.32206	2.33159	0.0211287	0.214306	-4.11008	Ptn	Oligo
1.93028	6.89402	1.79139	0.123241	0.214854	-5.09677	Taf4b	Astrocytes
0.894655	6.42669	1.78601	0.124165	0.215194	-5.05089	Rfx4	Astrocytes
0.841653	6.62604	1.7873	0.123943	0.215194	-5.08539	Adamts9	Astrocytes
4.88037	3.57157	2.83528	0.0211313	0.215463	-3.05694	Alpk1	Fibro-like
4.04466	4.8818	2.79336	0.0225696	0.219041	-3.0694	Mrps6	Fibro-like
-4.23582	5.39508	-2.79158	0.022633	0.219041	-3.07081	Tmem241	Fibro-like
-4.4479	4.82838	-2.80123	0.0222921	0.219041	-3.06003	Ppp4r1l-ps-1	Fibro-like
-0.835622	13.0252	-1.7673	0.127427	0.220202	-5.4614	Gjb6	Astrocytes
-5.20297	6.66857	-2.77436	0.0232542	0.221303	-3.11522	Ampd3	Fibro-like
-4.22443	11.3282	-2.76335	0.023661	0.221482	-3.11557	Copz2	Fibro-like
-0.970521	11.6777	-1.75278	0.130015	0.22402	-5.17188	Pantr2	Astrocytes
5.52221	4.73801	2.74435	0.0243793	0.224526	-3.13067	Cnbd2	Fibro-like
-0.998981	12.8344	-1.74701	0.131058	0.22516	-5.44823	Apoe	Astrocytes
1.57628	11.2219	1.74433	0.131545	0.225343	-5.0893	Pdpn	Astrocytes
-1.25142	6.54182	-1.74003	0.132331	0.225383	-5.13436	4931406C07Rik	Astrocytes
-2.26906	7.42133	-1.7419	0.131989	0.225383	-5.14021	Cpped1	Astrocytes
6.48587	8.91395	2.72799	0.0250163	0.226194	-3.27969	Eva1a	Fibro-like
5.14913	6.62914	2.69048	0.0265411	0.226194	-3.20992	Rapgef3	Fibro-like
3.93149	5.13862	2.69207	0.0264748	0.226194	-3.19559	Tpm4	Fibro-like
-4.27067	4.52667	-2.69885	0.0261929	0.226194	-3.18807	Gm16008	Fibro-like
-4.51718	4.87673	-2.71141	0.0256791	0.226194	-3.17099	Cpped1	Fibro-like
-0.644956	12.9186	-1.73473	0.133304	0.226388	-5.48604	Acsf2	Astrocytes
1.26832	11.3929	1.73076	0.13404	0.226984	-5.14133	Chst3	Astrocytes
0.863071	6.29037	1.72588	0.134948	0.227869	-5.09495	Kremen1	Astrocytes
0.984142	8.23653	1.71653	0.136705	0.229985	-4.97957	Elf1	Astrocytes
0.982749	6.95277	1.71508	0.136979	0.229985	-5.19684	Slc1a4	Astrocytes
-1.39372	9.31944	-1.70354	0.139183	0.233023	-4.89744	Prr5	Astrocytes
5.76272	6.79248	2.6559	0.0280309	0.233077	-3.25536	Tcf7	Fibro-like
5.04373	5.43781	2.61724	0.0297979	0.233077	-3.29013	Sav1	Fibro-like
3.7656	5.11354	2.63854	0.0288108	0.233077	-3.26283	Acss2	Fibro-like
3.74424	5.7111	2.62332	0.0295126	0.233077	-3.28127	Prkcd	Fibro-like
-4.14114	5.60788	-2.63359	0.0290372	0.233077	-3.26896	Gpc3	Fibro-like
-4.60688	3.5908	-2.63008	0.0291988	0.233077	-3.28694	Frem2	Fibro-like
1.01107	11.3605	1.69541	0.140756	0.234055	-5.18069	Rftn2	Astrocytes
0.960951	7.01122	1.69469	0.140896	0.234055	-5.22293	Yap1	Astrocytes
-1.25057	6.49896	-1.69422	0.140988	0.234055	-5.18579	Crlf3	Astrocytes
-1.06435	11.3037	-1.68693	0.142415	0.235763	-5.18016	Nkx2-2os	Astrocytes
4.78519	4.92736	2.57638	0.0317886	0.238833	-3.33975	Fli1	Fibro-like
-4.30014	5.06498	-2.59102	0.0310602	0.238833	-3.32242	Plekhh2	Fibro-like
-4.53368	4.63332	-2.58362	0.0314265	0.238833	-3.32864	Sugct	Fibro-like
-0.895594	6.34764	-1.67224	0.145333	0.239922	-5.17973	Sfi1	Astrocytes
1.15116	10.6743	1.6697	0.145844	0.240094	-5.08508	Itgb5	Astrocytes
-8.66676	8.78573	-3.56621	0.00397494	0.241147	-2.26004	Gna15	Microglia
1.4695	8.5001	1.66227	0.147347	0.241225	-4.99858	Chst2	Astrocytes
-1.20981	6.87447	-1.6627	0.14726	0.241225	-5.26436	Wipf1	Astrocytes
-0.795078	7.5624	-1.65888	0.148038	0.241686	-5.22408	Fads2	Astrocytes
-0.893147	8.01703	-1.6534	0.14916	0.242848	-5.11017	Fgd6	Astrocytes
-1.58905	9.74766	-1.64728	0.150426	0.244235	-4.9909	A730056A06Rik	Astrocytes
-5.47598	5.64532	-3.38891	0.00549654	0.250093	-2.09271	Calb2	Microglia
-7.36523	6.9307	-3.44394	0.00496953	0.250093	-2.15968	Dglucy	Microglia
-5.45618	8.6163	-2.53773	0.0337959	0.250616	-3.45743	Gm29683	Fibro-like
-3.52244	5.78192	-2.52523	0.0344721	0.252354	-3.40369	Suclg2	Fibro-like
-0.890077	13.3355	-1.61946	0.156302	0.253081	-5.70246	Aldoc	Astrocytes
-4.23121	5.06832	-2.50938	0.0353492	0.255499	-3.4254	Ppox	Fibro-like
-5.39414	9.00905	-2.48926	0.0364947	0.260481	-3.50953	Mpg	Fibro-like
-0.91092	11.5669	-1.59048	0.162657	0.26265	-5.35834	Slc25a18	Astrocytes
5.75318	7.77278	2.45774	0.0383658	0.266204	-3.50972	Zfp469	Fibro-like
-4.04712	4.82363	-2.44814	0.0389544	0.266204	-3.49898	Grem2	Fibro-like
-5.2837	6.27801	-2.45428	0.0385769	0.266204	-3.48505	Kl	Fibro-like
-7.41332	9.55087	-2.4448	0.0391613	0.266204	-3.54316	Anpep	Fibro-like
-0.907852	7.17908	-1.57505	0.166139	0.266816	-5.37238	Kctd5	Astrocytes
-0.982683	11.0962	-1.57555	0.166026	0.266816	-5.28126	Gm29260	Astrocytes
-0.999551	11.2433	-1.56896	0.167534	0.268326	-5.31853	Gm33680	Astrocytes
0.993148	7.03888	1.56418	0.168637	0.269364	-5.38993	Gm33989	Astrocytes
3.78695	5.24359	2.42417	0.0404647	0.270232	-3.53464	Itgav	Fibro-like
-3.90332	4.95128	-2.42051	0.0407004	0.270232	-3.53581	Agbl1	Fibro-like
-1.41275	9.76816	-1.55011	0.17192	0.273867	-5.11333	Cpq	Astrocytes
-5.09432	7.65146	-2.40463	0.0417387	0.27394	-3.56116	Eln	Fibro-like
6.00009	9.92431	2.30418	0.0489506	0.274493	-3.67421	Rhoj	Fibro-like
4.91918	5.58814	2.30573	0.0488297	0.274493	-3.68313	Gm43379	Fibro-like
3.62325	4.5997	2.28514	0.0504509	0.274493	-3.69597	Zfp444	Fibro-like
3.57292	5.94581	2.33154	0.0468713	0.274493	-3.64253	Arhgap42	Fibro-like
3.55326	6.36831	2.31698	0.0479665	0.274493	-3.64939	Tjp2	Fibro-like
3.40398	4.74473	2.29085	0.0499958	0.274493	-3.69332	Arl13b	Fibro-like
3.3757	5.61808	2.30845	0.0486196	0.274493	-3.67928	Frmpd1	Fibro-like
3.21865	4.8999	2.29262	0.0498562	0.274493	-3.69527	Arfgap3	Fibro-like
-3.26968	4.82095	-2.28996	0.0500667	0.274493	-3.69653	Fhl2	Fibro-like
-3.75296	4.71344	-2.35799	0.0449448	0.274493	-3.60905	Park7	Fibro-like
-3.76037	11.8355	-2.38104	0.0433303	0.274493	-3.58875	Gm8189	Fibro-like
-3.79533	6.06894	-2.33198	0.0468387	0.274493	-3.63864	Plekha2	Fibro-like
-3.90856	4.01	-2.3072	0.048716	0.274493	-3.65673	Pnpla7	Fibro-like
-3.92101	11.8187	-2.36147	0.0446972	0.274493	-3.61268	Fmo1	Fibro-like
-3.98832	5.11908	-2.29559	0.0496214	0.274493	-3.69613	Amotl2	Fibro-like
-4.47044	6.6263	-2.28483	0.0504759	0.274493	-3.68284	Frem1	Fibro-like
-7.04567	9.40254	-2.35076	0.0454633	0.274493	-3.64057	Irag1	Fibro-like
-7.44498	10.4759	-2.3691	0.0441597	0.274493	-3.59208	Slc6a12	Fibro-like
0.774845	7.15148	1.54427	0.173301	0.275161	-5.41226	Lhfp	Astrocytes
0.74192	7.44361	1.54274	0.173663	0.275161	-5.39253	Cables1	Astrocytes
0.846147	6.47334	1.53962	0.174407	0.2756	-5.37759	Nr1d2	Astrocytes
-5.24453	5.56693	-2.27354	0.0513876	0.276814	-3.72404	Acp6	Fibro-like
0.843627	10.7374	1.53007	0.1767	0.27848	-5.27151	Per3	Astrocytes
4.12065	6.38119	2.25643	0.0528002	0.281765	-3.72176	Mzt1	Fibro-like
1.40008	8.67032	1.5167	0.179959	0.282861	-5.15335	Lrrc1	Astrocytes
1.05321	8.24621	1.50893	0.181881	0.284611	-5.23781	Ak3	Astrocytes
-0.940086	10.5487	-1.50655	0.182472	0.284611	-5.26864	Grtp1	Astrocytes
-1.91817	9.25615	-1.50637	0.182517	0.284611	-5.1405	4933431E20Rik	Astrocytes
3.84162	6.2716	2.21576	0.056315	0.285512	-3.77424	Pank4	Fibro-like
-4.29736	7.57806	-2.21824	0.0560939	0.285512	-3.75794	Ttc9c	Fibro-like
-4.75153	8.97976	-2.22286	0.0556848	0.285512	-3.77034	Dcdc2a	Fibro-like
-5.60379	12.4007	-2.2081	0.0570024	0.285512	-3.85706	Slc6a13	Fibro-like
-5.89962	7.52681	-2.21721	0.0561852	0.285512	-3.7585	Vsig10	Fibro-like
-6.14073	7.79143	-2.22539	0.0554624	0.285512	-3.75329	Tbx15	Fibro-like
-7.03382	10.1076	-2.21224	0.0566301	0.285512	-3.76656	Enpp1	Fibro-like
-0.713202	6.69878	-1.49474	0.185435	0.287926	-5.4678	Csdc2	Astrocytes
-0.952963	10.1542	-1.49402	0.185617	0.287926	-5.22436	Fabp5	Astrocytes
0.712492	6.92056	1.48721	0.187349	0.289852	-5.48678	Bmpr1b	Astrocytes
1.45851	7.26512	1.47001	0.191788	0.295944	-5.49966	Acat2	Astrocytes
-4.30036	11.8056	-2.17927	0.0596638	0.296244	-3.84138	Itih5	Fibro-like
-0.782344	11.1355	-1.46645	0.192718	0.296604	-5.42411	Il18	Astrocytes
5.72777	4.91856	3.22006	0.00749607	0.296675	-2.35881	Rbm7	Microglia
-5.2982	5.56123	-3.15367	0.00847127	0.296675	-2.41076	Slc39a12	Microglia
-8.0055	8.91759	-3.12291	0.00896544	0.296675	-2.72257	Plcb2	Microglia
1.0589	11.1694	1.46428	0.193288	0.29671	-5.43347	Adhfe1	Astrocytes
0.784834	6.75425	1.46009	0.19439	0.297628	-5.51464	Tmc7	Astrocytes
-6.97436	8.13633	-3.06921	0.00989872	0.300261	-2.74064	Cst3	Microglia
1.18043	8.83025	1.44908	0.19732	0.301333	-5.22002	Smo	Astrocytes
1.41282	14.4503	2.15473	0.0620254	0.303125	-4.3109	Lamc3	Fibro-like
-4.25583	7.7599	-2.15385	0.0621115	0.303125	-3.82791	Fam20a	Fibro-like
-4.72994	9.36324	-2.14544	0.0629426	0.304578	-3.84486	Dcn	Fibro-like
4.27382	6.04261	2.13625	0.0638635	0.306438	-3.88038	Golph3	Fibro-like
-7.12076	11.1782	-2.12737	0.0647659	0.308178	-3.86967	Apod	Fibro-like
4.04153	3.53896	2.12174	0.0653446	0.308362	-3.86698	Furin	Fibro-like
-3.48488	4.67617	-2.11507	0.0660362	0.309071	-3.90787	Lrp4	Fibro-like
0.668016	7.39189	1.42477	0.203932	0.310628	-5.5443	0610040J01Rik	Astrocytes
-1.67092	8.00892	-1.41718	0.206035	0.313025	-5.40408	Gm16008	Astrocytes
1.0087	9.83308	1.40091	0.210616	0.319164	-5.29891	Megf10	Astrocytes
3.72404	5.45243	2.08787	0.0689329	0.320005	-3.95875	Gbe1	Fibro-like
-0.849095	7.71289	-1.39572	0.212097	0.320586	-5.51329	Aldh6a1	Astrocytes
-0.647293	6.77691	-1.39321	0.212816	0.320853	-5.59708	Phkb	Astrocytes
-0.733138	6.42995	-1.38771	0.214401	0.32242	-5.55382	Lifr	Astrocytes
0.661617	6.59616	1.37719	0.21746	0.325364	-5.59867	Ccdc141	Astrocytes
-0.750725	6.50291	-1.37743	0.217389	0.325364	-5.58146	Prex1	Astrocytes
1.09827	6.86438	1.3743	0.218308	0.325808	-5.62275	Rpa1	Astrocytes
1.4851	10.1173	1.36445	0.22122	0.329168	-5.37369	Ranbp3l	Astrocytes
-0.799739	11.8246	-1.36292	0.221673	0.329168	-5.69458	Dapp1	Astrocytes
3.6881	6.14236	2.03635	0.0747602	0.330915	-3.99695	Fkbp5	Fibro-like
3.64088	4.58035	2.04074	0.0742464	0.330915	-3.99397	Saraf	Fibro-like
3.5116	4.41277	2.04424	0.0738386	0.330915	-3.98118	Klf13	Fibro-like
3.0141	4.82458	2.06115	0.0718984	0.330915	-3.98056	Foxn2	Fibro-like
-4.25671	6.58469	-2.04493	0.0737574	0.330915	-3.9641	Nid2	Fibro-like
-6.60647	9.86556	-2.05269	0.0728626	0.330915	-3.93409	Rcsd1	Fibro-like
-1.23881	11.7881	-1.35625	0.223669	0.331299	-5.69438	Fmo1	Astrocytes
0.675226	6.62119	1.34529	0.226984	0.333863	-5.64009	Svil	Astrocytes
0.503594	12.4494	1.34459	0.227197	0.333863	-5.86189	S1pr1	Astrocytes
-0.688769	7.33045	-1.34307	0.22766	0.333863	-5.6476	Mro	Astrocytes
-0.843463	10.6131	-1.34581	0.226823	0.333863	-5.4712	9430041J12Rik	Astrocytes
3.08328	4.78179	2.0243	0.0761907	0.334653	-4.02391	Pdhb	Fibro-like
0.630059	6.6715	1.33222	0.23099	0.337908	-5.66073	Zhx2	Astrocytes
2.88325	4.87522	2.01021	0.0778975	0.339538	-4.04523	Sdf4	Fibro-like
1.13133	9.66864	1.32259	0.233985	0.339766	-5.37408	Rapgef3	Astrocytes
1.03465	10.8943	1.32391	0.233573	0.339766	-5.54705	Clu	Astrocytes
-1.08891	9.03281	-1.32269	0.233956	0.339766	-5.35869	Pld2	Astrocytes
0.926469	10.7188	1.31607	0.236033	0.341901	-5.52387	Zcchc24	Astrocytes
3.73456	6.44573	1.98593	0.0809242	0.34228	-4.04008	Aff1	Fibro-like
3.07644	6.37982	1.99326	0.0799979	0.34228	-4.03524	Reep3	Fibro-like
-4.22382	9.77557	-1.98821	0.0806347	0.34228	-3.99984	Aldh1a1	Fibro-like
-6.54758	10.2768	-1.99261	0.0800801	0.34228	-3.99805	Vamp5	Fibro-like
-2.89288	5.2984	-1.98086	0.0815697	0.342473	-4.09232	Plscr4	Fibro-like
0.634689	12.7412	1.30195	0.240519	0.346699	-5.9847	Atp13a4	Astrocytes
-0.561238	12.466	-1.30306	0.240164	0.346699	-5.91478	Gm6145	Astrocytes
6.16188	8.6259	1.94509	0.0862725	0.346841	-4.04272	Lrrc71	Fibro-like
5.70817	7.5623	1.94464	0.0863334	0.346841	-4.04917	BC024063	Fibro-like
5.29128	8.52279	1.8924	0.0936732	0.346841	-4.09454	Osmr	Fibro-like
4.14593	6.41484	1.88999	0.0940251	0.346841	-4.15396	Poln	Fibro-like
3.71053	7.53771	1.91534	0.0903788	0.346841	-4.08054	Pdxk	Fibro-like
3.64243	7.66285	1.91305	0.0907035	0.346841	-4.08059	Pcdhga9	Fibro-like
3.53857	6.96719	1.86474	0.0977959	0.346841	-4.15302	Clic4	Fibro-like
3.17542	4.73932	1.87199	0.0966991	0.346841	-4.2063	Polr2m	Fibro-like
3.06687	4.13917	1.89446	0.0933725	0.346841	-4.14192	Cand1	Fibro-like
3.00833	4.38474	1.89063	0.0939315	0.346841	-4.16163	Zbtb7a	Fibro-like
2.93706	4.56097	1.93062	0.0882469	0.346841	-4.1254	Kri1	Fibro-like
2.86688	4.89996	1.94112	0.0868103	0.346841	-4.1308	Sec23ip	Fibro-like
2.82848	5.54553	1.92758	0.088668	0.346841	-4.15587	Aldh1l2	Fibro-like
1.75429	13.4964	1.8743	0.0963526	0.346841	-4.48911	Vtn	Fibro-like
1.53263	13.8337	1.91742	0.0900857	0.346841	-4.51102	Bmp5	Fibro-like
-2.23884	12.6342	-1.92236	0.0893936	0.346841	-4.26296	Lama1	Fibro-like
-2.28241	12.9309	-1.92713	0.0887296	0.346841	-4.30509	Gm33906	Fibro-like
-3.17848	5.87276	-1.86579	0.097636	0.346841	-4.21783	Shroom3	Fibro-like
-3.32342	4.48774	-1.93279	0.0879485	0.346841	-4.11839	Pdk1	Fibro-like
-3.66258	5.94825	-1.86961	0.0970572	0.346841	-4.20883	Acaa2	Fibro-like
-3.69298	5.66671	-1.87533	0.0961983	0.346841	-4.21616	Rbms2	Fibro-like
-3.89515	8.30365	-1.87218	0.09667	0.346841	-4.11531	Tnxb	Fibro-like
-4.66017	7.33585	-1.91925	0.0898294	0.346841	-4.08114	Fbln1	Fibro-like
-6.21986	9.78137	-1.88417	0.0948824	0.346841	-4.10481	Abca9	Fibro-like
-6.40027	10.2298	-1.9416	0.0867445	0.346841	-4.05115	Gm54621	Fibro-like
-0.732769	12.6037	-1.29931	0.241368	0.347077	-5.95314	Tril	Astrocytes
2.70021	5.68652	1.85809	0.0988133	0.347819	-4.23613	Ssr3	Fibro-like
-3.59716	6.14703	-1.85499	0.0992897	0.347819	-4.21318	Tns2	Fibro-like
3.37023	7.1109	1.83657	0.102171	0.349026	-4.17812	Nup210l	Fibro-like
-2.62945	4.75035	-1.83107	0.103046	0.349026	-4.25574	2010315B03Rik	Fibro-like
-2.81382	6.3233	-1.84827	0.100333	0.349026	-4.20867	Yipf4	Fibro-like
-3.51937	10.4778	-1.82948	0.103302	0.349026	-4.17521	Colec12	Fibro-like
-3.88247	10.5493	-1.83356	0.102651	0.349026	-4.17357	Rin3	Fibro-like
-5.87076	9.10167	-1.83394	0.102589	0.349026	-4.15061	Scarf2	Fibro-like
0.603587	7.18086	1.28376	0.246413	0.352615	-5.72463	Gna13	Astrocytes
0.502906	12.6888	1.28462	0.246131	0.352615	-5.99158	Fam107a	Astrocytes
0.636975	7.22386	1.27941	0.24784	0.353801	-5.72802	Reep3	Astrocytes
-0.570629	7.1304	-1.27539	0.249167	0.354838	-5.73613	Dock1	Astrocytes
3.0184	6.37659	1.81459	0.105712	0.355069	-4.24373	Gm4876	Fibro-like
-3.52868	5.5073	-1.80665	0.107021	0.356253	-4.30338	Abca8a	Fibro-like
-3.94122	9.10748	-1.80489	0.107313	0.356253	-4.17858	Trabd2b	Fibro-like
1.22396	15.3266	2.07082	0.0401861	0.356652	-4.41973	Rgcc	Oligo
0.65275	6.48911	1.26436	0.252838	0.35844	-5.70994	Glis3	Astrocytes
-1.18667	7.32035	-1.26415	0.252909	0.35844	-5.73963	Gpt2	Astrocytes
0.803737	9.94713	1.25787	0.255021	0.360568	-5.47468	Pon2	Astrocytes
2.51394	5.53437	1.79193	0.109485	0.361363	-4.32053	Raly	Fibro-like
-5.93811	9.69458	-1.78814	0.110128	0.361397	-4.19927	Mageb18	Fibro-like
0.854121	6.71994	1.25298	0.256674	0.361669	-5.75661	Pcsk6	Astrocytes
0.591512	6.5108	1.25015	0.257636	0.361669	-5.73045	Tor1aip1	Astrocytes
-1.7497	8.13219	-1.25025	0.257603	0.361669	-5.56622	Tprkb	Astrocytes
5.16613	6.06661	2.92448	0.0129285	0.361997	-2.74174	Zfp110	Microglia
3.79314	10.6397	1.7702	0.113219	0.367318	-4.24526	Col6a3	Fibro-like
-5.53938	8.38147	-1.77111	0.113061	0.367318	-4.21389	Wnk4	Fibro-like
7.87079	9.84313	2.68308	0.020168	0.369673	-3.16401	C1qc	Microglia
7.097	9.55835	2.35073	0.0369832	0.369673	-3.55405	Apobec1	Microglia
6.49506	10.5516	2.0569	0.0624889	0.369673	-3.8773	BC035044	Microglia
6.40312	9.97582	2.02433	0.0661653	0.369673	-3.91366	Vis1	Microglia
6.36765	10.1799	2.0034	0.0686339	0.369673	-3.93684	Abcg3	Microglia
5.54808	4.42921	2.80329	0.0161657	0.369673	-2.94891	Cln8	Microglia
5.35679	11.8779	2.2659	0.0430905	0.369673	-3.67606	Cd84	Microglia
4.78935	4.06989	2.32333	0.0388589	0.369673	-3.56285	Rassf1	Microglia
4.58837	10.5926	1.88632	0.084084	0.369673	-4.07907	Klhl6	Microglia
4.4497	5.2951	2.7159	0.0189871	0.369673	-3.01613	Hhat	Microglia
4.42542	10.7554	1.85683	0.0884482	0.369673	-4.12227	Ccr5	Microglia
4.36989	6.89455	1.99996	0.0690473	0.369673	-3.94656	Trib1	Microglia
4.32856	11.1311	2.12318	0.0555878	0.369673	-3.81331	Abcc3	Microglia
4.3246	5.19138	2.08086	0.0599061	0.369673	-3.86936	Csf1	Microglia
4.30305	8.4464	1.83485	0.0918346	0.369673	-4.117	Gm26542	Microglia
4.2766	5.17937	2.24288	0.0449077	0.369673	-3.65685	Npnt	Microglia
4.20861	6.64013	1.96944	0.0728217	0.369673	-3.98841	Itga5	Microglia
4.19447	4.9302	2.44779	0.0310146	0.369673	-3.3842	Rimoc1	Microglia
4.17061	4.16966	2.02433	0.066166	0.369673	-3.91396	Enkur	Microglia
4.1679	3.76258	1.90551	0.0813493	0.369673	-4.04413	Pappa2	Microglia
4.13202	5.71921	2.05078	0.063165	0.369673	-3.91175	Cd9	Microglia
4.10161	5.28235	2.19631	0.0488086	0.369673	-3.72025	Pdlim4	Microglia
4.02709	6.95516	1.99108	0.070127	0.369673	-3.95615	Tnfrsf11a	Microglia
3.98279	5.3935	2.43221	0.0319053	0.369673	-3.40412	Lpl	Microglia
3.92217	5.17843	1.92441	0.0787372	0.369673	-4.06844	Eral1	Microglia
3.9076	11.3867	1.91573	0.0799274	0.369673	-4.10235	Tlr7	Microglia
3.83162	10.8188	1.79525	0.0982328	0.369673	-4.1987	Rbm47	Microglia
3.75927	4.17522	1.78699	0.0996175	0.369673	-4.18385	Sass6	Microglia
3.74715	11.2887	1.88658	0.0840464	0.369673	-4.1294	Rhoh	Microglia
3.69562	5.60787	2.28829	0.0413908	0.369673	-3.59907	Ngdn	Microglia
3.63702	5.71153	2.16961	0.0511879	0.369673	-3.75632	Mitf	Microglia
3.59889	6.27659	1.94233	0.0763321	0.369673	-4.03242	Neat1	Microglia
3.47056	5.15861	2.09332	0.0586031	0.369673	-3.85223	Acss2	Microglia
3.33571	5.41311	1.80608	0.0964444	0.369673	-4.22345	Ccdc40	Microglia
3.26733	5.04888	1.92294	0.0789381	0.369673	-4.06433	Itgav	Microglia
3.2453	11.8397	2.40495	0.0335244	0.369673	-3.47046	Nrros	Microglia
2.82492	12.1034	2.06957	0.0611109	0.369673	-3.98975	Pik3ap1	Microglia
2.79082	12.0547	2.01008	0.0678365	0.369673	-4.06581	Lair1	Microglia
1.43954	13.579	2.15754	0.0522992	0.369673	-4.27747	C1qb	Microglia
-1.20794	13.9554	-2.03966	0.0644107	0.369673	-4.64471	Fgd2	Microglia
-1.86437	13.3073	-1.92817	0.0782269	0.369673	-4.5247	Siglech	Microglia
-3.11984	5.07934	-1.76969	0.102574	0.369673	-4.25338	Nwd1	Microglia
-3.23806	5.67409	-1.82681	0.0931028	0.369673	-4.19658	Frmpd1	Microglia
-3.26836	4.93713	-1.85393	0.0888887	0.369673	-4.14326	Atp13a4	Microglia
-3.35751	4.60965	-1.81832	0.0944589	0.369673	-4.16783	Atp1a2	Microglia
-3.4745	5.6731	-2.0032	0.0686584	0.369673	-3.97397	Emid1	Microglia
-3.54404	5.15331	-1.85721	0.0883909	0.369673	-4.1509	Cope	Microglia
-3.56926	5.59595	-1.78831	0.0993948	0.369673	-4.24562	St3gal6	Microglia
-3.58532	5.29192	-2.09702	0.0582212	0.369673	-3.85091	Glul	Microglia
-3.64007	4.73744	-2.0408	0.0642815	0.369673	-3.90514	Cat	Microglia
-3.67542	4.44472	-1.79617	0.0980812	0.369673	-4.18524	Igdcc3	Microglia
-3.86044	5.79126	-1.92668	0.0784283	0.369673	-4.06889	Gm12610	Microglia
-4.04948	11.2738	-1.82396	0.0935554	0.369673	-4.20637	Wdfy4	Microglia
-4.07114	5.72409	-2.46146	0.0302524	0.369673	-3.36421	Mlc1	Microglia
-4.17889	4.27175	-1.99975	0.0690735	0.369673	-3.94389	Crlf3	Microglia
-4.19283	3.91997	-1.85469	0.0887733	0.369673	-4.10165	Csk	Microglia
-4.27502	4.8916	-2.22558	0.0463211	0.369673	-3.67473	Slc15a2	Microglia
-4.32883	5.71796	-2.10415	0.0574924	0.369673	-3.84228	Hif3a	Microglia
-4.46258	4.80004	-2.4639	0.0301185	0.369673	-3.36514	Ndrg2	Microglia
-4.46981	4.64173	-2.33228	0.0382361	0.369673	-3.53748	Hps4	Microglia
-4.47046	3.97449	-2.12631	0.0552808	0.369673	-3.79643	Zfp862-ps	Microglia
-4.48221	6.78806	-1.91119	0.0805561	0.369673	-4.05409	Cfap68	Microglia
-4.52687	11.5932	-2.40778	0.0333526	0.369673	-3.44944	Nlrp3	Microglia
-4.69132	6.15018	-2.22848	0.0460809	0.369673	-3.67226	Gm40578	Microglia
-4.71961	8.58019	-1.77307	0.101991	0.369673	-4.17967	Cbs	Microglia
-4.77416	4.52522	-2.50587	0.0279007	0.369673	-3.31963	Slc25a18	Microglia
-4.78321	6.79235	-2.31933	0.03914	0.369673	-3.55582	Arap3	Microglia
-4.78456	4.13145	-2.34751	0.0371989	0.369673	-3.5315	2610316D01Rik	Microglia
-4.84593	4.50659	-2.41672	0.0328156	0.369673	-3.4332	Gm11266	Microglia
-4.89783	5.45495	-2.61014	0.0230566	0.369673	-3.16031	Fam20a	Microglia
-5.01797	9.23042	-1.99248	0.0699553	0.369673	-3.95166	Cmklr1	Microglia
-5.05354	5.43388	-2.85704	0.0146411	0.369673	-2.81957	Slc7a10	Microglia
-5.07561	9.60037	-1.77704	0.101309	0.369673	-4.1787	Gm5086	Microglia
-5.07774	3.50464	-2.22963	0.0459865	0.369673	-3.69344	Csrp1	Microglia
-5.09336	8.00745	-2.16254	0.0518359	0.369673	-3.76095	Folh1	Microglia
-5.09404	9.58852	-1.78593	0.0997967	0.369673	-4.16939	Lgals9	Microglia
-5.11342	3.4902	-2.24008	0.0451336	0.369673	-3.68232	Gm4221	Microglia
-5.27921	5.74647	-2.69712	0.0196543	0.369673	-3.04183	Bcan	Microglia
-5.40573	7.93061	-2.19448	0.0489679	0.369673	-3.72355	2610203C22Rik	Microglia
-5.54107	10.9623	-2.37601	0.0353296	0.369673	-3.47903	Cd37	Microglia
-5.66054	9.17913	-1.79543	0.0982029	0.369673	-4.15734	Npl	Microglia
-5.81839	9.83119	-1.80328	0.096905	0.369673	-4.15335	8030442B05Rik	Microglia
-5.84605	10.4672	-1.80108	0.097267	0.369673	-4.17086	Abi3	Microglia
-6.1919	10.5904	-1.93976	0.0766727	0.369673	-4.01667	Nlrp1b	Microglia
-6.28019	6.72738	-2.59266	0.0238068	0.369673	-3.20796	Phgdh	Microglia
-6.38948	7.61589	-2.43474	0.0317592	0.369673	-3.43663	Pla2g3	Microglia
-6.44987	10.0673	-2.04646	0.0636459	0.369673	-3.88848	Spi1	Microglia
-6.55974	8.25463	-2.65954	0.021059	0.369673	-3.20963	A330033J07Rik	Microglia
0.600765	12.2601	1.22779	0.26535	0.371615	-5.95133	Plcd4	Astrocytes
-1.16853	9.75285	-1.22512	0.266283	0.372041	-5.49001	Jam2	Astrocytes
-3.69039	5.90204	-1.75741	0.115473	0.372516	-4.34489	Pon2	Fibro-like
5.03374	8.56444	1.72173	0.121983	0.374114	-4.25977	Mss51	Fibro-like
3.32785	6.88965	1.71035	0.12413	0.374114	-4.32532	Tcf7l1	Fibro-like
2.73556	4.83081	1.70164	0.125796	0.374114	-4.41292	Gm14858	Fibro-like
2.41492	5.0627	1.71084	0.124038	0.374114	-4.41398	Rnf144a	Fibro-like
1.72153	13.4748	1.70533	0.125088	0.374114	-4.7092	Alx4	Fibro-like
-2.38734	5.66265	-1.70794	0.12459	0.374114	-4.41623	Sidt1	Fibro-like
-2.52117	6.02457	-1.73047	0.120357	0.374114	-4.36795	Amotl1	Fibro-like
-2.53048	5.97474	-1.70286	0.125563	0.374114	-4.4035	2310014F06Rik	Fibro-like
-3.10215	3.52938	-1.73709	0.119141	0.374114	-4.29601	Ccdc191	Fibro-like
-3.52888	7.06285	-1.70388	0.125366	0.374114	-4.32306	Efcc1	Fibro-like
-3.74509	6.17803	-1.70467	0.125215	0.374114	-4.38549	Wnt4	Fibro-like
-4.43534	6.8393	-1.73158	0.120152	0.374114	-4.30501	Smtn	Fibro-like
-5.66165	9.39494	-1.70733	0.124706	0.374114	-4.27342	Ppara	Fibro-like
-5.74983	9.46388	-1.73048	0.120357	0.374114	-4.25213	Cd82	Fibro-like
-5.84723	9.97546	-1.73548	0.119435	0.374114	-4.25712	Il34	Fibro-like
1.24332	7.0738	1.2083	0.272236	0.374166	-5.81331	Itgb8	Astrocytes
0.557396	12.129	1.21136	0.271144	0.374166	-5.93879	Pbxip1	Astrocytes
0.552424	6.96959	1.21164	0.271045	0.374166	-5.81047	Abtb2	Astrocytes
-0.845867	11.4905	-1.21787	0.268836	0.374166	-5.78818	Paqr7	Astrocytes
-0.869242	9.65518	-1.2169	0.269179	0.374166	-5.49063	Cd81	Astrocytes
-1.04939	7.46702	-1.20977	0.271712	0.374166	-5.78371	Ckb	Astrocytes
-1.49124	10.0659	-1.20988	0.271671	0.374166	-5.54132	BC006965	Astrocytes
-0.871481	6.69641	-1.20581	0.273129	0.374522	-5.80704	Tulp3	Astrocytes
-0.784858	8.51597	-1.19941	0.27543	0.376804	-5.54263	Adgrg1	Astrocytes
2.91275	5.47186	1.68698	0.12865	0.376853	-4.44619	Pros1	Fibro-like
-2.39109	5.85586	-1.66964	0.1321	0.376853	-4.45015	Ermard	Fibro-like
-2.58766	5.18832	-1.68149	0.129733	0.376853	-4.45219	Rnpep	Fibro-like
-2.64058	5.59974	-1.67293	0.131438	0.376853	-4.45956	Lyn	Fibro-like
-3.10453	4.86119	-1.67898	0.13023	0.376853	-4.44099	Nt5dc1	Fibro-like
-3.44238	5.35892	-1.67237	0.13155	0.376853	-4.46439	Klhdc8b	Fibro-like
-3.83865	7.76265	-1.66687	0.132658	0.376853	-4.32907	Lepr	Fibro-like
-5.28917	8.54967	-1.66872	0.132286	0.376853	-4.3104	Arhgap28	Fibro-like
-5.78236	10.406	-1.67573	0.130877	0.376853	-4.33217	Scara5	Fibro-like
-0.820114	10.2146	-1.19019	0.278775	0.380499	-5.58213	Kank1	Astrocytes
-3.60857	7.80768	-1.65639	0.134793	0.381025	-4.33787	Enpp2	Fibro-like
-1.09254	7.89619	-1.1834	0.281259	0.383005	-5.70198	Gsap	Astrocytes
-5.08278	10.1348	-1.7426	0.107364	0.383142	-4.22273	Cmtm7	Microglia
0.594075	7.35264	1.18035	0.282381	0.383648	-5.82982	Dzip1l	Astrocytes
2.91671	7.16474	1.64716	0.136699	0.384508	-4.37721	Asap3	Fibro-like
2.92076	5.12303	1.73378	0.108965	0.385082	-4.29898	Hsd17b7	Microglia
-2.9162	6.59787	-1.64217	0.13774	0.385538	-4.41863	Dock6	Fibro-like
0.83558	6.96127	1.16239	0.28907	0.391835	-5.86446	Cnksr3	Astrocytes
-2.81785	4.02968	-1.6266	0.141033	0.392829	-4.43498	Fam227a	Fibro-like
-0.620605	7.70781	-1.15839	0.290578	0.392978	-5.78421	Cspg5	Astrocytes
2.40495	6.02436	1.6189	0.142689	0.39344	-4.49582	Col4a1	Fibro-like
-2.42672	12.964	-1.6213	0.14217	0.39344	-4.70532	Ranbp3l	Fibro-like
-3.40777	6.77913	-1.61599	0.14332	0.39344	-4.43319	Rab3il1	Fibro-like
0.99084	8.88566	1.15279	0.292701	0.394946	-5.55013	Wnt7a	Astrocytes
2.4515	5.23531	1.60845	0.144965	0.396052	-4.53785	Abhd10	Fibro-like
-3.36983	7.14941	-1.71023	0.113346	0.396712	-4.27151	Arhgap4	Microglia
-1.16449	8.447	-1.14332	0.29632	0.398918	-5.61536	Abcd2	Astrocytes
-3.84876	3.72737	-1.69937	0.115419	0.400121	-4.26075	Rps3a1	Microglia
2.34775	6.13217	1.59441	0.148072	0.400707	-4.5139	Clpp	Fibro-like
-2.82296	4.53541	-1.59548	0.147833	0.400707	-4.51195	Antxr2	Fibro-like
-3.44768	7.14694	-1.6921	0.116826	0.401178	-4.29135	Cyp4f13	Microglia
2.53872	6.55767	1.58695	0.14975	0.401441	-4.48197	Nectin2	Fibro-like
-2.71204	11.5718	-1.58729	0.149672	0.401441	-4.52739	4930594M22Rik	Fibro-like
2.30961	5.20291	1.57967	0.151401	0.402412	-4.5701	Gli3	Fibro-like
-2.79742	4.36983	-1.57914	0.151521	0.402412	-4.51512	Ttpal	Fibro-like
3.65907	8.78392	1.56825	0.154025	0.405599	-4.40179	Atp13a4	Fibro-like
2.35768	4.67268	1.56775	0.154142	0.405599	-4.55419	Msantd3	Fibro-like
2.12424	5.28909	1.56265	0.155327	0.406844	-4.59072	Klf9	Fibro-like
-0.898565	8.20809	-1.12409	0.303781	0.408033	-5.68499	Ccdc157	Astrocytes
3.67944	7.7476	1.66921	0.121353	0.409006	-4.29767	Ednrb	Microglia
2.98202	5.49314	1.67394	0.120407	0.409006	-4.3842	Prcp	Microglia
0.556647	7.76267	1.12039	0.305236	0.409058	-5.80921	Rorb	Astrocytes
-2.15676	5.65901	-1.55097	0.158075	0.412151	-4.59706	Hlf	Fibro-like
-0.822233	8.90258	-1.10492	0.311381	0.416349	-5.59898	Lbh	Astrocytes
-2.29275	4.57044	-1.53805	0.161166	0.418299	-4.57844	Dguok	Fibro-like
2.55523	4.80676	1.51628	0.166494	0.420287	-4.62172	Ikzf2	Fibro-like
2.33694	5.28371	1.5217	0.165152	0.420287	-4.63683	Plat	Fibro-like
2.21415	4.87195	1.52324	0.164774	0.420287	-4.61845	Nolc1	Fibro-like
-2.1122	5.72276	-1.51712	0.166286	0.420287	-4.63115	Lhfpl2	Fibro-like
-2.34119	4.81197	-1.51515	0.166776	0.420287	-4.62336	Phyhd1	Fibro-like
-4.48593	7.70609	-1.51961	0.165669	0.420287	-4.47566	Cflar	Fibro-like
-5.21994	9.63687	-1.51391	0.167084	0.420287	-4.46045	Tfpi	Fibro-like
2.88644	6.97433	1.50782	0.168609	0.420418	-4.53288	Arhgef40	Fibro-like
-3.96681	6.94621	-1.50901	0.168311	0.420418	-4.53361	Aldh2	Fibro-like
-0.58668	6.87758	-1.09002	0.317393	0.423429	-5.94072	Tex9	Astrocytes
0.585277	6.59209	1.07228	0.324681	0.432177	-5.93691	Arap2	Astrocytes
2.57328	6.2785	1.48221	0.175151	0.433647	-4.62243	Dse	Fibro-like
-3.10206	8.2038	-1.48045	0.175608	0.433647	-4.49316	Tead3	Fibro-like
-4.14852	10.051	-1.47821	0.176193	0.433647	-4.51011	Prdm6	Fibro-like
-2.47295	4.11111	-1.46986	0.178387	0.435296	-4.60758	Zkscan2	Fibro-like
-2.68243	3.68996	-1.4717	0.1779	0.435296	-4.58171	Ndufab1	Fibro-like
1.27778	13.2984	1.59829	0.136381	0.439606	-4.99442	Hk3	Microglia
1.15144	13.5163	1.61957	0.13171	0.439606	-5.05841	Apbb1ip	Microglia
-2.85393	5.02349	-1.59789	0.136471	0.439606	-4.44998	Stn1	Microglia
-3.15812	6.5262	-1.60251	0.135444	0.439606	-4.419	Htra1	Microglia
-3.41738	4.06738	-1.61296	0.133145	0.439606	-4.36558	Necab3	Microglia
2.92782	11.6984	1.5864	0.139053	0.440133	-4.55893	Cfh	Microglia
-3.90525	8.80776	-1.58788	0.138718	0.440133	-4.36117	Anxa3	Microglia
-0.648	8.32299	-1.05381	0.33241	0.44147	-5.7318	Phkg1	Astrocytes
0.740638	5.8976	1.05057	0.333782	0.442299	-5.76108	Nnt	Astrocytes
0.727684	6.5349	1.04328	0.336882	0.443424	-5.95623	Pfkfb3	Astrocytes
0.666319	12.2231	1.04483	0.336224	0.443424	-6.1385	Emp2	Astrocytes
-0.548519	6.61298	-1.04394	0.336601	0.443424	-5.96913	Cc2d2a	Astrocytes
2.38865	4.23741	1.45246	0.183032	0.44473	-4.6382	Rai2	Fibro-like
0.678417	9.39141	1.03853	0.338919	0.445114	-5.66114	Frmpd1	Astrocytes
-1.53739	12.9121	-1.56381	0.144257	0.448798	-4.89598	Csf3r	Microglia
-4.64831	7.63724	-1.5688	0.143093	0.448798	-4.40364	Cklf	Microglia
0.471333	6.57766	1.02492	0.344802	0.451836	-5.98226	Polr3h	Astrocytes
2.10451	4.94433	1.43046	0.189061	0.453272	-4.72469	Pign	Fibro-like
1.96838	5.59812	1.42506	0.190567	0.453272	-4.73854	Wwtr1	Fibro-like
1.17646	13.6523	1.41959	0.192105	0.453272	-5.11242	Slc6a20b	Fibro-like
-2.00248	4.80042	-1.42208	0.191403	0.453272	-4.72359	Kirrel	Fibro-like
-2.61596	10.4163	-1.4203	0.191903	0.453272	-4.58543	Uaca	Fibro-like
-3.59073	7.65785	-1.4289	0.189497	0.453272	-4.56454	Col26a1	Fibro-like
-3.64629	9.34343	-1.42834	0.18965	0.453272	-4.52985	Cgnl1	Fibro-like
2.72362	4.79716	1.54797	0.148006	0.456562	-4.48681	Ibtk	Microglia
3.47166	7.45932	1.37786	0.204182	0.457208	-4.62523	Pdgfd	Fibro-like
2.23824	6.2864	1.38108	0.203227	0.457208	-4.72747	Pde7b	Fibro-like
2.03581	5.11742	1.40125	0.197332	0.457208	-4.76493	Dnajb12	Fibro-like
1.99813	5.45517	1.40547	0.19612	0.457208	-4.7635	St3gal1	Fibro-like
1.98456	5.15181	1.39084	0.200355	0.457208	-4.77738	Septin9	Fibro-like
1.8995	5.51157	1.39654	0.198696	0.457208	-4.77179	Slc22a5	Fibro-like
1.05551	14.6823	1.39786	0.198312	0.457208	-5.39117	Igf2	Fibro-like
-2.08689	4.77197	-1.38027	0.203467	0.457208	-4.76562	Fam20c	Fibro-like
-2.50155	3.60795	-1.38008	0.203524	0.457208	-4.66989	4931406C07Rik	Fibro-like
-2.58486	7.45881	-1.3825	0.202806	0.457208	-4.62091	Atp1a2	Fibro-like
-2.67208	3.80668	-1.40763	0.1955	0.457208	-4.65132	Sirt2	Fibro-like
-3.37828	7.64538	-1.38626	0.201698	0.457208	-4.60502	Dhrs3	Fibro-like
-3.80745	10.8321	-1.39789	0.198304	0.457208	-4.64317	Cp	Fibro-like
-0.394009	12.2834	-1.00932	0.351648	0.459788	-6.18856	Dio2	Astrocytes
-1.05289	13.5779	-1.53645	0.150784	0.461223	-5.19946	Csf1r	Microglia
3.4721	8.27056	1.52049	0.154709	0.461851	-4.43169	Tgfbr2	Microglia
2.98364	4.34783	1.51	0.157334	0.461851	-4.49087	Prune2	Microglia
2.50673	5.30491	1.5139	0.156354	0.461851	-4.56324	Il6st	Microglia
-0.948366	13.707	-1.51493	0.156094	0.461851	-5.28999	Pld4	Microglia
-3.312	4.67315	-1.52762	0.152945	0.461851	-4.49832	Fgfr3	Microglia
1.95369	5.73381	1.36813	0.20709	0.461907	-4.79169	Utrn	Fibro-like
2.58149	7.44431	1.36141	0.209119	0.462817	-4.64165	Mrc2	Fibro-like
-3.4691	6.30434	-1.36202	0.208935	0.462817	-4.74497	Calcrl	Fibro-like
0.489018	7.27454	0.999235	0.35613	0.46462	-6.02354	Rab31	Astrocytes
0.576465	7.69376	0.992206	0.359281	0.46667	-5.95806	Plce1	Astrocytes
0.485091	6.76424	0.993652	0.358631	0.46667	-6.03315	Ptpn13	Astrocytes
-0.299581	13.2182	-0.989321	0.360581	0.467332	-6.42163	Eva1a	Astrocytes
-0.581544	10.3655	-0.984742	0.362651	0.468987	-5.81465	Hepacam	Astrocytes
3.06706	7.17231	1.34801	0.213219	0.470069	-4.67532	Adhfe1	Fibro-like
3.31803	11.1755	1.49089	0.162218	0.47238	-4.58547	Rubcnl	Microglia
2.19832	4.95781	1.33907	0.21599	0.474347	-4.82219	Klhl26	Fibro-like
-2.38682	4.10448	-1.33146	0.218377	0.475928	-4.74713	Cdc26	Fibro-like
-4.81528	9.14043	-1.33331	0.217794	0.475928	-4.60977	Acss3	Fibro-like
1.95644	4.76216	1.32056	0.221828	0.480219	-4.82666	Cd99l2	Fibro-like
1.26276	14.0978	1.31731	0.222869	0.480219	-5.35209	Cped1	Fibro-like
-2.08015	4.20131	-1.31969	0.222107	0.480219	-4.76936	Slc41a1	Fibro-like
1.90402	5.27269	1.31339	0.224125	0.481111	-4.86129	Pappa2	Fibro-like
2.51345	4.99879	1.46379	0.169363	0.481627	-4.59573	Paqr9	Microglia
-1.15731	13.2506	-1.47083	0.167482	0.481627	-5.143	Laptm5	Microglia
-2.5899	6.26741	-1.46479	0.169095	0.481627	-4.5847	Gm33680	Microglia
2.51747	4.88515	1.45547	0.171609	0.484231	-4.59415	2810407A14Rik	Microglia
2.49455	10.1888	1.29164	0.23122	0.48973	-4.68876	Per3	Fibro-like
-1.7479	5.25443	-1.29058	0.231571	0.48973	-4.88455	Cd81	Fibro-like
-3.51105	9.99232	-1.29408	0.230415	0.48973	-4.67478	Kank2	Fibro-like
-3.60429	8.87934	-1.29653	0.229609	0.48973	-4.6405	Slc38a3	Fibro-like
-0.758046	14.0245	-1.44	0.175853	0.492389	-5.55667	Cd33	Microglia
0.602188	6.80983	0.938825	0.383937	0.493732	-6.08784	Fasn	Astrocytes
0.434094	6.56263	0.938495	0.384093	0.493732	-6.06297	Mapk4	Astrocytes
-1.94365	8.41279	-0.938076	0.384292	0.493732	-5.82454	2810403D21Rik	Astrocytes
-1.02744	10.2375	-0.935911	0.38532	0.493979	-5.84007	Csrp1	Astrocytes
-0.530051	12.6584	-0.932677	0.386859	0.494878	-6.35525	Nherf1	Astrocytes
-4.44053	9.44344	-1.28035	0.234976	0.495098	-4.66053	Cspg4b	Fibro-like
-0.472208	7.47105	-0.928361	0.388921	0.495371	-6.07004	Slc1a2	Astrocytes
-0.526101	6.94622	-0.929497	0.388377	0.495371	-6.09894	Egfr	Astrocytes
-1.39679	12.6827	-1.41023	0.18427	0.495731	-5.01365	Vsir	Microglia
-1.91884	12.4651	-1.41668	0.182418	0.495731	-4.94024	A630001G21Rik	Microglia
-2.97624	4.06127	-1.42134	0.18109	0.495731	-4.55737	Nrde2	Microglia
-2.97662	5.76587	-1.41643	0.182491	0.495731	-4.6686	St3gal4	Microglia
-3.1271	3.99492	-1.41108	0.184025	0.495731	-4.56205	Paics	Microglia
-3.56325	6.84888	-1.40695	0.185218	0.495731	-4.60453	Tcirg1	Microglia
-0.51149	6.3848	-0.925701	0.390196	0.495926	-6.0359	Trp53bp2	Astrocytes
2.80899	4.35548	1.26503	0.240153	0.498634	-4.84006	Tsfm	Fibro-like
1.78908	5.19461	1.26683	0.239539	0.498634	-4.90726	Kat2b	Fibro-like
1.74032	5.2157	1.26921	0.238731	0.498634	-4.90538	Prickle1	Fibro-like
-1.9551	5.22997	-1.26249	0.241021	0.498634	-4.91251	Ak3	Fibro-like
-2.64602	11.9984	-1.26547	0.240005	0.498634	-4.93456	Egflam	Fibro-like
0.519221	11.4972	0.91844	0.393692	0.499296	-6.09486	Gm26862	Astrocytes
2.13725	6.22127	1.25781	0.242627	0.500144	-4.85835	Tns1	Fibro-like
3.63413	7.88967	1.24636	0.246594	0.500331	-4.71461	Plekhg2	Fibro-like
2.3787	10.2786	1.24475	0.247154	0.500331	-4.73607	Neat1	Fibro-like
-2.31894	7.38531	-1.2424	0.247975	0.500331	-4.75454	Ror2	Fibro-like
-2.53001	5.34752	-1.24501	0.247063	0.500331	-4.93102	Kmt5c	Fibro-like
-2.68983	7.96851	-1.254	0.243941	0.500331	-4.70373	Ccnd3	Fibro-like
-3.15376	10.6025	-1.24278	0.247842	0.500331	-4.76556	Cdh5	Fibro-like
-1.9726	4.96957	-1.23896	0.249185	0.501002	-4.92451	Ankrd26	Fibro-like
-1.88359	4.52555	-1.23639	0.25009	0.501058	-4.8872	Gm10516	Fibro-like
0.477124	7.10164	0.910371	0.397605	0.503179	-6.11456	Chsy1	Astrocytes
-0.782026	9.51326	-0.901978	0.401707	0.507284	-5.79392	Il17rd	Astrocytes
2.37136	7.43214	1.21269	0.25857	0.507664	-4.77678	Lypla1	Fibro-like
2.36566	12.2412	1.22103	0.255559	0.507664	-5.02187	Pear1	Fibro-like
2.12202	6.81107	1.21622	0.257292	0.507664	-4.82896	Mertk	Fibro-like
1.23869	13.1572	1.22001	0.255924	0.507664	-5.21368	Vcam1	Fibro-like
-1.66171	5.19657	-1.2164	0.257225	0.507664	-4.95755	Alas1	Fibro-like
-1.83713	4.96805	-1.20982	0.259611	0.507664	-4.95304	Lrrc1	Fibro-like
-3.11942	9.75998	-1.2121	0.258781	0.507664	-4.73146	Lrrk1	Fibro-like
1.15162	13.4769	1.20283	0.262163	0.510904	-5.31204	Slc7a11	Fibro-like
-3.55371	9.86445	-1.38166	0.192662	0.511891	-4.57234	Fermt3	Microglia
3.5423	7.44918	1.36833	0.196685	0.515059	-4.60714	Slc7a7	Microglia
-2.4738	11.333	-1.36991	0.196205	0.515059	-4.74086	Cx3cr1	Microglia
-2.22141	6.99019	-1.19249	0.265979	0.516577	-4.83412	Ttc23	Fibro-like
-2.25117	4.54432	-1.19001	0.266902	0.516613	-4.93363	Kif6	Fibro-like
-3.20227	8.13083	-1.36002	0.199227	0.517991	-4.5842	Vwa5a	Microglia
2.45868	5.97278	1.35356	0.201225	0.519474	-4.72106	Pros1	Microglia
3.21909	8.3949	1.32968	0.208742	0.519556	-4.60203	Pla2g7	Microglia
2.28213	5.4265	1.32576	0.210001	0.519556	-4.7696	Creb3l2	Microglia
2.16421	5.53509	1.33149	0.208165	0.519556	-4.76473	Tor1aip1	Microglia
1.06285	13.3799	1.33944	0.205642	0.519556	-5.36102	Nfam1	Microglia
0.905823	13.9731	1.334	0.207367	0.519556	-5.66174	Gm10790	Microglia
-2.25241	5.65583	-1.32188	0.211248	0.519556	-4.77174	Prdm16	Microglia
-2.38571	4.69437	-1.32553	0.210073	0.519556	-4.70778	A330074H02Rik	Microglia
2.94595	10.6466	1.29155	0.221225	0.520404	-4.71676	Irf8	Microglia
2.81764	10.9491	1.26308	0.230935	0.520404	-4.78668	Pik3r5	Microglia
2.79025	10.3445	1.25461	0.23389	0.520404	-4.71643	Evi2	Microglia
2.48499	4.58059	1.28446	0.223614	0.520404	-4.73566	Alpk1	Microglia
2.38343	4.63399	1.28251	0.224274	0.520404	-4.74307	Dgkq	Microglia
2.26568	4.88449	1.25296	0.234468	0.520404	-4.79843	Gm17750	Microglia
2.11385	5.56309	1.28237	0.224322	0.520404	-4.81414	Ndufa9	Microglia
-1.38835	12.6492	-1.29518	0.220011	0.520404	-5.1375	Ntpcr	Microglia
-1.6118	12.1297	-1.26002	0.231999	0.520404	-5.02647	Abca9	Microglia
-1.68054	11.9769	-1.29806	0.219054	0.520404	-4.94768	Ugt1a6a	Microglia
-2.10551	11.8074	-1.26268	0.231074	0.520404	-4.94631	Dennd1c	Microglia
-2.35147	5.59009	-1.29522	0.219998	0.520404	-4.80077	Ncan	Microglia
-2.56056	6.80713	-1.26182	0.231375	0.520404	-4.74737	Pigv	Microglia
-2.58135	4.2476	-1.25911	0.232317	0.520404	-4.72574	BC002059	Microglia
-2.8992	9.27359	-1.26666	0.229697	0.520404	-4.6557	Ggta1	Microglia
-2.94625	9.70053	-1.30115	0.218027	0.520404	-4.6383	Rnase4	Microglia
-0.493398	11.8499	-0.875115	0.415052	0.523018	-6.21294	Gm9750	Astrocytes
2.29552	6.47657	1.23876	0.239499	0.523252	-4.7954	Kcnk13	Microglia
1.76491	11.851	1.24167	0.238462	0.523252	-4.978	Naip2	Microglia
-2.68408	7.76597	-1.23317	0.241501	0.523252	-4.71239	Lrp5	Microglia
-3.12633	7.62368	-1.23474	0.240937	0.523252	-4.71884	Gm26512	Microglia
-2.16954	5.64249	-1.2234	0.245035	0.526258	-4.87025	Edem2	Microglia
-2.26368	4.77771	-1.22136	0.24578	0.526258	-4.81632	Ttf1	Microglia
2.61482	9.10497	1.16602	0.275953	0.526839	-4.74663	Fam107a	Fibro-like
2.16137	7.48658	1.16889	0.27486	0.526839	-4.80986	Creb3l1	Fibro-like
-1.63918	5.56954	-1.16927	0.274714	0.526839	-5.00074	Kcnk2	Fibro-like
-1.84719	4.37589	-1.16772	0.275305	0.526839	-4.93483	Arhgef10l	Fibro-like
-2.51103	5.42248	-1.16381	0.276798	0.526839	-5.00972	Krcc1	Fibro-like
2.09014	7.04357	1.15775	0.279132	0.527762	-4.85988	Aldh1l1	Fibro-like
1.92268	4.82996	1.15976	0.278357	0.527762	-4.99063	Grb10	Fibro-like
1.3089	9.25841	0.865717	0.419798	0.527873	-5.81677	Adamts19	Astrocytes
1.60662	5.07716	1.15439	0.28043	0.528466	-5.01282	Gng12	Fibro-like
0.433673	6.59278	0.862995	0.42118	0.528486	-6.13628	Trim9	Astrocytes
1.84275	11.7752	1.15188	0.281405	0.52856	-5.00927	D630003M21Rik	Fibro-like
-0.825757	9.66188	-0.857666	0.423895	0.530767	-5.84203	Nsdhl	Astrocytes
-0.546103	10.8048	-0.850381	0.427629	0.53431	-6.013	Pdgfrb	Astrocytes
-1.22647	13.1701	-1.14115	0.2856	0.534681	-5.29888	Col13a1	Fibro-like
-1.8609	4.15205	-1.13798	0.286848	0.535262	-4.93486	Igdcc4	Fibro-like
2.32186	5.99684	1.12969	0.290135	0.535383	-5.00528	Gm49359	Fibro-like
1.93043	5.87456	1.13469	0.28815	0.535383	-5.01264	B4galt1	Fibro-like
-2.01785	3.7626	-1.129	0.290408	0.535383	-4.91109	5530601H04Rik	Fibro-like
-2.24526	7.5324	-1.12836	0.290663	0.535383	-4.83983	Adgra2	Fibro-like
-1.66584	5.07743	-1.1256	0.291767	0.535688	-5.03988	Idh2	Fibro-like
2.20827	5.31301	1.19222	0.256588	0.53677	-4.89623	Pdgfd	Microglia
1.56647	11.9596	1.2012	0.253219	0.53677	-5.04525	Lcp2	Microglia
-2.02814	5.12581	-1.19238	0.256529	0.53677	-4.88138	Plpp3	Microglia
-3.19321	7.7709	-1.19913	0.25399	0.53677	-4.74104	Fabp7	Microglia
2.29219	5.63706	1.17217	0.264241	0.538147	-4.91925	Ankrd54	Microglia
-1.1644	12.8248	-1.17752	0.262179	0.538147	-5.3263	Pik3cg	Microglia
-2.00489	5.14407	-1.18319	0.260013	0.538147	-4.89169	Daam2	Microglia
-2.43913	7.31242	-1.17114	0.264638	0.538147	-4.79217	Cflar	Microglia
-2.6051	10.6001	-1.17516	0.263087	0.538147	-4.81585	Unc93b1	Microglia
1.95016	5.75319	1.16728	0.266131	0.538177	-4.91863	Heatr5a	Microglia
-1.97211	5.78924	-1.15614	0.270486	0.54396	-4.92703	Notch1	Microglia
-1.75902	4.35876	-1.10917	0.298399	0.546108	-4.98595	Arhgef10	Fibro-like
-0.420161	7.16849	-0.82116	0.442846	0.552156	-6.19058	Arhgef40	Astrocytes
2.56964	8.06622	1.09522	0.304122	0.554803	-4.82818	Echdc2	Fibro-like
3.92029	7.67869	1.08893	0.306729	0.554869	-4.85962	Loxl2	Fibro-like
2.80914	9.5028	1.0794	0.310717	0.554869	-4.82345	Eci2	Fibro-like
2.28582	6.41778	1.09179	0.305542	0.554869	-4.98772	Glb1l	Fibro-like
2.00427	6.54311	1.08164	0.309773	0.554869	-4.97898	Rnf43	Fibro-like
1.58983	5.67639	1.08003	0.310449	0.554869	-5.07832	Col15a1	Fibro-like
0.999032	14.006	1.08348	0.309003	0.554869	-5.58513	Slc13a4	Fibro-like
-2.06493	4.21789	-1.07651	0.311932	0.554869	-4.9972	Rexo1	Fibro-like
-3.20429	7.03202	-1.07672	0.311842	0.554869	-4.92991	Ppp4r1l-ps	Fibro-like
2.06741	11.1407	1.11845	0.285617	0.555444	-4.95338	Cd86	Microglia
1.044	13.0596	1.11186	0.288326	0.555444	-5.48305	Fcgr1	Microglia
-0.71374	13.6824	-1.13011	0.280866	0.555444	-5.74218	Inpp5d	Microglia
-0.840598	13.3354	-1.11668	0.286341	0.555444	-5.59296	Itgam	Microglia
-2.08434	4.58885	-1.11659	0.286381	0.555444	-4.88828	Gli2	Microglia
-2.10724	4.59539	-1.13687	0.278143	0.555444	-4.87154	Chst10	Microglia
-2.13329	5.81376	-1.11874	0.285496	0.555444	-4.9597	Prkcd	Microglia
-2.33468	7.55713	-1.11168	0.288403	0.555444	-4.82557	Plcg2	Microglia
-1.58358	4.57648	-1.07274	0.313527	0.555975	-5.04447	Gsap	Fibro-like
-0.281624	12.9222	-0.80786	0.449901	0.558859	-6.53446	Fabp7	Astrocytes
-0.550874	6.44678	-0.807461	0.450114	0.558859	-6.15479	Afg1l	Astrocytes
-1.77617	6.19593	-1.06646	0.316195	0.55897	-5.03868	Gm6145	Fibro-like
-2.57942	8.31921	-1.10218	0.292344	0.560069	-4.7906	Entpd1	Microglia
-2.00064	4.68523	-1.06255	0.317862	0.560183	-5.06545	Gpr180	Fibro-like
2.10076	6.96277	1.05591	0.320713	0.563467	-4.95386	Gm33989	Fibro-like
-2.24404	5.15016	-1.09345	0.296004	0.564112	-4.97363	5430405H02Rik	Microglia
1.82677	6.03102	1.08915	0.297821	0.56462	-4.96814	Scamp2	Microglia
-1.48431	5.81418	-1.04737	0.32441	0.564751	-5.09724	Lef1	Fibro-like
-1.7041	4.35699	-1.05008	0.323235	0.564751	-5.03744	Pccb	Fibro-like
-1.8078	4.25828	-1.0481	0.324093	0.564751	-5.02666	Ggact	Fibro-like
0.381102	7.60887	0.790578	0.459187	0.56893	-6.16129	Arhgef4	Astrocytes
1.95633	7.58459	1.03769	0.328642	0.569382	-4.90789	Col1a2	Fibro-like
1.08055	13.0432	1.03446	0.330062	0.569382	-5.3728	Gjb6	Fibro-like
-1.66066	11.4582	-1.03465	0.329976	0.569382	-5.06316	Cpq	Fibro-like
-2.10622	6.39714	-1.07284	0.304781	0.572867	-4.95046	Acsbg1	Microglia
-2.88507	10.1209	-1.0716	0.305319	0.572867	-4.84967	Blnk	Microglia
1.77948	5.12419	1.06762	0.307037	0.573136	-4.99355	Fkbp5	Microglia
-0.470036	8.32425	-0.781484	0.464128	0.573849	-5.97712	Prdm16	Astrocytes
1.72571	5.2733	1.05925	0.310676	0.574041	-5.01394	Cdk6	Microglia
-2.21546	7.41922	-1.05962	0.310517	0.574041	-4.87601	Ifngr1	Microglia
-1.36555	11.9765	-1.02185	0.335655	0.575553	-5.16257	Bmp6	Fibro-like
-1.95736	3.88952	-1.02297	0.335152	0.575553	-5.00761	Srp68	Fibro-like
0.5266	9.91245	0.775754	0.46726	0.576515	-5.93509	Malat1	Astrocytes
-1.59469	4.37319	-1.01417	0.339094	0.57799	-5.06995	Adgrv1	Fibro-like
-2.14475	6.90458	-1.01416	0.339101	0.57799	-4.99361	Fam114a1	Fibro-like
-0.430632	11.5743	-0.762148	0.474758	0.584546	-6.2458	Tnfaip8	Astrocytes
0.977599	8.09754	0.756298	0.478007	0.587322	-6.04924	Trp53	Astrocytes
2.57166	9.76754	1.03207	0.32272	0.587351	-4.85877	P2ry12	Microglia
1.99798	10.9637	1.03403	0.321841	0.587351	-4.99423	Gpr183	Microglia
-1.20127	13.244	-1.03739	0.320336	0.587351	-5.63384	Ugt1a8	Microglia
2.54232	9.51464	1.02559	0.325641	0.589718	-4.85267	Rasgrp3	Microglia
1.47302	5.83028	0.991798	0.349271	0.590622	-5.14365	Peli2	Fibro-like
-1.36918	11.8769	-0.989567	0.350299	0.590622	-5.17262	Vstm4	Fibro-like
-1.53015	6.28184	-0.988806	0.35065	0.590622	-5.09341	Lrp5	Fibro-like
-2.0345	6.77817	-0.994833	0.347878	0.590622	-5.02215	Rin2	Fibro-like
-0.497079	9.55299	-0.747862	0.482719	0.591882	-5.92349	Soat1	Astrocytes
-0.493965	8.10553	-0.736891	0.488895	0.598214	-6.06221	Lama2	Astrocytes
0.455162	10.4471	0.72881	0.493479	0.600094	-6.04758	Prdx6	Astrocytes
-0.348751	12.0482	-0.730813	0.49234	0.600094	-6.37875	Axl	Astrocytes
-0.510572	12.426	-0.729504	0.493084	0.600094	-6.47094	Folh1	Astrocytes
-0.385861	10.9353	-0.720606	0.498161	0.604545	-6.14296	Scara3	Astrocytes
-1.06102	12.825	-1.00355	0.335722	0.604964	-5.50072	Myo1f	Microglia
-1.69411	5.48429	-0.990175	0.341949	0.613149	-5.08156	Hepacam	Microglia
-1.84046	6.49742	-0.977646	0.347858	0.613821	-5.01828	Dab2	Microglia
-1.85283	6.06868	-0.977186	0.348076	0.613821	-5.05871	Gpam	Microglia
-2.11475	4.98016	-0.978997	0.347217	0.613821	-5.0505	Zgrf1	Microglia
-2.28009	8.23916	-0.975098	0.349068	0.613821	-4.88714	Rab3il1	Microglia
-1.68889	5.08764	-0.97106	0.350993	0.614238	-5.0697	Pcx	Microglia
2.33502	8.3003	0.962155	0.355265	0.615792	-4.893	Ehd4	Microglia
1.69373	5.22432	0.962223	0.355232	0.615792	-5.09071	Sbno2	Microglia
0.316045	6.85685	0.694308	0.513373	0.621728	-6.29383	Igsf11	Astrocytes
-2.19628	7.51831	-0.944208	0.371682	0.622376	-4.98426	Gxylt2	Fibro-like
-2.38139	8.4841	-0.946457	0.370599	0.622376	-4.91789	Rassf2	Fibro-like
1.7407	4.97675	0.946659	0.362786	0.625849	-5.07545	Il20rb	Microglia
1.59918	11.2005	0.92763	0.372176	0.627579	-5.12445	Gpr160	Microglia
-1.58853	5.07289	-0.938547	0.366768	0.627579	-5.09346	Elf1	Microglia
-1.72436	4.85986	-0.92716	0.37241	0.627579	-5.07527	Gmpr	Microglia
-1.72963	5.0325	-0.932297	0.369857	0.627579	-5.09345	Man2b1	Microglia
-1.82649	4.46255	-0.935671	0.368187	0.627579	-5.01702	Lrsam1	Microglia
-1.61372	4.90637	-0.91536	0.37832	0.628805	-5.09024	Ptn	Microglia
-1.63334	5.87496	-0.915676	0.378161	0.628805	-5.12373	1700028E10Rik	Microglia
-2.30341	8.44236	-0.916233	0.37788	0.628805	-4.91762	Itgb5	Microglia
1.99732	7.72458	0.900877	0.385662	0.631362	-4.97068	Fli1	Microglia
-1.45338	5.53161	-0.905566	0.383275	0.631362	-5.14868	Igfbpl1	Microglia
-1.5372	5.05576	-0.903519	0.384316	0.631362	-5.11805	Gm3764	Microglia
-1.94017	7.47034	-0.898659	0.386796	0.631362	-4.99043	Sh3bp1	Microglia
0.773481	14.0694	0.929112	0.379008	0.631374	-5.74809	Gm30624	Fibro-like
-1.45038	11.2146	-0.928583	0.379266	0.631374	-5.11035	Cyp2d22	Fibro-like
0.391164	7.30438	0.677048	0.523521	0.632722	-6.29648	Parva	Astrocytes
1.53305	6.37849	0.922904	0.382052	0.632802	-5.13267	Lima1	Fibro-like
-1.3447	4.7978	-0.922315	0.382341	0.632802	-5.19476	Pcx	Fibro-like
-1.35012	5.31256	-0.919896	0.383532	0.632939	-5.22546	Rassf8	Fibro-like
-0.34506	7.78054	-0.673798	0.525447	0.633753	-6.20187	Ttyh1	Astrocytes
0.519838	8.0675	0.668294	0.528718	0.635106	-6.12221	Idh2	Astrocytes
-0.312776	7.28012	-0.668784	0.528426	0.635106	-6.30386	Tnfrsf19	Astrocytes
-0.398137	7.18957	-0.66575	0.530234	0.635636	-6.31036	Fam228b	Astrocytes
-0.495113	7.48669	-0.663903	0.531337	0.635669	-6.28384	Ncan	Astrocytes
0.375202	6.56233	0.660666	0.533273	0.636696	-6.29113	Cdh20	Astrocytes
-1.5624	4.87976	-0.886547	0.393024	0.638663	-5.10802	Dnajc16	Microglia
-1.43044	5.71153	-0.879828	0.396508	0.641462	-5.16184	Etv4	Microglia
1.26401	5.69186	0.906987	0.389935	0.641651	-5.22393	Fstl1	Fibro-like
-0.344693	7.46306	-0.649479	0.539999	0.643426	-6.29778	Scd2	Astrocytes
1.42981	5.73064	0.873865	0.399618	0.643633	-5.16529	Rbpj	Microglia
1.46046	6.35941	0.899663	0.393602	0.645824	-5.15319	Lhfp	Fibro-like
2.20396	6.81304	0.878381	0.404398	0.6517	-5.10686	Smo	Fibro-like
1.72638	7.67937	0.884651	0.401196	0.6517	-5.01099	Sema3a	Fibro-like
1.30767	5.57139	0.879102	0.404029	0.6517	-5.25275	Il6ra	Fibro-like
1.30103	5.53892	0.876871	0.405172	0.6517	-5.25571	Immp1l	Fibro-like
-1.32066	5.29389	-0.886376	0.400318	0.6517	-5.25193	Slc38a6	Fibro-like
-1.45807	4.10986	-0.879063	0.404049	0.6517	-5.14137	Cald1	Fibro-like
-1.63077	7.21133	-0.883613	0.401725	0.6517	-5.05978	Wipf1	Fibro-like
-0.398284	7.04379	-0.63351	0.549692	0.653658	-6.3371	St6gal1	Astrocytes
-0.31841	7.28383	-0.629304	0.552263	0.65516	-6.33095	Glud1	Astrocytes
-0.350909	6.92211	-0.62782	0.553172	0.65516	-6.34177	Nxn	Astrocytes
1.65381	7.02428	0.869089	0.409178	0.656021	-5.0906	Htra1	Fibro-like
-2.03355	8.48926	-0.867195	0.410157	0.656021	-4.97039	Pdgfrl	Fibro-like
1.79591	10.7655	0.854819	0.409663	0.656905	-5.09446	Ptgs1	Microglia
-0.24649	12.18	-0.622593	0.556381	0.657642	-6.48812	Gm49164	Astrocytes
0.377313	14.3573	0.848972	0.41278	0.658366	-6.35533	Fyb	Microglia
-1.37253	5.54435	-0.846335	0.414192	0.658366	-5.19233	Zfp710	Microglia
1.63121	4.76697	0.838918	0.418178	0.658794	-5.12633	Ap1s1	Microglia
1.55437	4.61026	0.835198	0.420187	0.658794	-5.10741	Eftud2	Microglia
-1.51852	4.72213	-0.832403	0.421701	0.658794	-5.12462	Krcc1	Microglia
-1.61825	5.32329	-0.838237	0.418545	0.658794	-5.19166	Adgrv1	Microglia
0.283435	7.1445	0.614255	0.561523	0.661076	-6.34745	Lrig1	Astrocytes
-0.29648	6.67479	-0.615481	0.560765	0.661076	-6.33741	Cdc14a	Astrocytes
1.41897	5.18398	0.819191	0.428904	0.661598	-5.19338	Cep128	Microglia
-0.906747	12.4475	-0.822032	0.427349	0.661598	-5.52633	Ncf2	Microglia
-2.03874	9.01844	-0.819111	0.428948	0.661598	-4.97229	Sipa1	Microglia
1.79902	7.4866	0.785269	0.447769	0.662552	-5.06238	Nfatc1	Microglia
1.66628	6.55731	0.787923	0.446273	0.662552	-5.14764	Mpi	Microglia
0.554658	13.7423	0.80768	0.435246	0.662552	-6.07709	Mrc1	Microglia
-1.21685	11.7657	-0.787874	0.446301	0.662552	-5.35587	Hck	Microglia
-1.35089	5.75673	-0.791833	0.444077	0.662552	-5.22172	Tns3	Microglia
-1.38129	5.33188	-0.791554	0.444233	0.662552	-5.2246	Paqr8	Microglia
-1.57687	6.56719	-0.790912	0.444594	0.662552	-5.14464	Pnpla7	Microglia
-1.61204	7.07858	-0.796688	0.441359	0.662552	-5.0902	Rin3	Microglia
-1.71777	6.44403	-0.792903	0.443477	0.662552	-5.15631	Eci2	Microglia
-1.74698	10.6601	-0.79744	0.440939	0.662552	-5.11454	Casp8	Microglia
-0.308517	7.81436	-0.606409	0.566388	0.665478	-6.23722	Slco1c1	Astrocytes
-1.27884	5.87461	-0.76973	0.456585	0.666662	-5.22736	Phyhd1	Microglia
-1.34602	4.91872	-0.775899	0.453072	0.666662	-5.18948	Mthfs	Microglia
-1.47134	5.86768	-0.76579	0.458838	0.666662	-5.23057	Pld1	Microglia
-1.87684	7.66337	-0.765257	0.459144	0.666662	-5.06087	Otulinl	Microglia
-1.89103	9.90263	-0.76428	0.459703	0.666662	-5.04289	Aqp4	Microglia
0.715539	10.0229	0.600039	0.570358	0.667033	-6.07366	Ccnd3	Astrocytes
-0.203381	13.3772	-0.597049	0.572226	0.667033	-6.76294	Vcam1	Astrocytes
-0.247037	13.0624	-0.601782	0.56927	0.667033	-6.71453	Scrg1	Astrocytes
-0.359407	6.81755	-0.598407	0.571377	0.667033	-6.35882	Nphp1	Astrocytes
-1.23179	4.7395	-0.846633	0.420892	0.669573	-5.24724	Ccdc162	Fibro-like
-1.27261	4.75323	-0.846476	0.420975	0.669573	-5.24872	Pcnt	Fibro-like
1.45108	4.75323	0.843766	0.422404	0.669979	-5.25073	Tnip2	Fibro-like
2.33095	6.55397	0.839181	0.424831	0.671962	-5.16846	Tgfb1i1	Fibro-like
0.333599	11.1401	0.582521	0.581358	0.676344	-6.27981	Mamdc2	Astrocytes
-0.502703	13.6276	-0.746665	0.469875	0.678708	-6.06554	P2ry6	Microglia
0.324723	8.01213	0.572162	0.587922	0.681298	-6.20051	Mgll	Astrocytes
-0.856368	8.53727	-0.572795	0.58752	0.681298	-6.08163	Rbm20	Astrocytes
-1.12033	5.27537	-0.820933	0.434583	0.6836	-5.30126	Rhobtb1	Fibro-like
-1.38924	6.51987	-0.821491	0.434282	0.6836	-5.186	Arhgap6	Fibro-like
1.08591	11.5836	0.733926	0.477317	0.686732	-5.34765	Cd38	Microglia
1.40942	4.77855	0.814584	0.438012	0.687101	-5.27454	Eif4enif1	Fibro-like
-1.18647	5.02372	-0.810585	0.440181	0.688612	-5.2986	Rpa1	Fibro-like
-0.560985	8.9788	-0.559167	0.596217	0.689404	-6.0457	Hsdl2	Astrocytes
-0.606641	7.73023	-0.557555	0.597251	0.689404	-6.29334	Coa8	Astrocytes
-1.28987	4.4606	-0.796749	0.447743	0.692756	-5.24862	B130024G19Rik	Fibro-like
-1.30919	5.62409	-0.801112	0.445349	0.692756	-5.30844	Zfp260	Fibro-like
-1.4832	10.9316	-0.79547	0.448446	0.692756	-5.16174	Aox1	Fibro-like
-1.54091	7.73422	-0.794653	0.448896	0.692756	-5.06469	Bicc1	Fibro-like
-1.8013	8.83048	-0.79692	0.447648	0.692756	-5.00373	Pld1	Fibro-like
1.18533	11.1276	0.716973	0.487333	0.694379	-5.25598	Rcsd1	Microglia
0.597535	13.1895	0.719893	0.485599	0.694379	-5.88061	Trem2	Microglia
-1.19057	5.38972	-0.715257	0.488354	0.694379	-5.27712	Il6ra	Microglia
-0.268127	7.64359	-0.54726	0.603877	0.695694	-6.32435	Nhsl1	Astrocytes
-0.254007	7.09496	-0.543548	0.606276	0.697099	-6.39321	Dele1	Astrocytes
1.49462	6.70816	0.701666	0.496487	0.699236	-5.18438	Slc7a2	Microglia
1.2745	5.17513	0.699928	0.497533	0.699236	-5.26965	Lhfpl2	Microglia
-1.69013	9.17291	-0.703889	0.495151	0.699236	-5.04082	Slc29a3	Microglia
-1.11638	11.8711	-0.784511	0.454503	0.699519	-5.33162	Steap3	Fibro-like
0.333064	6.55812	0.53838	0.609625	0.69959	-6.36925	Itga6	Astrocytes
1.39026	6.24305	0.695572	0.50016	0.700223	-5.23778	Ampd3	Microglia
-1.13897	5.82718	-0.690703	0.503106	0.70165	-5.28121	Irak2	Microglia
-0.249324	6.77811	-0.530838	0.614532	0.703853	-6.39843	Angpt1	Astrocytes
-0.405105	12.0475	-0.524994	0.618349	0.706855	-6.51744	Gm29521	Astrocytes
0.37222	9.53299	0.523055	0.619618	0.706939	-6.07176	Mvk	Astrocytes
-0.445866	9.57027	-0.520664	0.621185	0.707361	-6.07525	Gm29394	Astrocytes
0.17217	13.1481	0.512252	0.626716	0.710226	-6.78515	Cybrd1	Astrocytes
-0.283218	7.15912	-0.511734	0.627058	0.710226	-6.40942	Gramd1c	Astrocytes
-0.408273	11.3003	-0.511357	0.627306	0.710226	-6.35591	Notch3	Astrocytes
-1.10657	5.91002	-0.76794	0.463767	0.711857	-5.30713	Tmem132c	Fibro-like
-0.311013	8.15508	-0.506017	0.630833	0.712853	-6.20183	Eya1	Astrocytes
-1.11724	5.33549	-0.764274	0.465833	0.713111	-5.34187	Coq3	Fibro-like
-1.85205	7.05087	-0.760769	0.467814	0.714229	-5.16023	Slc7a2	Fibro-like
0.673269	12.7589	0.671616	0.514755	0.715156	-5.74164	Dock2	Microglia
1.26866	4.64384	0.668339	0.516771	0.715227	-5.21509	Mms19	Microglia
-0.510751	7.33409	-0.499434	0.635195	0.716413	-6.40642	Smoc1	Astrocytes
1.28402	4.91973	0.754987	0.471094	0.717319	-5.32945	Mcmbp	Fibro-like
-0.354492	7.8214	-0.496082	0.637423	0.717556	-6.30076	Tcf7l1	Astrocytes
1.5301	10.3151	0.726388	0.487539	0.719975	-5.12362	Pamr1	Fibro-like
1.38437	6.85746	0.744655	0.476993	0.719975	-5.19229	Nxn	Fibro-like
1.30154	7.20318	0.728101	0.486544	0.719975	-5.16266	Mrpl13	Fibro-like
1.20888	5.1181	0.735227	0.482417	0.719975	-5.35631	Serpine2	Fibro-like
1.15688	6.57293	0.725787	0.487888	0.719975	-5.24138	Lsamp	Fibro-like
1.15337	5.089	0.738579	0.480484	0.719975	-5.35251	Ints9	Fibro-like
1.07467	5.99997	0.742844	0.478031	0.719975	-5.31377	Yap1	Fibro-like
-1.02723	5.47448	-0.734138	0.483046	0.719975	-5.36048	Phkb	Fibro-like
-1.06377	5.03712	-0.731056	0.484829	0.719975	-5.35464	Resf1	Fibro-like
-1.12341	11.2518	-0.721321	0.490491	0.719975	-5.26206	Nid1	Fibro-like
-1.28695	6.27611	-0.723284	0.489346	0.719975	-5.28891	Gja1	Fibro-like
-1.60645	8.01646	-0.748163	0.474984	0.719975	-5.06924	Nynrin	Fibro-like
-2.12406	7.67019	-0.736782	0.48152	0.719975	-5.10597	Fzd6	Fibro-like
-2.57343	8.02171	-0.722431	0.489842	0.719975	-5.08362	Pltp	Fibro-like
1.60671	7.64121	0.650456	0.527853	0.720324	-5.1256	4932438H23Rik	Microglia
1.41108	7.60701	0.64973	0.528306	0.720324	-5.12863	Pik3cd	Microglia
-0.430713	13.6345	-0.650729	0.527683	0.720324	-6.13667	Adgre1	Microglia
-1.18805	4.84884	-0.649629	0.528369	0.720324	-5.25541	Ston2	Microglia
1.4665	6.01626	0.716438	0.493346	0.720461	-5.32907	Spsb1	Fibro-like
1.09437	5.00498	0.717871	0.492506	0.720461	-5.36085	Srr	Fibro-like
1.22258	6.2115	0.711695	0.496129	0.721964	-5.30563	Hibch	Fibro-like
-0.970544	5.2492	-0.710379	0.496903	0.721964	-5.3773	Glul	Fibro-like
0.269836	6.51317	0.484609	0.645078	0.723816	-6.39036	Arhgap31	Astrocytes
-0.621199	8.89924	-0.484078	0.645433	0.723816	-6.09099	Iqck	Astrocytes
-1.06182	6.06999	-0.7047	0.500252	0.724482	-5.32939	Ptk7	Fibro-like
-1.21057	4.65617	-0.703141	0.501174	0.724482	-5.33588	Cfap44	Fibro-like
-1.27012	5.11625	-0.628918	0.541381	0.732574	-5.30354	Jam2	Microglia
-1.36949	7.14363	-0.631994	0.539437	0.732574	-5.1783	E230029C05Rik	Microglia
1.25937	5.76119	0.686398	0.511142	0.733667	-5.37493	Gm27003	Fibro-like
1.21388	6.82144	0.685997	0.511382	0.733667	-5.23213	Rassf1	Fibro-like
-1.01801	5.88181	-0.687298	0.510603	0.733667	-5.36283	Pard6g	Fibro-like
0.246584	11.7922	0.468585	0.65585	0.734105	-6.48874	Lair1	Astrocytes
1.04795	5.18398	0.62231	0.545569	0.734998	-5.31501	Reep3	Microglia
0.838496	12.4474	0.61656	0.549229	0.734998	-5.66685	Ikzf1	Microglia
-1.27923	7.50876	-0.618152	0.548215	0.734998	-5.15233	Nlrc5	Microglia
0.49142	7.89575	0.464878	0.658355	0.735516	-6.29435	Mxd4	Astrocytes
0.172168	12.6481	0.45579	0.664517	0.738213	-6.70278	Dbi	Astrocytes
-0.195041	12.4398	-0.458629	0.662589	0.738213	-6.64873	Acsbg1	Astrocytes
-0.205983	7.07175	-0.457583	0.663299	0.738213	-6.44123	Mras	Astrocytes
-0.431845	13.4755	-0.60852	0.55437	0.738342	-6.085	Il10ra	Microglia
-1.06203	6.06725	-0.606315	0.555785	0.738342	-5.30533	Cradd	Microglia
1.02863	5.33367	0.675782	0.517526	0.738768	-5.39984	Smad3	Fibro-like
-1.38506	7.54983	-0.675862	0.517478	0.738768	-5.15318	Ptpn14	Fibro-like
-0.804419	12.4934	-0.597252	0.561619	0.739291	-5.69359	Mlxipl	Microglia
-1.09645	6.23074	-0.595746	0.562592	0.739291	-5.29401	0610040J01Rik	Microglia
-1.1187	6.24664	-0.596591	0.562046	0.739291	-5.29184	Kank1	Microglia
1.24992	6.14469	0.667977	0.52225	0.74338	-5.3418	Kank1	Fibro-like
-1.14322	4.61413	-0.666149	0.52336	0.74338	-5.35347	Hepacam	Fibro-like
0.458284	6.55526	0.444346	0.672318	0.745478	-6.4194	Ctnna3	Astrocytes
1.14674	6.89208	0.657842	0.528424	0.745529	-5.24006	Tgfbr2	Fibro-like
-1.25847	10.8299	-0.659741	0.527264	0.745529	-5.22957	Lpar1	Fibro-like
-1.32942	7.82115	-0.657244	0.52879	0.745529	-5.13573	Arhgap24	Fibro-like
0.409183	9.82979	0.44178	0.674072	0.746024	-6.1394	St3gal4	Astrocytes
-1.28702	8.08901	-0.584571	0.569839	0.74612	-5.12199	Skap2	Microglia
-0.907391	5.12486	-0.648599	0.534093	0.747469	-5.4114	Axin2	Fibro-like
-0.908777	5.53614	-0.650286	0.533056	0.747469	-5.41154	Col23a1	Fibro-like
-1.08969	6.59307	-0.651791	0.532131	0.747469	-5.28256	St6gal1	Fibro-like
0.988215	4.99054	0.573721	0.576923	0.747698	-5.31556	Ifngr2	Microglia
0.389386	13.6732	0.567801	0.580808	0.747698	-6.20805	Cyth4	Microglia
-0.951455	11.5887	-0.563909	0.583369	0.747698	-5.44825	Apobec3	Microglia
-1.1112	6.52455	-0.571226	0.578559	0.747698	-5.27393	Il18	Microglia
-1.22697	4.87602	-0.569119	0.579942	0.747698	-5.30126	Arap1	Microglia
-1.55753	8.16452	-0.566772	0.581485	0.747698	-5.12434	Gm42047	Microglia
-0.440138	8.22741	-0.436998	0.67735	0.74825	-6.22032	Gpld1	Astrocytes
1.45661	9.97236	0.643918	0.536978	0.749669	-5.13692	Col5a2	Fibro-like
-1.19674	6.91105	-0.637914	0.540692	0.751982	-5.24889	Dab2	Fibro-like
-1.90164	8.97913	-0.636984	0.541269	0.751982	-5.08947	Ston1	Fibro-like
-1.021	4.94615	-0.554348	0.589687	0.753144	-5.31862	Tmem104	Microglia
-1.00252	5.43442	-0.629109	0.546166	0.753287	-5.42695	Jcad	Fibro-like
-1.07587	6.97064	-0.630993	0.544992	0.753287	-5.24563	Plpp3	Fibro-like
-1.17407	7.18618	-0.630919	0.545038	0.753287	-5.21994	Deptor	Fibro-like
0.415373	8.59553	0.421868	0.687769	0.755523	-6.1521	Prkcd	Astrocytes
0.213333	6.84229	0.423339	0.686753	0.755523	-6.45732	Hacd2	Astrocytes
-0.278061	8.34745	-0.422204	0.687536	0.755523	-6.20074	Slc15a2	Astrocytes
1.65333	7.85888	0.620007	0.551858	0.759304	-5.15139	Anxa5	Fibro-like
-0.26709	9.76475	-0.413517	0.693553	0.760463	-6.14547	Mertk	Astrocytes
0.26348	12.7328	0.402406	0.701282	0.767514	-6.75023	Celrr	Astrocytes
-0.876264	5.4054	-0.533811	0.603378	0.767936	-5.377	Gsap	Microglia
-0.224758	7.43464	-0.395998	0.705758	0.770985	-6.44621	Disc1	Astrocytes
-1.46292	8.72511	-0.523139	0.610556	0.774363	-5.11701	Tnfaip8	Microglia
-0.922309	5.86064	-0.599793	0.564624	0.775001	-5.41651	Tns3	Fibro-like
1.43684	7.17646	0.587652	0.572372	0.77797	-5.24347	Pik3ip1	Fibro-like
1.38182	9.60883	0.583615	0.574962	0.77797	-5.1367	Cpt1a	Fibro-like
1.23976	8.96176	0.585224	0.573929	0.77797	-5.11404	Malat1	Fibro-like
-0.839492	4.96587	-0.585422	0.573802	0.77797	-5.4369	Afap1	Fibro-like
-0.898482	5.28479	-0.585344	0.573852	0.77797	-5.45234	Lrrk2	Fibro-like
-0.989852	4.3059	-0.585158	0.573972	0.77797	-5.35613	Tango6	Fibro-like
-0.863696	5.13228	-0.579048	0.577899	0.780096	-5.45131	Prdm16	Fibro-like
-0.879977	5.16235	-0.57464	0.580742	0.781346	-5.45499	Gmfb	Fibro-like
-0.942213	6.29619	-0.573371	0.581562	0.781346	-5.37272	Cyp7b1	Fibro-like
0.426692	8.52245	0.378309	0.71818	0.783108	-6.18439	Adgrv1	Astrocytes
1.19625	8.63524	0.563724	0.587816	0.78387	-5.1306	Elf1	Fibro-like
1.09916	6.1423	0.563018	0.588276	0.78387	-5.40066	Lonrf3	Fibro-like
1.06921	6.65307	0.562009	0.588932	0.78387	-5.32163	Cd9	Fibro-like
-0.893427	4.92509	-0.565984	0.586348	0.78387	-5.44392	Hagh	Fibro-like
0.193774	7.77469	0.374652	0.72076	0.784474	-6.37356	Appl2	Astrocytes
-1.05208	6.25882	-0.55652	0.59251	0.784973	-5.38704	Ddr2	Fibro-like
-1.39488	10.7866	-0.55837	0.591303	0.784973	-5.27576	Col22a1	Fibro-like
-0.888585	5.0404	-0.503923	0.623587	0.788144	-5.35517	Fance	Microglia
-0.912359	11.333	-0.545248	0.599897	0.792919	-5.37546	Sned1	Fibro-like
-1.23183	8.64009	-0.542524	0.601689	0.793451	-5.13966	Acadl	Fibro-like
1.36398	7.56887	0.492531	0.631376	0.794872	-5.20275	Vma21	Microglia
1.19158	7.16069	0.48976	0.633277	0.794872	-5.2416	Dapp1	Microglia
0.185013	7.73486	0.358624	0.732116	0.795368	-6.39202	Palld	Astrocytes
0.848428	4.92028	0.537067	0.605288	0.796358	-5.4583	Pitrm1	Fibro-like
0.941323	6.72722	0.532391	0.608382	0.797604	-5.32544	Sparc	Fibro-like
-1.19346	6.85269	-0.531414	0.609029	0.797604	-5.30987	Gm14966	Fibro-like
-0.860901	5.07394	-0.477178	0.641947	0.800235	-5.37122	Abcd1	Microglia
-1.27539	8.59078	-0.478461	0.641061	0.800235	-5.13677	Il1rl2	Microglia
0.202113	10.3496	0.346287	0.740907	0.803442	-6.25128	Gramd3	Astrocytes
1.0252	7.86057	0.518108	0.617881	0.806249	-5.19836	Gramd3	Fibro-like
0.349935	14.642	0.51725	0.618454	0.806249	-6.18969	Aox3	Fibro-like
-0.808299	6.18385	-0.464535	0.650714	0.808396	-5.35924	Sirpa	Microglia
0.796396	11.3461	0.511531	0.622281	0.809391	-5.39402	Col4a6	Fibro-like
0.176981	6.65256	0.335742	0.748456	0.810142	-6.481	Peli2	Astrocytes
0.710187	5.30839	0.504988	0.626675	0.813253	-5.49349	Notch2	Fibro-like
-0.964798	11.313	-0.501922	0.628739	0.814082	-5.39235	Rbp1	Fibro-like
-0.404512	12.9667	-0.453585	0.658352	0.815103	-5.94365	Ncf1	Microglia
1.49548	9.14181	0.49735	0.631823	0.816075	-5.15242	Apoe	Fibro-like
1.13067	4.14045	0.495407	0.633137	0.816075	-5.3749	Actl6a	Fibro-like
0.413989	13.085	0.439838	0.667998	0.820345	-5.99876	Bin2	Microglia
-0.264056	13.9496	-0.436551	0.670314	0.820345	-6.42704	Vav1	Microglia
-0.48296	12.4569	-0.434726	0.671601	0.820345	-5.76293	Dock8	Microglia
-1.1746	7.64364	-0.436364	0.670445	0.820345	-5.21744	Aldh1l1	Microglia
-0.965801	7.68113	-0.430543	0.674556	0.821199	-5.21618	Adcy7	Microglia
0.723309	6.00443	0.423284	0.679697	0.824699	-5.39337	Nek7	Microglia
-0.688842	5.84607	-0.418006	0.683445	0.826492	-5.41178	Trp53	Microglia
0.901828	11.1646	0.480863	0.64301	0.826789	-5.37471	Pdgfra	Fibro-like
0.540017	12.8478	0.478904	0.644345	0.826789	-5.72578	Col18a1	Fibro-like
-0.692421	4.70603	-0.476537	0.645961	0.827004	-5.46444	Fhit	Fibro-like
0.737187	6.21366	0.474123	0.647611	0.827261	-5.43269	Anxa2	Fibro-like
0.247917	9.12799	0.308761	0.767908	0.829677	-6.15872	Gm37606	Astrocytes
0.72211	4.9462	0.467842	0.651913	0.830898	-5.49313	Slc27a1	Fibro-like
-0.673605	5.35883	-0.46221	0.655782	0.832115	-5.51305	Cep128	Fibro-like
-0.869586	7.54927	-0.464029	0.654532	0.832115	-5.25337	Adam12	Fibro-like
0.852989	10.4554	0.403479	0.693808	0.832392	-5.27179	Ccnd3	Microglia
-0.60967	11.6834	-0.403777	0.693595	0.832392	-5.54381	Ptprc	Microglia
-0.788258	5.91674	-0.401556	0.695184	0.832392	-5.4107	Syk	Microglia
-0.257337	7.89548	-0.302796	0.772234	0.832829	-6.36327	Sema4b	Astrocytes
-0.692297	4.75671	-0.458616	0.658258	0.833404	-5.47832	Pced1b	Fibro-like
-0.662333	5.66174	-0.393894	0.700681	0.836222	-5.43295	B4galt3	Microglia
-1.43835	9.74517	-0.452991	0.66214	0.836465	-5.20168	Mill2	Fibro-like
0.144243	6.82843	0.29433	0.778389	0.837938	-6.50868	Etv5	Astrocytes
-0.733854	5.11601	-0.388079	0.704864	0.838466	-5.41072	Nherf1	Microglia
0.810289	4.59916	0.445528	0.667308	0.83928	-5.46394	Chmp1b2	Fibro-like
-1.21073	7.68775	-0.445672	0.667208	0.83928	-5.24488	Chst15	Fibro-like
0.897361	8.43274	0.38337	0.708259	0.83976	-5.17465	Arhgap25	Microglia
0.79529	7.01887	0.442489	0.669418	0.840083	-5.32755	Creb3l2	Fibro-like
0.684097	11.1166	0.375997	0.713588	0.841753	-5.416	Cd180	Microglia
-0.898189	9.07623	-0.374648	0.714565	0.841753	-5.17102	Gm3134	Microglia
0.73057	5.27391	0.434057	0.675288	0.845591	-5.52476	Tbc1d4	Fibro-like
-0.290112	8.79515	-0.282135	0.787287	0.845976	-6.18185	Elmod3	Astrocytes
0.691545	4.61413	0.428149	0.679415	0.848897	-5.47298	Palld	Fibro-like
-0.634454	6.267	-0.424189	0.682188	0.850501	-5.44523	Naaladl2	Fibro-like
0.251895	13.5659	0.358254	0.726477	0.850903	-6.25358	Adap2	Microglia
-0.593675	5.7228	-0.357526	0.727008	0.850903	-5.4419	Gmip	Microglia
0.811705	6.54218	0.415742	0.68812	0.852379	-5.40301	Dock5	Fibro-like
0.744002	7.06968	0.41712	0.68715	0.852379	-5.33087	Fgd6	Fibro-like
-0.769996	7.45512	-0.41427	0.689155	0.852379	-5.2831	Ptpn13	Fibro-like
-0.867672	8.38127	-0.413545	0.689666	0.852379	-5.20024	Zcchc24	Fibro-like
-0.179555	9.63968	-0.270005	0.796172	0.852423	-6.18807	Paqr8	Astrocytes
-0.24082	9.52464	-0.271127	0.795349	0.852423	-6.18018	Slc7a11	Astrocytes
-0.569671	5.47575	-0.406131	0.694896	0.855141	-5.53429	Snf8	Fibro-like
-0.734128	6.45524	-0.40661	0.694558	0.855141	-5.42132	Col27a1	Fibro-like
0.595812	5.953	0.344608	0.73645	0.859191	-5.42562	B4galt1	Microglia
-0.173277	7.01209	-0.258592	0.804563	0.859849	-6.52124	Prex2	Astrocytes
-0.651817	5.01986	-0.398105	0.700578	0.860279	-5.52768	Stxbp4	Fibro-like
0.253788	7.00868	0.255777	0.806637	0.86051	-6.52209	Dnah7b	Astrocytes
0.651237	5.12393	0.339757	0.740007	0.860583	-5.42735	Osgep	Microglia
0.272514	13.1693	0.331124	0.746354	0.862975	-6.07767	Tbxas1	Microglia
-0.557576	5.32838	-0.330511	0.746805	0.862975	-5.45082	Gm12258	Microglia
0.305716	7.96368	0.250075	0.810843	0.863438	-6.35954	Atp1b2	Astrocytes
0.638043	5.33874	0.322508	0.752708	0.867043	-5.45382	Frrs1	Microglia
0.174283	8.53865	0.240563	0.817876	0.869361	-6.22843	Bcar3	Astrocytes
-0.529431	5.54701	-0.38491	0.709961	0.869931	-5.53987	Prr16	Fibro-like
-0.252477	9.04954	-0.236264	0.82106	0.871179	-6.18275	Amot	Astrocytes
-0.169393	7.74211	-0.231332	0.824718	0.873491	-6.43201	Tom1l1	Astrocytes
-0.94574	9.20203	-0.376227	0.716165	0.875654	-5.19589	Mdfic	Fibro-like
-0.534356	5.89645	-0.371452	0.719586	0.876085	-5.51609	Rps27a	Fibro-like
-1.18287	8.07884	-0.371991	0.719199	0.876085	-5.23343	Fabp7	Fibro-like
0.217396	13.4065	0.300033	0.769369	0.876118	-6.19572	Arhgap30	Microglia
-0.251116	13.2358	-0.293411	0.774302	0.876118	-6.11914	Slco2b1	Microglia
-0.367493	12.6145	-0.300955	0.768683	0.876118	-5.86673	Stab1	Microglia
-0.475679	5.67993	-0.292438	0.775028	0.876118	-5.46322	Abcd2	Microglia
-0.514293	6.33048	-0.2932	0.774459	0.876118	-5.39948	Rgs10	Microglia
-0.730209	9.45884	-0.294788	0.773275	0.876118	-5.20853	Dna2	Microglia
0.545538	5.47448	0.366689	0.723005	0.87614	-5.54888	Pcdhgb2	Fibro-like
0.540029	5.25198	0.360714	0.727304	0.87614	-5.55229	Gcnt2	Fibro-like
-0.681564	6.78685	-0.361795	0.726525	0.87614	-5.38534	Phldb2	Fibro-like
-0.72484	6.96479	-0.362123	0.72629	0.87614	-5.36282	Sorbs3	Fibro-like
-0.755702	8.38335	-0.366223	0.72334	0.87614	-5.21508	Arhgap29	Fibro-like
0.466996	12.7813	0.356339	0.730458	0.877403	-5.76077	Tbx3os1	Fibro-like
-0.545473	4.75964	-0.354999	0.731425	0.877403	-5.51833	Foxp2	Fibro-like
-0.626064	7.96176	-0.287187	0.778948	0.877823	-5.23324	Mertk	Microglia
-0.11651	11.849	-0.220406	0.832839	0.880515	-6.59764	Aox1	Astrocytes
0.515914	5.07423	0.348091	0.736419	0.881541	-5.54907	Ldlrad3	Fibro-like
-0.527594	5.54322	-0.344602	0.738946	0.882716	-5.55407	Rab23	Fibro-like
-0.662334	10.9055	-0.342032	0.74081	0.883095	-5.38077	Slc16a12	Fibro-like
0.473984	5.5711	0.27553	0.787673	0.88391	-5.47208	Rorb	Microglia
-0.538592	6.59531	-0.273485	0.789206	0.88391	-5.37305	Agmo	Microglia
0.497685	4.92355	0.263346	0.796824	0.887249	-5.41908	Gfap	Microglia
0.433927	5.59735	0.263029	0.797062	0.887249	-5.4745	Itga6	Microglia
0.619585	7.77992	0.255558	0.80269	0.887902	-5.25564	Lcp1	Microglia
0.539794	7.92467	0.249919	0.806945	0.887902	-5.24432	Rassf2	Microglia
-0.387965	11.5093	-0.249586	0.807197	0.887902	-5.54567	Nckap1l	Microglia
-0.455694	5.35695	-0.249311	0.807405	0.887902	-5.47373	Sh2b2	Microglia
0.977034	9.38181	0.323985	0.753947	0.888399	-5.21666	Zc3hav1	Fibro-like
0.602915	7.45275	0.326996	0.751749	0.888399	-5.31117	R74862	Fibro-like
0.504258	5.75441	0.3322	0.747956	0.888399	-5.54361	Megf10	Fibro-like
-0.504873	6.10814	-0.330538	0.749167	0.888399	-5.50191	Ror1	Fibro-like
-0.55838	4.77884	-0.325982	0.75249	0.888399	-5.52981	Nek7	Fibro-like
-0.709398	7.28873	-0.323099	0.754595	0.888399	-5.33301	Eva1c	Fibro-like
-0.255259	9.56633	-0.205674	0.843823	0.890534	-6.19991	Entpd1	Astrocytes
-0.171625	10.2417	-0.201806	0.846714	0.891992	-6.27781	Gja1	Astrocytes
0.460528	5.03497	0.303701	0.768815	0.892263	-5.56056	Mgll	Fibro-like
-0.435154	5.75254	-0.307641	0.765919	0.892263	-5.55127	Timp3	Fibro-like
-0.475478	6.34193	-0.304977	0.767877	0.892263	-5.47356	Il6st	Fibro-like
-0.63676	8.18339	-0.312777	0.76215	0.892263	-5.24277	Ptn	Fibro-like
-0.776286	9.50447	-0.309477	0.764571	0.892263	-5.22774	Cdc42ep4	Fibro-like
-0.805401	8.40913	-0.305531	0.76747	0.892263	-5.23024	A2m	Fibro-like
-1.06728	8.02635	-0.31166	0.762969	0.892263	-5.25459	Agmo	Fibro-like
0.548742	7.30508	0.295015	0.775214	0.896046	-5.33846	Prdm5	Fibro-like
-0.892022	8.77066	-0.297043	0.773718	0.896046	-5.21743	Pdgfrb	Fibro-like
-0.43002	4.7415	-0.287896	0.78047	0.898485	-5.53683	Stard13	Fibro-like
-0.698585	9.21501	-0.288694	0.779881	0.898485	-5.21972	Fut10	Fibro-like
0.0987511	7.70233	0.190056	0.855511	0.899656	-6.45334	Slc1a3	Astrocytes
0.393393	6.17162	0.230524	0.821631	0.900768	-5.43202	Pacc1	Microglia
-0.126704	14.0012	-0.227333	0.824054	0.900768	-6.53007	Gm2629	Microglia
-0.0927727	12.374	-0.186148	0.858442	0.901135	-6.73143	Ttll8	Astrocytes
-0.196014	13.0388	-0.220427	0.829304	0.9032	-6.05315	Gm40645	Microglia
-0.212728	13.0417	-0.217881	0.831242	0.9032	-6.05491	Gm26740	Microglia
-0.701075	10.442	-0.280083	0.786255	0.903323	-5.32651	Tnfrsf1a	Fibro-like
0.192173	14.5034	0.275842	0.7894	0.905115	-6.26229	Slc6a20a	Fibro-like
0.12093	10.6561	0.178343	0.864303	0.905404	-6.35366	Agmo	Astrocytes
0.0898529	12.0824	0.176066	0.866014	0.905404	-6.66262	Ednrb	Astrocytes
-0.092559	6.88329	-0.174617	0.867104	0.905404	-6.54216	Gli3	Astrocytes
-0.105133	7.71383	-0.171917	0.869136	0.905925	-6.45369	Lsamp	Astrocytes
-0.271331	13.0911	-0.270127	0.793645	0.908159	-5.86698	Slc13a3	Fibro-like
0.412681	5.14493	0.26754	0.795569	0.908539	-5.57691	L3mbtl3	Fibro-like
-0.479612	8.83358	-0.207755	0.838961	0.908874	-5.20419	Runx1	Microglia
0.429825	6.5076	0.261493	0.800072	0.910042	-5.45667	2610307P16Rik	Fibro-like
-0.39434	4.5449	-0.262126	0.7996	0.910042	-5.51754	Hhat	Fibro-like
0.585362	7.48142	0.252079	0.807098	0.911287	-5.32642	Vwa5a	Fibro-like
0.435188	5.36061	0.250427	0.808333	0.911287	-5.58524	Cyb5b	Fibro-like
0.375183	5.64873	0.256002	0.804168	0.911287	-5.57425	Rab22a	Fibro-like
-0.361076	5.29396	-0.249339	0.809146	0.911287	-5.58544	Tgfbr3	Fibro-like
-0.383383	5.77571	-0.254606	0.805211	0.911287	-5.56364	Abhd5	Fibro-like
0.0943553	11.6	0.15701	0.880369	0.916018	-6.55424	Ctso	Astrocytes
0.0802006	12.4019	0.154953	0.881922	0.916021	-6.74443	Gm26512	Astrocytes
-0.55351	7.61896	-0.1958	0.848097	0.916045	-5.28097	BC024978	Microglia
-0.332166	5.7889	-0.239526	0.816496	0.91619	-5.56612	Adamts9	Fibro-like
-0.520126	8.34484	-0.239242	0.816709	0.91619	-5.24877	Nkd1	Fibro-like
-0.104663	8.25232	-0.150181	0.885526	0.916543	-6.30791	Epas1	Astrocytes
-0.174596	9.35073	-0.151863	0.884256	0.916543	-6.20063	Pamr1	Astrocytes
-0.457823	10.0258	-0.191851	0.851119	0.916589	-5.26647	Hk2	Microglia
-0.325803	5.4907	-0.236405	0.818837	0.916777	-5.58613	Fbxl7	Fibro-like
0.317019	5.61207	0.232421	0.821829	0.918325	-5.58205	Flrt2	Fibro-like
0.0676359	6.53055	0.140481	0.892862	0.918667	-6.51416	Bcl2	Astrocytes
-0.100733	8.63463	-0.139246	0.893796	0.918667	-6.23383	Fam228a	Astrocytes
-0.101484	8.02775	-0.140127	0.89313	0.918667	-6.36562	Zbed5-ps	Astrocytes
-0.133049	9.88482	-0.13996	0.893256	0.918667	-6.24267	Ankrd54	Astrocytes
-0.220938	13.6791	-0.228975	0.824419	0.919421	-6.04408	Aldh1a2	Fibro-like
-0.351582	6.87226	-0.182115	0.858582	0.921899	-5.35866	Wipf1	Microglia
0.207586	13.2894	0.221456	0.830079	0.92213	-5.93289	C1qtnf7	Fibro-like
-0.319917	5.10704	-0.222038	0.82964	0.92213	-5.5855	Gm10125	Fibro-like
0.38361	6.84672	0.205996	0.841747	0.926987	-5.41757	Eya1	Fibro-like
0.35858	5.19768	0.208096	0.84016	0.926987	-5.59243	Vegfc	Fibro-like
0.298529	4.88638	0.201711	0.844989	0.926987	-5.57231	Atl3	Fibro-like
0.17135	13.7053	0.200621	0.845815	0.926987	-6.0585	Tbx18	Fibro-like
-0.46085	10.3043	-0.207564	0.840562	0.926987	-5.32467	Cxcl12	Fibro-like
-0.498073	7.12021	-0.200999	0.845528	0.926987	-5.38341	Itgb5	Fibro-like
-0.520308	9.42203	-0.209788	0.838882	0.926987	-5.24397	Efemp1	Fibro-like
0.158876	9.4782	0.126465	0.903481	0.927009	-6.20975	Tpcn2	Astrocytes
0.344204	6.01533	0.195381	0.849784	0.929553	-5.54892	Tor1aip1	Fibro-like
0.310513	5.296	0.190992	0.853113	0.93141	-5.59789	Capns1	Fibro-like
0.124126	13.5821	0.167244	0.870009	0.931421	-6.31409	Fcrls	Microglia
0.324045	10.8054	0.186608	0.85644	0.93148	-5.4008	Hspg2	Fibro-like
-0.31579	5.75309	-0.188284	0.855167	0.93148	-5.57966	Nadk2	Fibro-like
0.358926	8.6656	0.155707	0.878894	0.936284	-5.21311	Malat1	Microglia
0.25565	5.62657	0.148713	0.88429	0.936284	-5.4949	Rffl	Microglia
-0.262379	5.23664	-0.148	0.88484	0.936284	-5.48231	Elac1	Microglia
-0.263466	5.16649	-0.14833	0.884585	0.936284	-5.47437	Tpst2	Microglia
-0.0544149	7.00395	-0.111105	0.915144	0.937349	-6.55227	Tnc	Astrocytes
0.0684149	11.0916	0.106523	0.918628	0.939289	-6.45105	Mlc1	Astrocytes
-0.340665	7.71622	-0.1749	0.865341	0.939373	-5.31287	Gulp1	Fibro-like
0.0597789	10.536	0.103234	0.92113	0.940221	-6.3442	Eci2	Astrocytes
0.234648	5.13508	0.167578	0.870919	0.94067	-5.59739	Cuedc1	Fibro-like
-0.246033	5.60204	-0.166843	0.871479	0.94067	-5.59519	Daam2	Fibro-like
-0.339219	6.18335	-0.167363	0.871083	0.94067	-5.52917	Csf1	Fibro-like
0.300155	7.08401	0.153096	0.881972	0.94166	-5.39579	Gli2	Fibro-like
-0.219277	5.29782	-0.155806	0.879901	0.94166	-5.60382	Gm57146	Fibro-like
-0.234013	6.39017	-0.152679	0.882291	0.94166	-5.49825	Fam234a	Fibro-like
-0.256641	6.04696	-0.157355	0.878718	0.94166	-5.55078	Zfand6	Fibro-like
-0.463876	8.55337	-0.158982	0.877476	0.94166	-5.25094	Igfbp2	Fibro-like
-0.488951	8.08139	-0.15939	0.877164	0.94166	-5.28021	Armt1	Fibro-like
0.279724	10.64	0.148276	0.885658	0.94349	-5.37983	Tec	Fibro-like
0.31368	10.2037	0.140502	0.891607	0.948059	-5.32364	6030407O03Rik	Fibro-like
0.220675	5.39082	0.127947	0.900344	0.949928	-5.49646	Vrk2	Microglia
-0.185287	5.71874	-0.133474	0.896992	0.952012	-5.59116	Plekhg1	Fibro-like
0.0939937	13.2752	0.115779	0.909773	0.955675	-6.17448	Hpgds	Microglia
-0.251372	7.83421	-0.114144	0.911042	0.955675	-5.27195	Apoe	Microglia
-0.212717	6.14606	-0.12588	0.902817	0.956416	-5.5405	Fancc	Fibro-like
0.0401809	7.63908	0.0783219	0.94011	0.957267	-6.4885	Gulp1	Astrocytes
-0.0429595	7.81365	-0.0749413	0.942689	0.957267	-6.43701	Grhl1	Astrocytes
-0.0526709	11.0821	-0.0763999	0.941576	0.957267	-6.45221	Prodh	Astrocytes
0.0250351	12.6325	0.0639422	0.951086	0.964137	-6.8141	Hopx	Astrocytes
-0.201899	6.77225	-0.0972036	0.924195	0.966687	-5.38035	Efhd2	Microglia
-0.0353675	11.1733	-0.0554746	0.957555	0.969033	-6.47282	Eif2ak2	Astrocytes
0.0787842	12.9861	0.0885125	0.930953	0.970965	-6.05213	Ctss	Microglia
0.175203	10.5106	0.0814496	0.936449	0.971132	-5.34693	Stard8	Microglia
0.147455	6.05894	0.0845421	0.934042	0.971132	-5.4645	Kif20b	Microglia
0.191144	7.89153	0.0940063	0.92733	0.971911	-5.30369	Lama2	Fibro-like
0.172735	8.11033	0.0847497	0.934465	0.971911	-5.28574	Srebf1	Fibro-like
0.149563	5.61399	0.0893921	0.930886	0.971911	-5.60424	Gm12216	Fibro-like
0.133727	5.05579	0.0758995	0.941293	0.971911	-5.60358	Cerk	Fibro-like
0.0760086	12.9602	0.0694791	0.94625	0.971911	-5.86797	Hmgcs2	Fibro-like
-0.109318	4.93548	-0.0693121	0.946379	0.971911	-5.59444	Col12a1	Fibro-like
-0.138068	6.46493	-0.0784498	0.939325	0.971911	-5.49318	Lama4	Fibro-like
-0.147568	7.25325	-0.0813678	0.937074	0.971911	-5.38073	Apcdd1	Fibro-like
-0.151105	6.42262	-0.0816248	0.936875	0.971911	-5.50063	Nhsl2	Fibro-like
-0.158468	6.77729	-0.0778397	0.939796	0.971911	-5.44323	Ndrg2	Fibro-like
-0.164937	8.41681	-0.0767605	0.940629	0.971911	-5.26578	Il18	Fibro-like
-0.166724	4.96093	-0.0974814	0.924653	0.971911	-5.5943	Rell1	Fibro-like
-0.178544	5.99437	-0.0727589	0.943717	0.971911	-5.56733	Qdpr	Fibro-like
-0.185159	7.58327	-0.0882722	0.931749	0.971911	-5.33819	Cast	Fibro-like
-0.197173	4.14551	-0.0997069	0.922939	0.971911	-5.48354	Kcnt1	Fibro-like
-0.200294	11.1371	-0.0924919	0.928497	0.971911	-5.47133	Eya2	Fibro-like
-0.209376	10.0359	-0.0848415	0.934394	0.971911	-5.3114	Stat6	Fibro-like
0.0420107	14.483	0.062301	0.951794	0.972227	-6.2969	Cfh	Fibro-like
-0.128261	8.15049	-0.0628997	0.951332	0.972227	-5.2842	Svil	Fibro-like
-0.155192	7.66981	-0.0664689	0.948575	0.972227	-5.32943	Parva	Fibro-like
-0.0259468	7.16914	-0.0473775	0.963745	0.973629	-6.55413	E130114P18Rik	Astrocytes
0.0925755	7.29954	0.0507978	0.960686	0.97607	-5.37635	Col6a2	Fibro-like
0.0889956	6.93264	0.0515619	0.960095	0.97607	-5.42458	Wnt5a	Fibro-like
-0.0944073	4.43372	-0.0545467	0.957787	0.97607	-5.53209	Serpinb6a	Fibro-like
0.0297543	7.34295	0.0419748	0.967876	0.976134	-6.54406	Nim1k	Astrocytes
-0.0674483	5.17184	-0.0470824	0.963559	0.97725	-5.61151	Stard9	Fibro-like
0.0223758	8.35211	0.0324349	0.975174	0.978485	-6.29814	Afap1l2	Astrocytes
0.0191274	8.05925	0.0325704	0.97507	0.978485	-6.36751	Emx2os	Astrocytes
-0.0178855	6.56228	-0.0364656	0.97209	0.978485	-6.53075	Zbtb7c	Astrocytes
0.151122	9.95506	0.0641625	0.949914	0.979515	-5.27328	Hexb	Microglia
0.0545874	13.3604	0.067014	0.947692	0.979515	-6.21844	Arhgap45	Microglia
0.0988541	9.16371	0.0411785	0.968125	0.980141	-5.25162	Axl	Fibro-like
0.0673323	4.70509	0.0385278	0.970176	0.980478	-5.57109	Spryd3	Fibro-like
0.100512	7.14622	0.0459378	0.964128	0.983721	-5.34182	Lgmn	Microglia
0.0984944	6.80595	0.0527104	0.958844	0.983721	-5.37925	Lsamp	Microglia
0.0821088	8.55735	0.0357842	0.972052	0.983721	-5.22529	Lyn	Microglia
-0.0904073	7.44541	-0.0399895	0.96877	0.983721	-5.31183	Grtp1	Microglia
-0.0914084	8.39998	-0.0346839	0.972911	0.983721	-5.23283	Eva1a	Microglia
-0.0936839	8.99456	-0.0377376	0.970527	0.983721	-5.22223	Lrrk1	Microglia
-0.0967322	7.04317	-0.0495128	0.961338	0.983721	-5.35263	Gm37472	Microglia
0.054089	5.72729	0.0305505	0.976138	0.98425	-5.49883	Suclg2	Microglia
-0.0401985	5.64826	-0.0272513	0.978902	0.985808	-5.60563	Wls	Fibro-like
-0.0597686	8.16346	-0.0290992	0.977472	0.985808	-5.28458	Col3a1	Fibro-like
-0.0206034	12.1366	-0.0164001	0.987189	0.992643	-5.7513	Irf5	Microglia
0.0111661	6.66385	0.00539312	0.995787	0.995787	-5.39714	Afap1l1	Microglia
-0.0193807	8.38001	-0.00835347	0.993474	0.995787	-5.2344	P2rx7	Microglia
0.0148858	5.51408	0.00868053	0.993279	0.996412	-5.6124	Acot11	Fibro-like
0.0104391	4.73932	0.00688711	0.994667	0.996412	-5.57623	Extl3	Fibro-like
-0.0252772	8.9272	-0.0102731	0.992046	0.996412	-5.25079	Rbpms	Fibro-like
0.00234956	5.46064	0.00171532	0.998672	0.998672	-5.61416	Rarb	Fibro-like
0.00161868	6.42593	0.00283584	0.997829	0.998851	-6.50235	Platr25	Astrocytes
-0.000823726	11.3257	-0.00150129	0.998851	0.998851	-6.50729	Cyp4f13	Astrocytes
